# Supplementary material for: In-Vivo Quantitative Proteomics Reveals a Key Contribution of Post-Transcriptional Mechanisms to the Circadian Regulation of Liver Metabolism
Source: PLoS Genet. 2014 Jan 2;10(1):e1004047. doi: 10.1371/journal.pgen.1004047 (PMC3879213; doi:10.1371/journal.pgen.1004047)
Supplement: Table S1 — Total quantified protein dataset with normalized log2 ratios for all measured samples and q-values from the cycling analysis. (XLSX) [file pgen.1004047.s006.xlsx]

## Sheet: Matrix with total protein datas
Gene name	Uniprot	IPI Identifier	Ratio Normalized CT0-Rep1	Ratio Normalized CT0-Rep2	Ratio Normalized CT0-Rep3	Ratio Normalized CT3-Rep1	Ratio Normalized CT3-Rep2	Ratio Normalized CT3-Rep3	Ratio Normalized CT6-Rep1	Ratio Normalized CT6-Rep2	Ratio Normalized CT6-Rep3	Ratio Normalized CT9-Rep1	Ratio Normalized CT9-Rep2	Ratio Normalized CT9-Rep3	Ratio Normalized CT12-Rep1	Ratio Normalized CT12-Rep2	Ratio Normalized CT12-Rep3	Ratio Normalized CT15-Rep1	Ratio Normalized CT15-Rep2	Ratio Normalized CT15-Rep3	Ratio Normalized CT18-Rep1	Ratio Normalized CT18-Rep2	Ratio Normalized CT18-Rep3	Ratio Normalized CT21-Rep1	Ratio Normalized CT21-Rep2	Ratio Normalized CT21-Rep3	Ratio Normalized CT24-Rep1	Ratio Normalized CT24-Rep2	Ratio Normalized CT24-Rep3	Ratio Normalized CT27-Rep1	Ratio Normalized CT27-Rep2	Ratio Normalized CT27-Rep3	Ratio Normalized CT30-Rep1	Ratio Normalized CT30-Rep2	Ratio Normalized CT30-Rep3	Ratio Normalized CT33-Rep1	Ratio Normalized CT33-Rep2	Ratio Normalized CT33-Rep3	Ratio Normalized CT36-Rep1	Ratio Normalized CT36-Rep2	Ratio Normalized CT36-Rep3	Ratio Normalized CT39-Rep1	Ratio Normalized CT39-Rep2	Ratio Normalized CT39-Rep3	Ratio Normalized CT42-Rep1	Ratio Normalized CT42-Rep2	Ratio Normalized CT42-Rep3	Ratio Normalized CT45-Rep1	Ratio Normalized CT45-Rep2
Tdo2	P48776;C5NSA7;Q80Z63;Q8VCW3	IPI00114381	-0.234256	-0.242572	-0.249021	-0.195096	-0.187894	-0.214	-0.23952	-0.234501	-0.188401	-0.0154976	-0.0522768	-0.0633648	0.154586	0.0796305	0.134683	0.0647063	0.0253092	-0.0153549	-0.033652	-0.0771063	-0.00187428	-0.325156	-0.435415	-0.380619	-0.261832	-0.135141	-0.1995	-0.22367	-0.160662	-0.241718	-0.134747	-0.0994972	-0.108892	-0.0447438	-0.0270125	0.0446871	0.175843	0.27535	0.188743	0.164044	0.194641	0.149712	-0.038998	-0.0086304	-0.0189191	-0.153286	-0.177089
Slc7a2	P18581-2;P18581;Q8R2J2;P18581-1;Q8R2J3	IPI00894970;IPI00227855;IPI00652731	0.648666	0.561835	0.631779	0.555333	0.417348	0.269182	0.167734	0.342872	0.667928	1.28261	0.714917	1.33428	1.73822	0.869913	1.71776	1.59475	1.86234	1.6038	0.815225	-0.0729976	0.662118	0.49771	0.385997	0.502607	0.32469	NaN	0.389205	0.427498	0.234465	0.523898	0.49541	0.493439	0.590484	1.25553	1.2102	0.938542	1.2187	1.44855	1.30822	1.747	1.78946	1.50836	0.934676	0.537068	0.445342	0.642009	0.624332
Pck1	Q9Z2V4;A2APF6;Q8BSX3;Q8CI37	IPI00131438	-0.113567	-0.187134	-0.182565	-0.445515	-0.297015	-0.29066	-0.288654	-0.426963	-0.452912	0.179433	0.159944	0.156499	0.368439	0.37662	0.3709	0.311489	0.294031	0.337867	0.401902	0.361231	0.339491	-0.278936	-0.267236	-0.294547	0.22425	0.190421	0.228723	0.184818	0.135602	0.153334	0.137664	0.0752768	0.133527	0.298602	0.281316	0.32081	0.971799	0.898995	0.987131	0.737831	0.671531	0.711275	0.390945	0.371292	0.438757	-0.0844725	-0.017637
Alas1	Q8VC19;Q3V0B2	IPI00121287;IPI00874359;IPI00918663	1.03946	0.985102	0.974858	0.767609	0.0519225	-0.013355	0.171011	0.678695	0.561473	1.28458	1.24284	1.06555	1.607	1.55779	0.910448	1.26829	NaN	1.04722	1.20553	1.46339	1.34296	0.922812	0.877076	0.925385	0.548797	0.303828	0.207244	0.223963	-0.0291349	0.160201	0.186245	0.294986	-0.000432773	1.46929	NaN	1.31491	2.01888	1.09062	1.75448	1.55567	1.84125	1.63549	1.01013	NaN	1.12064	1.02676	NaN
Tat	Q8QZR1;Q3UEH2	IPI00154042;IPI00882103	1.42624	1.47911	1.49948	0.720802	0.943833	1.07841	0.991484	0.590397	0.609662	0.952015	0.847648	0.725685	1.75273	1.94781	2.03127	2.18639	2.23589	2.32308	2.1235	2.21846	2.1786	1.48564	1.49188	1.45997	1.04204	0.781132	0.987818	0.46345	0.570657	0.643969	0.323209	0.31414	0.278111	0.465998	0.176316	0.348225	1.87028	1.84664	1.965	2.3452	1.27977	2.45285	1.93517	1.63245	1.92555	1.57531	1.52417
Cyp2e1	Q05421;Q0PGA1	IPI00110556;IPI00785323;IPI00785311	0.173043	0.256821	0.268608	-0.0385766	-0.00848689	-0.0326651	-0.131326	-0.0769695	-0.107688	-0.130799	-0.0635029	-0.0669503	0.233753	0.23528	0.227591	0.352879	0.303419	0.290427	0.408168	0.370956	0.370359	0.158429	0.160041	0.145095	0.103782	0.103984	0.0724979	-0.0839282	-0.0284277	-0.0719	-0.215865	-0.170566	-0.213254	0.0808811	0.109686	0.080927	0.307234	0.294526	0.279739	0.239839	0.212668	0.184556	0.39316	0.406465	0.367695	0.226409	0.228689
Cyp2a5	Q80XK1;Q91X75;P20852	IPI00652237;IPI00123964	1.6206	1.62402	1.61361	1.2029	1.20769	1.18603	1.22969	1.18955	1.24968	1.02829	1.0413	1.00567	1.44505	1.47013	1.48342	1.82936	1.81705	1.74928	1.71686	1.76724	1.6708	1.81929	1.71881	1.6337	0.947083	0.936939	0.877341	0.620335	0.354077	0.540065	0.656604	0.525206	0.604784	1.06238	1.17407	1.06419	1.03807	0.945221	1.03254	1.75453	1.67941	1.7208	1.67282	1.66676	1.5874	1.78797	1.79451
Por	P37040;Q05DV1	IPI00621548;IPI00880783;IPI00880279;IPI00881260;IPI00880597	0.405165	0.461025	0.422037	0.308091	0.358214	0.297502	0.370434	0.358824	0.363104	0.287255	0.198792	0.306056	0.36049	0.415211	0.40112	0.496346	0.394562	0.525746	0.373626	0.363364	0.468272	0.46977	0.457811	0.515748	0.375291	0.258598	0.335008	0.332626	0.295482	0.322613	0.274442	0.131297	0.242721	0.260895	0.275437	0.21682	0.34183	0.282316	0.326624	0.543488	0.436607	0.458346	0.433487	0.467294	0.391361	0.477201	0.336701
Cyp3a25	O09158;Q9QXK4	IPI00754568;IPI00856389;IPI00848803;IPI00465798;IPI00856511	1.08789	1.14538	1.11982	0.749475	0.944971	1.0543	1.12321	0.824341	0.840267	0.818605	0.807149	0.731614	1.00373	1.1078	0.998385	1.10967	1.09514	1.10538	1.27603	1.3609	1.24421	1.05961	1.13283	1.12045	1.10914	1.12224	1.09203	0.795459	0.835832	0.909933	0.754358	0.605266	0.745333	1.00153	0.804804	1.06001	1.04341	0.965869	0.962322	1.0454	1.20849	1.03304	1.21836	1.35738	1.18873	1.09283	1.1449
Dnaja1	P63037;Q3TK61;Q5NTY0;B1AXY1;B1AXY0;B1AXX9	IPI00132208;IPI00623518;IPI00850734;IPI00649208;IPI00649780;IPI00650074;IPI00850048	0.197947	0.14409	0.130903	0.0297796	0.135523	0.0630626	0.03623	0.0435864	0.0111518	-0.0271541	-0.0905825	-0.0619835	-0.0229005	-0.0109229	0.00818889	0.320144	0.209829	0.192167	0.273256	0.226561	0.258132	0.275472	0.277849	0.276747	0.142974	0.192447	0.176137	0.115129	0.113661	0.0841044	0.0283958	0.0482332	0.0317101	-0.0773797	0.0495016	0.00937913	0.140857	0.170264	0.11973	0.249702	0.383605	0.284722	0.393615	0.349364	0.37062	0.300448	0.268243
Eif1	P48024;Q3UBT8;Q4V9T8	IPI00137930;IPI00850655;IPI00663038;IPI00409223;IPI00761998;IPI00658474;IPI00849042;IPI00677780;IPI00658755;IPI00850521	0.169842	0.119463	0.176299	-0.0170666	0.0823773	0.191063	0.131977	-0.0321009	0.029117	-0.188654	-0.0343565	-0.0308304	0.0464145	0.0248247	0.114035	0.172409	0.23033	0.212735	0.279231	0.201228	0.292122	0.174442	0.131392	0.154072	0.167831	0.226578	0.189285	0.111321	0.092417	0.163236	0.0772847	0.0571215	0.114691	-0.0226164	0.00720268	0.0162055	0.195071	0.159138	0.243882	0.181886	0.207028	0.216669	0.251865	0.310218	0.338706	0.170183	0.405815
Hspa8	P63017;Q3KQJ4;Q3TB63;Q3TEK2;Q3TF16;Q3TH04;Q3TH56;Q3TQ13;Q3TRH3;Q3TZJ3;Q3U9L2;Q3UBA6;Q3UDS0;Q3ULM1;Q3UBR0;Q3UXU1;Q504P4;Q9QZ38	IPI00323357;IPI00886297;IPI00457741;IPI00886370;IPI00885277;IPI00930873	0.0805455	0.0833094	0.116645	0.0697395	0.0715121	0.0950496	0.0711332	0.0616766	0.0950188	0.0297353	0.0215407	0.016439	-0.0302653	-0.0251707	-0.0129261	0.1202	0.0713455	0.0875646	0.182852	0.170914	0.179286	0.16146	0.150513	0.171222	0.169372	0.153976	0.183621	0.163219	0.12213	0.176365	0.0908183	0.0610745	0.103922	-0.00158604	0.0228155	0.0211162	0.118335	0.114816	0.128251	0.171027	0.190865	0.193717	0.282685	0.272524	0.285759	0.159219	0.145829
Clpx	Q9JHS4;Q6P8N8;Q8BRZ3;Q8C4Z5	IPI00119808;IPI00788396;IPI00655059	0.0613153	-0.0761486	-0.0761486	-0.1141	0.0771476	0.0129994	0.105768	-0.0281449	-0.0746424	-0.135535	-0.171719	-0.28629	-0.322043	-0.409581	-0.334454	-0.463413	-0.321928	-0.46728	-0.426211	-0.457647	-0.50853	-0.188401	-0.222681	-0.34426	0.0333776	-0.0692898	-0.0405417	-0.0959919	-0.116232	0.0787922	-0.175812	-0.0648829	-0.124063	-0.032383	-0.134221	-0.176706	-0.40294	-0.394404	-0.477574	-0.479438	-0.521654	-0.37529	0.00218012	-0.37829	-0.339707	0.0785027	-0.171591
Fgg	Q8VCM7;Q3UEM7;Q3UER8	IPI00122312	-0.03492	-0.199876	-0.165172	0.0965915	-0.105946	-0.120219	-0.0781998	0.1331	0.112802	0.192596	0.00730416	0.061812	-0.294547	-0.420617	-0.387362	-0.569297	-0.665484	-0.692516	-0.335826	-0.38648	-0.416299	-0.145221	-0.251325	-0.2529	0.515934	0.445873	0.609729	0.351369	0.323534	0.292245	0.217004	0.244959	0.317553	0.117756	0.129608	0.15711	0.0391177	-0.0515809	0.00121231	-0.533962	-0.384823	-0.525668	-0.277152	-0.216362	-0.213254	-0.354339	-0.252173
Fga	Q08284;Q99K47	IPI00885793;IPI00115522	-0.122871	0.0115735	0.0284841	0.17397	0.0943411	0.0980732	0.0464145	0.390472	0.419932	0.390472	0.316941	0.274931	-0.133958	-0.184852	-0.185232	-0.518334	-0.569685	-0.6219	-0.197991	-0.273814	-0.237931	-0.0809306	-0.0954519	-0.0837921	0.644645	0.672957	0.687521	0.389583	0.547405	0.439989	0.326028	0.409336	0.416866	0.176577	0.40947	0.186541	0.214274	0.317049	0.210112	-0.422879	-0.289834	-0.359521	-0.156397	-0.144438	-0.115699	-0.344374	-0.151339
Ttr	P07309;Q5M9K1;Q9D6A4	IPI00127560	0.45791	0.441047	0.47706	0.60843	0.475475	0.486267	0.484913	0.716908	0.671233	0.613321	0.65499	0.705641	0.473611	0.336683	0.394468	0.359231	0.295872	0.270104	0.368141	0.34408	0.31242	0.522157	0.394581	0.397828	0.637177	0.68952	0.72035	0.442105	0.470629	0.507767	0.51132	0.567725	0.592005	0.742217	0.718284	0.770191	0.322072	0.379451	0.395359	0.195302	0.272576	0.193354	-0.0522768	0.0446127	-0.00201834	0.4518	0.395644
Mug2	P28666	IPI00271262	0.287748	0.257373	0.333516	0.302315	0.514511	0.622554	0.621355	0.46168	0.340404	0.495756	0.624799	0.606804	0.564222	0.574927	0.6316	0.120012	0.130413	0.116129	NaN	0.201095	0.224874	0.0912333	0.233719	0.175908	0.388129	NaN	0.520997	0.474051	0.500259	0.65272	0.559069	0.540296	0.650069	0.408282	0.566421	0.532199	0.45259	0.359823	0.748796	0.21215	0.238017	0.400435	-0.0271541	-0.179893	-0.0651587	0.148289	0.499504
Crot	Q9DC50;Q3V3N1;Q9QZZ3	IPI00120165	-0.196355	-0.0458623	-0.231432	-0.14104	-0.152378	-0.220949	-0.194087	-0.0561673	-0.118227	-0.0816123	0.00450818	-0.070252	-0.135929	-0.0392789	-0.152508	-0.16543	-0.208517	-0.212632	-0.356256	-0.248292	-0.332851	-0.37362	-0.343806	-0.40806	-0.205768	-0.174023	-0.218347	0.0833857	0.242413	0.182213	0.140189	0.107446	0.0994945	0.27666	0.268678	0.289228	0.00742	0.041239	-0.00877375	-0.200002	-0.167615	-0.190678	-0.414352	-0.402395	-0.382723	-0.223546	-0.14978
Gjb1	P28230;A2AGI4	IPI00118459	-0.100843	-0.209017	-0.259062	0.134493	-0.0565835	-0.040121	-0.013498	0.007536	0.0103959	0.40194	0.226139	0.108939	0.154458	0.292175	0.314464	-0.0732718	0.135554	-0.0880058	-0.0137839	-0.0533895	-0.0608774	-0.344601	-0.198117	-0.2587	-0.275007	-0.125783	-0.224658	-0.0655722	-0.094236	-0.182565	-0.00690829	0.120859	-0.032383	0.144967	0.201211	0.0922786	0.248296	0.194691	0.136363	0.14717	0.068786	0.0451932	-0.160791	-0.134352	-0.183455	-0.158466	-0.1644
Serpinf2	Q61247;Q5ND36;Q5ND35	IPI00118924;IPI00649122;IPI00880501	0.559516	0.342616	0.57781	0.701178	0.256925	0.249874	0.559005	0.88694	0.885926	0.802311	0.910149	0.953551	0.63055	0.330102	0.497201	0.249136	0.137965	0.00818889	0.296385	0.194113	0.221169	0.52876	0.367043	0.258649	0.955508	0.825977	0.936497	0.803469	1.06588	0.805913	0.679897	0.558007	0.808639	0.834905	0.844924	0.67137	0.6081	-0.0900404	0.520355	0.195352	0.200498	0.180185	0.215278	0.478025	0.299241	0.341336	0.0294849
Thrsp	Q62264;Q543J4;Q8BPB6	IPI00123449	-1.03309	-1.11876	-1.27375	-1.09417	-1.11703	-1.18561	-1.06502	-0.983167	-1.15348	-1.56032	-1.51051	-1.69283	-1.36362	-1.38549	-1.43707	-0.856866	-0.823097	-0.891497	-1.03062	-0.821955	-0.858459	-0.955462	-1.01692	-0.993711	-1.14919	-1.20989	-1.29143	-1.71905	-1.67166	-1.81201	-1.53172	-1.50645	-1.70986	-1.60279	-1.56866	-1.54028	-1.46879	-1.52562	-1.53361	-1.4001	-1.43451	-1.40354	-0.847757	-0.83455	-0.877666	-0.844145	-0.819014
Mtss1	Q8R1S4-1;Q8R1S4;Q6ZQB7;Q8R1S4-2	IPI00876025;IPI00153439;IPI00460831;IPI00278134	0.0451784	NaN	-0.128821	0.160041	-0.0024506	-0.205267	-0.0465609	0.230922	-0.20201	-0.1133	-0.154194	-0.0576928	0.202904	-0.0629506	0.34817	0.219656	0.432844	0.240299	0.329051	0.238051	0.173482	0.26048	0.298549	0.203784	0.0249568	NaN	0.0367183	0.0416399	NaN	-0.0536674	0.0176361	-0.46874	-0.295723	0.108239	0.0196968	0.129103	0.228892	0.28423	-0.10916	0.329975	0.231854	0.527575	0.301604	0.47899	0.189252	0.228081	0.0143393
Abcc2	Q8VI46;Q9ESU2;Q9JIH8;Q9JL42;Q8VI47	IPI00120580;IPI00420412	0.143803	0.235552	0.15311	0.0159576	0.0290727	-0.0727233	0.0919865	0.125289	-0.0043216	0.13895	0.00414656	0.0963138	0.220614	0.278444	0.136173	0.282632	0.41548	0.326154	0.343549	0.337102	0.284581	0.243814	0.231922	0.274163	-0.0231843	-0.00619028	-0.0059029	-0.0204844	0.149649	-0.0117819	-0.0945064	-0.0309717	-0.115033	0.0735451	0.141319	0.134414	0.0546171	0.175582	0.119228	0.135681	0.233871	0.166033	0.0781067	0.00814528	0.121424	0.224132	0.165418
Pah	Q3UEH8;Q91WV1;P16331	IPI00890872;IPI00133549;IPI00856381;IPI00856544;IPI00857588	-0.23842	-0.28155	-0.293253	-0.31742	-0.289598	-0.334683	-0.368154	-0.312433	-0.324696	-0.319155	-0.214995	-0.165172	-0.262914	-0.176961	-0.203514	-0.168	-0.245374	-0.272382	-0.244765	-0.250719	-0.286053	-0.218595	-0.219587	-0.234256	-0.282855	-0.305795	-0.310805	-0.291604	-0.27858	-0.252779	-0.341758	-0.365133	-0.388024	-0.355242	-0.288418	-0.358396	-0.264236	-0.271545	-0.290189	-0.0760118	-0.0467006	-0.10809	-0.0716254	-0.0913952	-0.109026	-0.20063	-0.199751
Cyp8b1	O88962	IPI00316822	-0.291486	-0.121944	-0.125387	0.0472043	-0.0326651	0.0105122	-0.0949116	-0.00532813	0.0509807	-0.00561566	0.0192434	0.0563562	0.022537	-0.0648829	-0.0220482	-0.130799	-0.333882	-0.245009	-0.339251	-0.421048	-0.278104	-0.466653	-0.397584	-0.404467	-0.143524	-0.090447	-0.163756	-0.219587	-0.0226164	-0.284396	-0.157432	-0.0773797	-0.193078	-0.112633	-0.174662	-0.071488	-0.0156403	-0.0659859	-0.167358	-0.61155	-0.523161	-0.614757	-0.301002	-0.284751	-0.33182	-0.217107	-0.129481
Fkbp4	P30416;Q8CBS1	IPI00230139;IPI00856205;IPI00858243;IPI00856902;IPI00849456	0.234041	0.156965	0.115801	0.188069	0.205647	0.190223	0.188545	0.176267	0.193486	0.143405	0.0858642	0.0742132	-0.0164963	0.0267487	-0.00690829	0.187477	0.108877	0.181329	0.177196	0.129844	0.142306	0.245164	0.216082	0.295659	0.240299	0.250509	0.21501	0.267323	0.222061	0.277429	0.138489	0.190585	0.171872	0.0285723	0.0607884	-0.0364681	0.146356	0.200548	0.0995717	0.22511	0.205014	0.150882	0.327312	0.309181	0.370042	0.215479	0.320342
Mug1	P28665	IPI00123223;IPI00928063;IPI00677290;IPI00849570	-0.0618453	-0.0402613	-0.0180643	0.0930479	0.0738639	0.0442557	0.016512	0.0512647	0.0848233	0.280352	0.354741	0.373365	0.260083	0.18079	0.191458	-0.148999	-0.221568	-0.286645	0.00403063	-0.0460021	-0.0127833	0.00372686	-0.0832474	-0.081885	0.31775	0.435534	0.318038	0.179515	0.24156	0.17441	0.217105	0.338342	0.264616	0.380559	0.426432	0.3866	0.265137	0.331863	0.272297	-0.0972063	-0.0326651	-0.0545011	-0.0644689	-0.125519	-0.1137	-0.249749	-0.126973
Hsp90ab1	P11499;Q71LX8;Q80YC2;Q811H6	IPI00554929;IPI00229080;IPI00830562	0.156563	0.148129	0.219455	0.163446	0.202505	0.205846	0.171044	0.194708	0.192563	0.0952038	0.143357	0.152757	0.0178406	0.0277338	0.0728014	0.145956	0.149985	0.149793	0.172474	0.148177	0.185015	0.236962	0.215228	0.226594	0.234262	0.255288	0.255598	0.228655	0.237983	0.214056	0.137441	0.19024	0.1666	0.0822704	0.0802709	0.103875	0.150481	0.181591	0.17106	0.215077	0.257269	0.230093	0.296651	0.32695	0.297236	0.241577	0.219404
Slc38a3	Q9DCP2	IPI00322156	0.966404	0.957972	0.872287	0.791483	0.873424	0.832925	0.812359	0.777913	0.794983	0.702116	0.745237	0.727093	0.935227	0.923632	0.955704	1.36079	1.10955	1.13343	0.892419	0.75013	0.775392	1.16463	1.2117	1.10005	0.78702	0.854727	0.789936	0.836398	0.971318	0.823039	0.620645	0.65599	0.611293	0.41016	0.445342	0.34716	0.835111	0.957804	0.854831	1.24151	1.31595	1.2101	1.09425	1.14973	1.09696	0.962519	1.08305
Igh-3;Ighg	Q8R3H6;Q91Z05;P01867-1;P01867;P01867-2;Q5R3X7;Q5R3X8;Q5R3X9;Q5R3Y0;Q569X1	IPI00153758;IPI00109910;IPI00896683;IPI00606550;IPI00830619;IPI00556780	-0.717035	-0.234379	-0.45607	0.21927	0.186804	-0.263756	-0.131721	0.460747	0.510519	0.478728	0.607485	0.560558	0.103875	0.247645	0.324582	-0.0126402	0.0184104	-0.0564447	-0.344715	0.050368	-0.225398	NaN	-0.167229	-0.0556121	-0.118493	-0.231187	-0.164014	0.309234	0.449552	0.158172	0.205447	0.20307	0.188069	-0.0761486	-0.0557509	0.0525208	-0.354678	-0.148479	-0.0453032	-0.145612	0.0790513	-0.0167816	-1.05832	-0.703455	-1.10796	-0.700795	NaN
Fmo5	P97872;Q3TRA1;Q3UV28;Q8R1W6	IPI00554961;IPI00352124;IPI00750568	0.321261	0.2615	0.273919	0.173515	0.274913	0.265344	0.308769	0.182606	0.177506	0.158301	0.173531	0.143325	0.114145	0.170589	0.147937	0.196823	0.203602	0.168788	0.278759	0.237098	0.222313	0.36049	0.304362	0.312653	0.340477	0.418658	0.369912	0.379695	0.42492	0.343916	0.195054	0.198411	0.202157	0.092125	0.170248	0.0606982	0.316726	0.312671	0.293377	0.286797	0.321586	0.293341	0.341281	0.346793	0.286498	0.31919	0.294172
Ddx5	Q61656;A1L333;Q3UXW3;Q3V0Z8;Q5U222;Q8BTS0;Q921Y3;Q9CSD9	IPI00420363;IPI00648763;IPI00649028;IPI00649260;IPI00649370	0.13076	0.124456	0.0730594	0.0695579	0.0868292	0.0630323	0.123167	0.0174755	0.0440624	0.178665	0.178943	0.130239	0.244224	0.249119	0.219572	0.13622	0.161476	0.171612	0.0970543	0.118977	0.106327	0.128866	0.0922171	0.00685457	0.195352	0.0803319	0.160605	0.116676	0.0660195	0.0642989	0.211281	0.184408	0.210596	0.226223	0.0977488	0.232142	0.296244	0.214525	0.300697	0.220799	0.254169	0.225143	0.143213	0.17428	0.17197	0.117052	0.121596
Slc1a2	Q3USU5;P43006-1;P43006;Q3UYK6;P43006-2;A2APL8;A2APL5;P43006-3;A2APL7;A2APM7;A2APM8	IPI00875419;IPI00470184;IPI00230289;IPI00749872;IPI00230290;IPI00751768;IPI00750430;IPI00755642	1.02268	0.750737	0.914983	0.771077	1.389	1.07686	0.820999	0.758599	0.503896	0.952462	0.294031	0.351369	0.838177	0.806872	0.920134	1.18515	1.2715	1.28923	1.38541	0.909472	1.04686	0.829767	1.1881	1.22014	0.878587	1.04716	0.495003	0.590788	0.560728	0.287466	0.415942	0.393615	0.112319	0.76621	0.333734	0.355904	0.963504	1.19103	0.586666	1.1003	0.619337	0.667332	1.33435	1.47794	1.09453	1.08274	1.11625
Thrap3	Q569Z6;A2AJI4;Q3U503;Q8BV76;Q8BZN7;Q8R353	IPI00556768;IPI00649283;IPI00127008;IPI00751270	-0.0736831	-0.0859685	-0.185359	-0.038998	-0.0686019	-0.128425	-0.103128	-0.0492126	-0.142609	-0.0130691	0.0108465	-0.0174944	0.00552159	0.0825912	0.0420409	-0.0543624	0.0323592	-0.122871	-0.105812	-0.0366088	-0.0732718	-0.0908535	-0.0471196	-0.0713507	-0.0817486	-0.179256	-0.133958	-0.135009	-0.130535	-0.136454	-0.106884	0.03518	-0.0524158	-0.00115369	0.109732	-0.106616	-0.0124972	0.13687	0.00283046	0.037562	0.00254138	-0.0608774	-0.032383	-0.00805654	-0.103397	-0.0412431	-0.033793
Mettl7a1	Q5K4Q9;Q8C6B0;Q1XG79;Q9D7S5	IPI00226218;IPI00755262;IPI00407327;IPI00466793	0.59837	0.607727	0.634016	0.519052	0.516058	0.563561	0.465919	0.481807	0.450301	0.461958	0.463052	0.4771	0.522654	0.47901	0.549472	0.530635	0.561005	0.508034	0.507029	0.511053	0.548058	0.570293	0.551755	0.572909	0.591506	0.576045	0.62843	0.516471	0.508424	0.601912	0.521121	0.594073	0.567169	0.512822	0.48556	0.496366	0.481828	0.488168	0.545045	0.511979	0.498036	0.614823	0.643496	0.609486	0.689916	0.561707	0.560175
Hmgcs1	Q8JZK9;Q3UJ70;Q3UJQ2;Q3UKE7;Q3UWQ9;Q8K0I5	IPI00331707;IPI00459269	0.735403	0.72621	0.988218	1.38568	0.577573	1.1861	1.14989	1.34066	1.3616	1.57997	1.51375	1.62665	1.1033	0.967363	1.10535	1.14893	0.845054	1.17456	0.553151	0.59944	0.594356	0.742917	0.645367	0.936469	0.925741	0.803066	0.949505	0.938127	0.89459	0.891134	1.23715	1.29591	1.205	0.835342	0.669946	0.705853	1.01511	1.12891	1.17436	0.696774	0.588379	0.707265	0.710236	0.936718	0.80725	0.855197	0.749475
Kng1	O08677-1;O08677;O08677-3;O08677-2	IPI00114958;IPI00457636;IPI00856249;IPI00129225	0.557582	0.521536	0.492606	0.809524	0.48342	0.314625	0.516017	0.777665	0.759869	0.704865	0.711889	0.596187	0.552685	0.570422	0.617233	0.364756	0.28488	0.330628	0.337193	0.353413	0.303009	0.507685	0.53389	0.571493	0.566506	0.567062	0.645187	0.379827	0.264391	0.436022	0.432961	0.572544	0.558772	0.667447	0.552791	0.554612	0.46347	0.320324	0.402188	0.294473	0.239788	0.318938	0.135951	0.186951	0.228098	0.384904	0.214893
Sqrdl	Q9R112;Q3UDS4;Q8BW20	IPI00313998;IPI00938517;IPI00750524	0.564542	0.35159	0.565866	0.430256	0.55493	0.684944	0.614646	0.51835	0.554506	0.479895	0.388979	0.398836	0.38998	0.418928	0.423294	0.5425	0.494881	0.589246	0.617012	0.589637	0.609707	0.621977	0.580893	0.602307	0.587858	0.621289	0.678788	0.550275	0.559983	0.596885	0.556924	0.430528	0.561409	0.334553	0.308734	0.383981	0.560175	0.642617	0.583571	0.666164	0.577121	0.676503	0.746495	0.655058	0.781107	0.687962	0.592397
Dap	Q91XC8;Q3U706	IPI00128975	-0.28558	-0.278342	-0.646624	-0.0612924	-0.273098	-0.265557	-0.0652966	0.0494122	0.0154617	-0.386701	-0.356595	-0.252173	-1.65265	-0.0844725	-1.63273	-0.795351	-0.199248	-1.21773	-0.839476	-0.289126	-1.4716	-0.153935	-0.0717627	0.0949726	-0.709202	-0.592828	-0.24732	-0.0092038	0.100345	0.0260435	0.11352	0.251367	0.194757	-0.301939	-0.205768	-0.25689	-1.45122	-1.28351	-1.23597	-1.3501	-0.636543	-0.885418	-0.658371	-0.0635029	-0.427928	-1.16144	-0.469261
A2m	Q61838	IPI00624663;IPI00831211	0.456484	0.433331	0.494455	0.719447	0.137441	0.195368	0.283984	0.801531	0.844484	0.73574	0.758843	0.788215	0.66896	0.498423	0.537906	0.391153	0.306395	0.345803	0.403313	0.302244	0.38304	0.634733	0.481445	0.475595	0.862811	0.839622	0.886726	0.649752	0.68859	0.746616	0.673002	0.695139	0.726162	0.778531	0.739589	0.846688	0.546519	0.578629	0.5032	0.45908	0.461124	0.406235	0.17674	0.153848	0.173791	0.230093	0.140396
Gne	B1AWE3;Q3UW64;Q91WG8;Q3TCI8	IPI00331262;IPI00874876;IPI00648805;IPI00648555	0.283141	0.295323	0.349879	0.319694	0.209779	0.282526	0.279389	0.241765	0.359453	0.292493	0.209929	0.374692	0.479995	0.402245	0.451051	0.361046	0.358676	0.540904	0.584112	0.497221	0.544813	0.415172	0.404706	0.374	0.618008	0.389451	0.635562	0.30718	0.459496	0.380897	0.187165	0.426063	0.418813	0.239651	0.171921	0.359065	0.570636	0.647965	0.750518	0.595141	0.66294	0.586211	0.611248	0.629925	0.632897	0.35511	0.407498
Gpcpd1	Q8C0L9-1;Q8C0L9;B0R058;Q8C0L9-2;A2AMD4	IPI00223864;IPI00895149;IPI00752034;IPI00177225;IPI00751249	0.191244	0.272506	0.139697	-0.174662	-0.160791	-0.120219	NaN	NaN	0.104372	0.171888	NaN	0.327421	0.539562	0.559898	0.55892	0.421844	0.120232	0.0515188	NaN	0.289104	0.220648	-0.100978	NaN	-0.0542234	0.0942947	-0.0460021	-0.120485	0.0882855	-0.509037	-0.1133	0.0628515	-0.295606	-0.0458623	0.273326	0.129829	0.252879	0.54713	NaN	0.567126	0.400073	0.373103	0.191772	0.449355	-0.337882	0.318362	NaN	-0.221568
Fgb	Q8K0E8;Q3TGR2	IPI00279079	0.081965	0.074912	0.119667	0.436588	0.118476	0.190273	0.175192	0.381066	0.555036	0.619914	0.35487	0.412712	0.22011	0.126423	0.116019	-0.0567222	-0.175557	-0.113834	0.109483	-0.111966	0.0302655	0.266837	0.080927	0.104697	0.994413	0.811143	0.858593	0.619603	0.462793	0.537047	0.673854	0.572887	0.564009	0.576626	0.51928	0.510786	0.597583	0.697289	0.562517	0.0668958	0.150241	0.00060594	0.188759	0.165968	0.107353	0.00763762	0.0671678
Prdx2	Q61171;Q5M9N9	IPI00117910;IPI00831115	0.0239296	-0.00633399	-0.00446547	0.0396514	-0.0439044	-0.0100637	0.000505025	0.126895	0.0658685	0.12699	0.05951	0.0777565	0.018615	-0.0458623	-0.0234682	-0.0297002	-0.0576928	-0.0399806	-0.0380147	-0.0275787	-0.0315363	0.0679842	-0.0206266	-0.0104934	0.101846	0.124645	0.119918	-0.0159258	-0.0220482	0.00694169	-0.0280033	0.0172711	0.0427243	0.0780001	0.0455952	0.0977181	-0.0880058	-0.0686019	-0.0535284	-0.13014	-0.0542234	-0.0869197	-0.093425	-0.133827	-0.0985544	-0.0799754	-0.0578315
Pdcd4	Q61823	IPI00323064	-0.377401	-0.169155	-0.51541	0.291292	-0.0688771	-0.183328	-0.025454	0.262313	0.215144	0.326769	0.0884387	0.316941	-0.0586628	-0.0788831	-0.279531	-0.986957	-0.921055	-1.06564	-0.804053	-0.80892	-0.90458	-0.386259	-0.24062	-0.416515	-0.463622	NaN	-0.405775	-0.214747	-1.3356	-0.204391	0.141748	-0.0482362	-0.0630888	0.250903	0.179351	0.208761	-0.264837	-1.91556	-0.284514	-0.706995	-1.07224	-0.778377	-1.11656	-0.61711	-0.219215	-0.518334	-0.115166
Cyp1a2	P00186;B6VGH4	IPI00128287;IPI00128286	0.301959	0.287853	0.298087	0.227354	0.269078	0.273413	0.215865	0.254823	0.206695	0.158913	0.172295	0.145446	0.277761	0.209228	0.177474	0.330302	0.388469	0.347968	0.373944	0.351774	0.295518	0.257959	0.317121	0.269912	0.208644	0.238102	0.304968	-0.0501882	0.0440921	-0.0123541	0.165952	0.0998037	0.12411	0.118539	0.177506	0.169712	0.163316	0.191739	0.186163	0.268487	0.266698	0.264149	0.185261	0.225194	0.234194	0.202091	0.261258
Dnaja2	Q9QYJ0;Q3TFF0	IPI00136251	0.17106	0.202124	0.153687	0.198361	0.140364	0.146643	0.118179	0.13957	0.159702	0.159122	0.0560112	0.0513543	0.108347	0.0867524	0.0949573	0.19712	0.133163	0.180119	0.218917	0.166454	0.18079	0.194691	0.246122	0.232108	0.257114	0.152276	0.267722	0.0621133	0.00686912	0.202887	0.140062	0.0511002	0.174068	0.138537	0.128945	0.21739	0.231617	0.287466	0.18945	0.24708	0.244036	0.210363	0.256476	0.353874	0.298549	0.192315	0.34119
Vamp8	O70404;Q3V4C2	IPI00453589	-0.120352	0.00268593	-0.0757379	-0.203013	-0.119024	-0.102457	-0.122871	-0.0619835	-0.163499	-0.0399806	-0.122209	-0.0780633	-0.0511633	0.123434	-0.0805212	0.0364076	0.0745929	-0.0258793	-0.0908535	0.0224196	-0.0628125	-0.0829751	-0.000576859	-0.0880058	-0.0779266	0.0195799	0.0872428	-0.136191	-0.0186342	-0.115566	-0.119423	0.00249812	-0.0662615	-0.0411028	0.219472	-0.0869197	0.0948032	0.0986755	0.131708	0.0262786	0.136839	0.0964835	0.136157	0.0730896	0.0856652	-0.0384361	-0.00028853
Vim	P20152;A4IF59;Q3TFD9;Q3TWV0;Q3U6S1;Q3UAX1;Q3UD36;Q3V2S4;Q5FWJ3	IPI00227299;IPI00230444;IPI00944023;IPI00129527;IPI00230445	-0.170951	-0.280362	-0.216734	-0.158983	-0.159629	-0.23131	-0.132511	-0.00532813	-0.0113525	-0.0807941	0.134065	0.14299	-0.0583858	-0.192825	-0.176706	-0.214747	-0.228234	-0.300768	-0.206143	-0.264957	-0.238909	-0.15056	-0.313594	-0.23952	-0.167358	-0.175812	-0.138945	-0.276675	-0.199123	-0.188148	-0.0119249	0.00978574	0.0107883	-0.214995	-0.276199	-0.218719	-0.199625	-0.179001	-0.229342	-0.122871	-0.175684	-0.147958	-0.310573	-0.281906	-0.288063	-0.180657	-0.182565
Csde1	Q80TP8;Q91W50;Q3TXH7;Q3U1S6;Q3U4S7;Q05C63;Q3U672;Q3UJ74;Q8JZN2;Q8R3R1	IPI00338717;IPI00274747;IPI00938510	0.176088	0.210379	0.147921	0.185261	0.12246	0.27521	0.188907	0.195054	-0.00690829	0.185458	0.229518	0.183556	0.158913	0.188677	0.219572	0.256959	0.349291	0.335681	0.320432	0.203269	0.226645	0.31156	0.260878	0.100268	0.209912	0.350228	0.111539	0.0983047	0.131819	-0.0092038	0.177653	0.313208	-0.0366088	0.072058	0.135634	0.0978106	0.325829	0.173222	0.210296	0.26067	0.308734	0.367322	0.37202	0.224503	0.237167	0.346536	0.226257
Ndrg2	Q9QYG0-1;Q9QYG0;Q8CGR9;Q9QYG0-2;Q9CTJ5	IPI00136134;IPI00759847;IPI00620325;IPI00338327;IPI00136107;IPI00225031;IPI00124154	0.134509	0.113442	0.128219	0.0788378	0.0485614	0.0573466	0.0969155	0.00995997	0.0745626	0.0819191	-0.00374608	0.0401111	0.0711787	0.0600964	0.0755505	0.113614	0.0949881	0.0769193	0.145797	0.048636	0.100067	0.173108	0.100314	0.138426	0.0328462	0.0952655	0.0949881	-0.0618453	0.0864767	0.00388604	-0.0489337	0.135095	-0.0229005	-0.0418037	-0.0396999	-0.0112093	-0.0117819	0.0796305	0.0328167	0.0183226	0.0872582	0.0739399	0.0472043	0.1908	0.129671	0.0307077	0.131408
Cacybp	Q9CXW3	IPI00115650	0.139649	0.0934019	0.224334	0.0668202	0.123717	0.158236	0.0231379	0.159476	0.166551	0.0882548	-0.0754641	-0.0758749	0.068786	0.161363	-0.0652966	0.134715	0.184769	0.0971624	0.123088	0.184785	0.107912	0.21419	0.223812	0.197732	0.0764782	0.204383	0.0847468	0.202804	0.221976	0.168561	-0.0143553	0.129182	0.0989536	-0.00173015	0.0918787	0.157061	-0.0582473	0.178665	0.192694	0.159492	0.266489	0.279529	0.202954	0.254083	0.215982	0.175289	0.317876
Gm10742	Q3URL2	IPI00652460	0.144281	0.0969617	0.377407	0.210463	-0.0246034	-0.0350608	0.161556	0.0760369	NaN	0.00956776	-0.042084	NaN	-0.0404014	0.221909	NaN	0.207961	0.16537	NaN	0.0586983	0.459298	0.42744	0.127573	0.148609	0.229653	0.0901425	0.0197407	0.00978574	-0.0264459	0.176446	0.404133	-0.0328061	0.0981349	0.0131305	-0.108491	-0.171207	-0.24987	-0.026021	0.177164	-0.173767	0.135237	0.16524	0.312563	0.238425	0.386714	0.343403	0.116723	0.222515
Cyp3a13	Q64464;Q3UW87	IPI00134519;IPI00656262	0.203186	0.181199	0.252003	0.068075	0.148593	0.194146	0.260791	0.0443301	0.0308256	0.0615863	0.027822	0.0323886	0.167491	0.172084	0.162525	0.207478	0.076828	0.074912	0.0436905	0.14765	0.152628	0.236419	0.290709	0.225666	0.244275	0.28058	0.321838	0.143421	0.0715576	0.12279	0.0031919	-0.0364681	0.00872576	-0.0230425	0.0658232	-0.0467006	0.255822	0.160524	0.241202	0.149425	0.134984	0.134382	0.457593	0.312437	0.453044	0.145382	0.0738487
Tomm70a	Q9CZW5;Q3TSX8;Q80TT4;Q8BNI6	IPI00377728;IPI00751137	-0.104739	-0.090447	-0.160404	-0.149519	-0.181929	-0.176067	-0.173767	-0.201383	-0.134221	-0.10809	-0.160017	-0.127633	-0.0663991	-0.115166	-0.0930191	-0.10608	-0.0851526	-0.0710762	-0.0578315	-0.0518593	-0.132116	-0.0807941	-0.0776532	-0.100036	-0.122739	-0.0677763	-0.117562	-0.110631	-0.0947764	-0.126444	-0.174023	-0.0930191	-0.126312	-0.00129785	-0.0708015	-0.0951817	-0.00848689	0.0219215	-0.108491	-0.0850168	-0.0291349	-0.103263	-0.063779	-0.0706641	-0.0924781	-0.0990932	-0.123004
Slco1b2	Q9JJL3-2;Q9JJL3;Q9JJL3-1	IPI00230319;IPI00121985;IPI00121895	-0.0170666	-0.0888201	-0.0294175	-0.0608774	-0.0492126	-0.27011	-0.10675	-0.054779	-0.440633	0.0394882	-0.0533895	-0.353098	0.140857	0.0258671	-0.0132121	0.0851753	-0.00748264	-0.112366	-0.00676469	0.0688312	-0.0299829	-0.0521377	0.0561313	0.0746385	-0.0123541	-0.0264459	-0.156655	-0.00848689	-0.205017	-0.134089	-0.148739	-0.115433	-0.217975	-0.00201834	0.0129994	0.0884848	0.0483375	0.0750185	0.0399035	-0.0450236	0.0531195	-0.00776948	0.0408531	0.145175	0.0521619	-0.0326651	0.0736361
Idi1	P58044	IPI00849448;IPI00115850	0.944443	1.18243	1.14458	1.52189	1.18896	1.11722	1.25072	1.4854	1.51194	1.63071	1.71833	1.63004	1.31973	1.40878	1.40786	1.32265	1.43296	1.33348	1.12614	1.19225	1.25518	1.13213	1.14781	1.12576	1.26157	1.2768	1.22908	1.32218	1.3233	1.24486	1.41592	1.50439	1.36223	1.16165	1.12542	1.15063	1.54246	1.56525	1.51949	1.29258	1.21367	1.09382	1.44434	1.36264	1.31905	1.10578	1.22452
Lpin2	Q99PI5-1;Q99PI5;Q3UWC4;Q571N3	IPI00857577;IPI00319673	-0.307079	-0.0430645	NaN	-0.19862	-0.139601	NaN	-0.34005	-0.24245	-0.220825	0.191244	-0.0574155	-0.0467006	0.339199	0.228267	0.177213	-0.117961	-0.00504058	0.077589	-0.217851	-0.190172	-0.0619835	-0.416948	-0.178619	-0.115033	-0.323312	NaN	NaN	-0.392867	NaN	-0.203264	-0.0606008	NaN	NaN	0.326842	NaN	NaN	0.224149	NaN	0.381329	-0.416515	NaN	-0.199625	-0.1995	NaN	-0.335255	-0.219587	NaN
Gc	P21614	IPI00126184;IPI00849762;CON__ENSEMBL:ENSBTAP00000018229;CON__Q3MHN5	0.434715	0.51548	0.494434	0.353137	0.359102	0.335135	0.380859	0.416866	0.4656	0.478768	0.533952	0.502832	0.548544	0.526348	0.568537	0.561558	0.594378	0.55807	0.527263	0.584047	0.47291	0.502607	0.410237	0.475314	0.695746	0.624866	0.597977	0.40612	0.254737	0.396745	0.44281	0.407995	0.439989	0.499259	0.620778	0.524957	0.650046	0.560281	0.627806	0.704395	0.69778	0.648621	0.409834	0.351314	0.428605	0.444243	0.493743
Cyp3a11	Q64459;Q3UEN8;Q52L54	IPI00134504	2.31538	2.40484	2.42531	1.96218	2.25822	2.24564	2.22331	1.90104	1.95635	1.86759	1.90163	1.84415	2.17749	2.25601	2.2361	2.23148	2.31552	2.30272	2.33403	2.28792	2.28856	2.1788	2.16327	2.1879	2.35225	2.25691	2.26527	1.97188	1.86559	2.02315	2.04591	1.88252	2.02609	2.28363	2.14944	2.19093	2.09363	2.01397	2.21974	2.05325	2.12425	2.16988	2.11123	2.17984	2.18567	2.17299	2.23991
Gjb2	Q00977;Q3TZE5;Q3UJE9;Q3UY12	IPI00125162	-0.370276	-0.410884	-0.347552	-0.577828	-0.434241	-0.187134	-0.237809	NaN	0.0260435	0.167394	NaN	-0.242572	-0.248292	0.214173	-0.1503	-0.403595	NaN	0.0605929	-0.299831	NaN	-0.250113	-0.560128	-0.272501	-0.263155	-0.273576	NaN	-0.156267	-0.466236	NaN	-0.304044	0.132119	NaN	-0.118759	NaN	NaN	0.0540478	0.316259	NaN	0.100252	-0.287709	NaN	0.180659	-0.0676387	NaN	0.0193165	-0.442864	NaN
Lrp1	Q91ZX7;Q3U454;Q811K6;Q8C4T5	IPI00119063;IPI00894573;IPI00308646;IPI00894826;IPI00111048;IPI00458537	-0.0388575	-0.302992	-0.312781	-0.0211954	-0.195977	-0.286053	-0.0152121	-0.16221	-0.228973	0.147538	-0.067501	-0.063779	0.00498592	-0.0758749	-0.0740944	-0.0738202	-0.143524	-0.199876	-0.182692	-0.146525	-0.205643	-0.193078	-0.211511	-0.186627	-0.0604624	-0.134615	-0.0953169	-0.208392	-0.0214797	-0.0686019	-0.0924781	-0.0114957	-0.0946416	-0.0832474	0.0570163	-0.0439044	0.166794	0.14038	0.0893288	-0.00676469	-0.0109229	-0.0703892	0.0386731	0.0102652	-0.0433446	-0.171719	-0.121811
Gpx4;Hnrpll	O70325-2;O70325;Q3TI34;Q76LV0;O70325-1;Q3TIF2;Q5XJZ8;Q91XR9;Q8K4U7	IPI00660262;IPI00117281;IPI00227783;IPI00463220	0.460767	0.44385	0.453459	0.414999	0.58262	0.400092	0.378794	0.490132	0.297041	0.408531	0.359786	0.434149	0.386732	0.411426	0.460469	0.601693	0.465639	0.616061	0.495166	0.538576	0.524749	0.539478	0.472149	0.439402	0.401254	0.470129	0.3893	0.396745	0.523836	0.442458	0.472509	0.314822	0.381385	0.433935	0.493256	0.400396	0.429265	0.428779	0.425308	0.551902	0.679388	0.591484	0.465819	0.493276	0.41704	0.562772	0.607419
Cd47	Q61735-2;Q61735;Q61735-1;Q3U967	IPI00124830;IPI00875877;IPI00403079	-0.107688	-0.196985	-0.0629506	-0.0472592	-0.148999	-0.129085	-0.0731348	-0.0287106	-0.0253123	-0.0114957	-0.0311129	-0.0391385	0.0683169	0.0378139	-0.0104934	-0.0203421	-0.0691522	-0.0850168	-0.175173	-0.204391	-0.203264	-0.0380147	-0.106482	-0.141302	-0.0571383	NaN	-0.115566	-0.15056	-0.40163	-0.169284	0.0149077	NaN	-0.090718	-0.0166389	0.0350617	-0.0124972	-0.0399806	-0.127369	-0.0976109	-0.0263043	-0.106214	-0.0949116	-0.179129	-0.254594	-0.190046	-0.0843364	-0.172487
Slc10a1	O08705;O35940	IPI00115482	-0.179893	-0.176833	-0.140779	-0.19711	-0.152508	-0.220701	-0.282855	-0.168514	-0.137504	-0.267116	-0.224781	-0.159242	-0.142087	-0.0788831	-0.281075	-0.101112	-0.0507454	-0.0687396	-0.137372	-0.0353423	-0.125651	-0.184217	-0.147046	-0.13711	-0.371503	-0.336626	-0.323543	-0.461529	-0.351515	-0.459012	-0.558758	-0.416083	-0.400319	-0.24987	-0.250962	-0.151989	-0.187134	-0.169797	-0.259303	-0.284159	-0.215989	-0.138552	-0.342669	-0.158596	-0.169925	-0.184978	-0.114633
Calm1;Calml3	Q3UKW2;P62204;Q9D6P8	IPI00467841;IPI00761696;IPI00109368;IPI00265576	0.0354017	0.0557713	-0.014641	0.0799811	0.0590891	-0.0107799	-0.007913	0.0634846	-0.0221902	0.125541	0.116567	0.148897	0.048845	0.0679388	0.0997881	0.0407195	0.0916021	0.0462356	-0.017637	0.0467422	0.0638766	0.0233138	0.0806217	0.0230205	0.0495016	0.0578871	-0.0903114	-0.0423642	-0.042084	-0.0749165	-0.0329472	0.0282634	0.0118643	0.0842879	0.0779087	0.00856608	0.0905572	0.207195	0.064857	0.0517282	0.147857	0.132736	0.0486508	0.141701	0.0210723	-0.0610158	0.0871357
Abca6	A2A6R3;Q8K441-1;Q8K441	IPI00788429;IPI00170146	0.0134508	-0.113167	-0.0535284	-0.111298	-0.0543624	-0.123004	-0.051024	-0.0959919	-0.208143	0.0307077	0.0984283	-0.0859685	0.121471	0.217659	0.0737425	0.160734	0.0436757	-0.032242	0.0753832	-0.0163536	-0.0429245	-0.0781998	0.0687406	-0.0328061	0.0195799	0.0127374	-0.212383	-0.0422242	-0.0719	-0.12499	-0.0490732	-0.122871	-0.0746424	-0.0204844	0.0305307	-0.0706641	-0.0301242	-0.0357646	0.00827593	0.0852671	-0.086512	0.10628	-0.0434844	-0.0923428	0.0215116	-0.014641	0.0247954
Rab10	P61027;Q3U621;Q4FJL0	IPI00130118	0.0485464	0.147202	0.115926	0.15494	0.0476962	0.0164536	0.0120535	0.00791319	-0.0213375	0.10324	-0.0717627	-0.0590784	0.0928632	-0.0126402	0.0341604	0.0305456	0.0344558	0.156884	0.0689675	0.0476665	0.045625	0.128204	0.105628	0.167474	0.102899	0.137045	0.0698911	0.0424122	0.0126499	0.0155491	-0.00992037	0.0454166	0.0910181	0.102852	0.0670319	-0.0170666	0.0779087	-0.0688771	0.00287389	0.160685	0.0875035	0.0334662	0.141701	0.0978878	0.149985	0.0532541	0.114488
Hsph1	Q61699-1;Q61699;Q8C6H1;Q61699-2	IPI00123802;IPI00830204;IPI00224109;IPI00830521;REV__IPI00515371	0.378607	0.267305	0.37301	0.371646	0.336701	0.365351	0.358139	0.255236	0.314858	0.318542	0.226274	0.215094	0.144393	0.113068	0.0163953	0.298282	0.344154	0.33681	0.401406	0.450557	0.52506	0.445048	0.426722	0.556245	0.52533	0.592419	0.494068	0.609971	0.611579	0.575787	0.427557	0.555354	0.363642	0.224081	0.262919	0.204698	0.479573	0.582231	0.514161	0.609288	0.696728	0.622243	0.735139	0.866673	0.742941	0.559175	0.685199
Tars	Q9D0R2;Q3U630;Q99KJ4	IPI00468688	-0.382833	-0.398898	-0.334225	-0.289834	-0.268674	-0.301236	-0.274411	-0.306496	-0.335941	-0.357721	-0.309875	-0.348459	-0.368489	-0.323889	-0.371503	-0.366252	-0.372395	-0.349479	-0.390558	-0.339023	-0.398132	-0.353323	-0.332851	-0.390007	-0.32458	-0.32008	-0.313826	-0.36614	-0.32239	-0.382833	-0.295488	-0.332851	-0.33754	-0.288536	-0.365357	-0.347552	-0.289126	-0.278342	-0.330214	-0.400319	-0.392207	-0.377957	-0.332622	-0.35727	-0.374511	-0.381948	-0.393855
Slco1a1	Q9QXZ6;Q53ZW9;Q7TQB3	IPI00625835;IPI00135701;IPI00857700;IPI00876384;IPI00462176;IPI00114950;IPI00658630	0.0711029	0.0225075	0.0502037	0.0195505	0.254651	0.172344	0.0721035	0.0847163	0.104062	0.0522815	0.267444	0.167798	0.315738	0.144138	0.148689	0.204482	0.241424	0.220261	0.17829	0.128377	0.175876	0.262798	0.187937	0.226628	0.206445	0.262106	0.368886	0.0537781	0.17524	0.119432	0.0378286	0.0485166	0.0882394	0.264322	0.141605	0.176267	0.297999	0.380427	0.44904	0.310647	0.198825	0.270834	0.277919	0.418813	0.43862	0.15917	0.13454
Slc9a3r1	P70441-1;P70441;Q3TG37;Q9R1A1	IPI00109311;IPI00857737	0.223492	0.178698	0.0883161	0.123481	0.0260876	0.0225661	0.0960516	0.173271	0.0405265	0.129071	0.00715904	-0.0309717	0.0850988	0.0540029	0.133543	0.104961	0.179841	0.0940484	0.107011	0.259547	0.00776814	0.161088	0.164884	0.100283	0.0822704	0.181297	0.0931403	0.00427671	0.0820108	0.0130285	-0.0723115	0.0975482	-0.00317046	0.0185712	0.093879	-0.0361869	0.0103522	0.0930324	0.0918019	0.0841197	0.152276	0.0989999	0.0738639	0.212551	0.0945259	0.0984901	0.225801
Akr1b1;Akr1b3	P45376;Q3TCL2;Q3UDY1;Q5U415	IPI00223757;IPI00653019;IPI00754943	-0.0344974	-0.100709	-0.137635	-0.00259445	-0.0993626	0.00559405	-0.0539454	0.00456613	-0.000576859	0.0206185	0.0809575	0.0250889	-0.0529723	-0.0703892	-0.197614	-0.146004	-0.204892	-0.184471	-0.0387171	-0.0395595	-0.176195	-0.251447	-0.121015	-0.0797024	-0.156526	-0.03492	0.0621433	0.0581875	0.0914636	-0.0542234	0.162945	0.0967148	0.0450145	-0.114367	-0.230818	-0.154065	-0.0549179	-0.175301	-0.109695	-0.251568	-0.0203421	-0.0506062	-0.0746424	-0.134352	-0.0593554	-0.145482	-0.115433
Ppm1g	Q61074	IPI00117072	-0.0237521	-0.0489337	-0.0313952	-0.107018	0.004103	-0.173639	-0.000721132	-0.174534	-0.170822	0.0669562	-0.0220482	-0.0430645	0.0426054	0.0274103	0.000923595	-0.0126402	-0.0243196	-0.0483758	0.0488898	0.0640576	0.0649176	0.145079	0.0725435	-0.0743683	-0.0535284	0.0586232	-0.0992279	-0.0666748	-0.0801119	-0.13947	-0.0207689	-0.00547193	-0.0603242	-0.0090604	0.0922018	-0.0409626	0.0544372	0.0804539	0.0588938	0.0909105	0.108845	-0.0328061	-0.0360461	0.0429769	-0.0458623	-0.0193461	0.121408
Dnajb4	Q9D832	IPI00110760	0.347142	0.189828	0.206845	0.165531	0.328381	0.246669	0.186738	0.207428	0.277044	0.0345149	0.154313	0.133923	0.213604	0.189976	0.193981	0.25044	0.216434	0.160314	0.317067	0.385884	0.260981	0.292952	0.255546	0.279476	0.254083	0.339108	0.187904	0.205164	0.195054	0.199636	0.282913	0.240401	0.316312	0.267236	0.225869	0.110682	0.241953	0.326552	0.307894	0.360953	0.4361	0.373047	0.406828	0.429867	0.36576	0.336428	0.373028
Pon1	P52430;Q91X30	IPI00317356	0.450814	0.410486	0.476278	0.403504	0.463012	0.530781	0.461382	0.371366	0.4197	0.349015	0.246105	0.330864	0.366299	0.353026	0.343989	0.397524	0.350044	0.333498	0.361954	0.326028	0.384508	0.40421	0.449415	0.505943	0.389697	0.450124	0.345363	0.179662	0.135681	0.244856	0.176251	0.236282	0.161653	0.277412	0.245677	0.268156	0.225902	0.232193	0.231024	0.163591	0.181002	0.204532	0.338871	0.390491	0.400797	0.47293	0.477603
Cp	Q2F3J4;Q8BV37;Q8BU82;Q61147	IPI00605187;IPI00874570;IPI00117831;CON__ENSEMBL:ENSBTAP00000031900	-0.0494913	-0.0738202	-0.126841	0.207278	-0.0223323	-0.0913952	-0.0932898	0.25135	0.218515	0.270191	0.288998	0.213521	0.0641783	0.136014	0.0644949	-0.0153549	-0.20389	-0.286645	-0.131721	0.0571514	-0.144699	0.08111	-0.0381552	-0.0963969	0.428255	0.55241	0.414153	0.379245	0.381874	0.369371	0.329685	0.364552	0.201941	0.445283	0.452136	0.313907	0.370769	0.354686	0.270713	0.00974218	0.0380804	0.0164973	0.182589	0.163882	0.143931	-0.179384	-0.153546
Adck3	Q60936-1;Q60936	IPI00122554	0.298389	0.230753	0.374636	0.457732	0.279774	0.243045	0.316618	0.396935	0.304701	0.35067	0.137902	0.203569	0.225042	0.161669	0.265137	0.226442	0.234448	0.196459	0.104775	0.13204	-0.0027385	0.297467	0.209345	0.225885	0.0689373	0.0679237	-0.059909	0.0858794	0.100237	0.133891	0.262296	0.316834	0.24542	0.164609	0.1271	0.214776	-0.213378	-0.0564447	-0.145351	-0.0791561	-0.0560286	-0.128029	-0.122474	-0.0839282	-0.121015	0.157126	0.13768
Nasp	B1AU75;Q3TTH5;Q99MD9-1;Q99MD9;B1AU76;Q99MD9-2;B1AU77	IPI00830976;IPI00130959;IPI00115987;IPI00136708	0.160621	0.110371	0.0175046	0.0957278	0.147202	0.113395	0.109312	0.150225	0.152821	0.203219	0.192612	0.303935	0.197517	0.284493	0.281211	0.224789	0.0516833	0.474512	0.071209	0.315289	0.0824996	0.0502187	0.112007	0.127368	0.0552765	0.253756	0.0641933	0.112241	0.151763	0.190092	0.170118	0.261656	0.140571	0.108503	0.228148	0.0183372	0.343751	0.406273	0.323751	0.451721	0.221051	0.274285	0.28773	0.278216	0.182213	0.177229	0.282597
Cyp51;Cyp51a1	Q8K0C4;Q9CW87	IPI00458711	0.892633	1.10058	1.11363	1.22341	1.14	1.25047	1.18564	1.27676	1.33047	1.35742	1.50746	1.53588	1.31333	1.29995	1.33475	1.43565	1.40328	1.37124	1.14165	1.36294	1.28838	1.19222	1.13752	1.14608	1.24996	1.33712	1.32359	1.41031	1.29043	1.27226	1.34861	1.35635	1.37288	1.1975	1.27428	1.24564	1.38127	1.36238	1.41196	1.38368	1.43386	1.37898	1.36101	1.52941	1.35306	1.24612	1.21394
Asgr1	P34927;Q91Y84;B1AR34;B1AR32	IPI00555036;IPI00129677;IPI00648726;IPI00648509	0.00715904	-0.140648	-0.0399806	-0.144308	-0.19131	-0.125783	-0.0425041	-0.091666	-0.105544	-0.16092	-0.253384	-0.260387	-0.123401	0.00151557	-0.116365	0.0434228	-0.00891703	0.0248101	0.0278368	-0.0377336	-0.0740944	-0.188528	-0.042084	-0.0475383	-0.204266	-0.123136	-0.160662	-0.333882	-0.133169	-0.227741	-0.266397	-0.174023	-0.146786	-0.236952	-0.171079	-0.178619	-0.141171	-0.155879	-0.172744	-0.0618453	-0.097476	-0.205393	-0.0571383	-0.070252	-0.0757379	-0.137504	-0.0736831
Man2a1	B9EHS6;Q8C4L1;P27046	IPI00929892;IPI00114044	0.114566	0.0158555	0.000173176	-0.0840642	0.0641632	-0.105008	-0.128689	0.0435715	-0.134221	-0.250598	-0.12618	-0.107956	-0.110898	-0.0467006	-0.143132	0.0294997	-0.0104934	-0.00719552	0.0870743	0.138124	-0.0604624	-0.0515809	0.115535	-0.00388998	0.117709	0.201825	0.151715	-0.0756011	0.087013	0.0567913	-0.173767	0.100376	-0.145873	-0.201132	0.135792	-0.00475299	-0.040682	0.0639218	0.0587734	0.137124	0.0679842	0.211782	0.254565	0.228317	0.260221	-0.00805654	0.0249568
Snap47	Q8R570-1;Q8R570;Q8R570-2;B2FDF6	IPI00269408;IPI00869421;IPI00896090;IPI00885328;IPI00649110;IPI00649966;IPI00649338;IPI00886059	0.365481	0.318272	0.399692	0.117146	0.390302	0.247902	0.297715	0.313531	0.272559	0.199537	0.269286	0.215161	0.188529	0.236877	0.323895	0.354003	0.213638	0.16968	0.287941	0.531344	0.297591	0.430684	0.506886	0.432727	0.367788	0.490193	0.611866	0.411502	0.317714	0.284845	0.216451	0.0613603	0.308537	0.285988	0.219505	0.029529	0.164513	0.353192	0.408608	0.34749	0.296385	0.250371	0.55563	0.255064	0.590202	0.457514	0.228131
Sar1a	Q3TXJ4;Q99JZ4	IPI00115644	0.164254	0.254496	0.33248	0.198692	0.234516	0.251934	0.128771	0.18595	0.196277	0.0504276	-0.213129	-0.20063	0.120812	0.169858	0.240844	0.197186	0.318038	0.246704	0.120733	0.140698	0.228469	0.222885	0.289527	0.334807	0.282509	0.170069	0.247851	0.162008	0.248742	0.105908	0.161072	0.105582	0.163785	0.160476	0.25336	0.238187	0.188693	0.230431	0.148113	0.226442	0.231346	0.200067	0.279564	0.343769	0.279424	0.309449	0.26906
Serpinc1	P32261;Q543J5	IPI00136642	0.429285	0.448135	0.413288	0.607507	0.45111	0.39627	0.402683	0.667928	0.679642	0.585107	0.598828	0.461025	0.528074	0.525725	0.561047	0.46935	0.468711	0.417463	0.491085	0.455693	0.444596	0.49881	0.456346	0.483844	0.617875	0.62678	0.51274	0.540988	0.493093	0.476518	0.566741	0.580612	0.534914	0.512164	0.528053	0.508896	0.401101	0.454051	0.485943	0.547636	0.430898	0.516512	0.379902	0.326516	0.367862	0.360397	0.335226
Dnajb6	O54946-1;O54946;Q9DAN5;O54946-2	IPI00119896;IPI00321209;IPI00660514;IPI00896015	0.325919	0.470029	0.132815	0.211415	0.204815	0.315738	0.375216	0.228284	0.220749	0.140619	0.30139	0.154875	0.37458	0.359009	0.292776	0.494048	0.506107	0.706512	0.21424	0.409527	0.176609	0.44841	0.418099	0.221556	0.233617	0.260549	0.210463	0.06924	0.270921	0.00876935	0.023607	0.169956	-0.142217	0.157689	0.487075	-0.0329472	0.256028	0.253636	0.272175	0.365444	0.43187	0.194939	0.336701	0.431618	0.475756	0.3629	0.528594
Dnajb1	Q9QYJ3;Q3TIT6;Q3TU79;Q3TYL7	IPI00136253	0.271688	0.084089	0.289334	0.390623	0.392952	0.382927	0.239328	0.213772	0.167442	0.111804	0.110028	-0.0596321	0.186656	0.25953	0.238817	0.428838	0.329432	0.222616	0.62029	0.47309	0.588617	0.31165	0.562708	0.648372	0.247542	NaN	0.35275	0.277307	0.0890219	0.361824	0.281316	0.173661	0.425753	0.306841	NaN	0.418735	0.358417	NaN	0.316654	0.600402	NaN	0.397847	0.446187	NaN	0.512328	NaN	NaN
Mvp	Q9EQK5;Q3THX5;Q3U7S9;Q8C2S9;Q922X6	IPI00111258	0.58422	0.614558	0.611623	0.62687	0.620756	0.600096	0.563028	0.537445	0.596492	0.684132	0.634957	0.641491	0.68513	0.696962	0.781826	0.718616	0.638771	0.6453	0.608144	0.63292	0.574927	0.603073	0.547995	0.594116	0.698483	0.820412	0.732908	0.46341	0.444262	0.481384	0.57878	0.589398	0.569137	0.724349	0.692572	0.765106	0.837017	0.798241	0.836991	0.740529	0.633121	0.74819	0.644104	0.605947	0.605771	0.597496	0.641716
Fam107b	Q3TGF2	IPI00133338	0.120278	-0.00575923	-0.0915306	-0.174023	-0.0652966	-0.113834	-0.032383	-0.282143	-0.0291349	-0.219958	-0.206393	0.0201064	-0.0238941	0.106902	-0.14965	0.154763	0.0916021	0.319316	0.248331	-0.0829751	0.00379925	0.0725435	-0.026021	0.014995	0.0826065	NaN	-0.0725861	-0.0692898	NaN	-0.0699771	0.0219802	0.0575119	-0.185359	-0.0780633	-0.0607391	-0.146264	0.107228	-0.0563061	0.097116	0.0189365	0.0307372	-0.0585243	0.0451636	0.044851	0.129592	0.0249568	0.0360525
Rab14	Q91V41;Q50HW9;Q50HX0;Q50HX1;Q50HX2;Q50HX3;Q50HX4;A2AL34;Q3U9E0	IPI00126042;IPI00757464	0.0324921	0.0903266	0.069573	0.048099	0.0678179	0.0614056	0.103131	-0.032524	0.042026	0.112241	-0.0230425	-0.0740944	0.0725283	0.0975019	0.0616916	0.0386138	0.0385396	0.073029	0.155695	0.103131	0.0584729	0.139395	0.105473	0.0412686	0.109732	0.18313	0.102744	0.0719063	0.0899888	0.0802099	0.070421	0.0565512	0.0278073	0.0583979	0.00144342	-0.0295589	0.046936	0.0961286	0.0596603	0.0922941	0.0568813	0.0870283	0.114551	0.174687	0.156225	0.0902961	0.0985982
Ddx6	P54823	IPI00109932	0.152083	0.0959747	0.119651	0.121361	0.0867218	0.121063	0.0345149	0.166584	0.167021	0.0806523	0.112475	0.0286607	0.0998964	0.203269	0.12345	0.232243	0.145765	0.0957894	0.167215	0.180888	0.138489	0.167766	0.0664274	0.0747144	0.10953	0.0459972	0.119448	0.0895436	0.104263	0.0395921	0.124912	0.0958358	0.226797	0.0904649	0.149488	0.0917098	0.181378	0.180692	0.19375	0.22457	0.225616	0.264443	0.207445	0.174149	0.276101	0.0990617	0.067712
Grpel1	Q99LP6;Q3UTB8	IPI00117083	-0.0250288	-0.0962618	-0.184344	-0.126577	-0.121015	-0.165815	-0.187261	-0.0736831	-0.126973	-0.0874628	-0.199248	-0.190552	-0.119423	-0.0425041	-0.151989	-0.10017	-0.0870554	-0.158208	-0.0601858	-0.0809306	-0.105142	-0.121413	-0.0699771	-0.0557509	-0.129085	-0.0760118	-0.0901759	-0.214125	-0.107554	-0.187388	-0.153157	-0.169284	-0.173895	-0.0980152	-0.101919	-0.185359	-0.0603242	-0.0143553	-0.198494	-0.106616	-0.0803848	-0.121413	-0.038998	-0.0441843	-0.0710762	-0.0893626	-0.0827026
Gm11275;Hist1h4a;Hist2h4;OTTMUSG00000000446	P62806;B2RTM0;Q61667;Q6B822	IPI00623776;IPI00624840;IPI00624933;IPI00844736;IPI00329998;IPI00621374;IPI00621789;IPI00874920;IPI00876005;IPI00407339	-0.188148	-0.119688	-0.0962618	-0.172487	-0.136716	-0.107688	-0.191057	-0.090447	-0.0805212	-0.129481	-0.057277	-0.0282861	-0.123004	-0.0263043	0.0232258	-0.183455	-0.164529	-0.121944	-0.252658	-0.228234	-0.228234	-0.227371	-0.173	-0.145221	-0.186247	-0.162855	-0.123269	-0.153805	-0.094236	-0.102591	-0.10017	-0.0654344	-0.0596321	-0.0766959	-0.116897	-0.0467006	-0.197236	-0.140386	-0.14104	-0.0668125	-0.0360461	-0.00848689	-0.210513	-0.14991	-0.168129	-0.205017	-0.0746424
Gpx3	P46412	IPI00845541;IPI00133536;IPI00649698;IPI00649941;IPI00128335	0.289774	0.164901	0.366206	0.826924	0.136268	0.31847	0.322199	0.861343	0.825185	0.743207	0.898323	0.739492	0.343055	0.222936	0.379376	0.424339	0.159654	-0.051024	0.51959	0.239822	0.261085	0.733315	0.00826139	0.360268	0.751319	0.725876	0.732141	0.706394	0.265553	0.429187	0.761238	0.699232	0.593159	0.673624	0.531385	0.516553	0.488451	0.240094	0.228199	0.49598	0.319964	0.33408	0.316528	0.302671	-0.120618	0.518226	0.208144
Lrpprc	Q6PB66	IPI00420706;IPI00875457;IPI00886008	-0.128821	-0.17031	-0.126973	-0.147176	-0.180784	-0.146264	-0.169027	-0.127369	-0.138421	-0.16954	-0.181421	-0.164529	-0.13606	-0.151339	-0.156655	-0.175812	-0.159371	-0.180275	-0.0713507	-0.140909	-0.11929	-0.115832	-0.156785	-0.121148	-0.136716	-0.0909888	-0.106482	-0.205017	-0.146134	-0.191689	-0.210264	-0.102053	-0.161823	-0.225768	-0.179001	-0.152378	-0.184598	-0.142609	-0.161823	-0.206643	-0.167615	-0.171591	-0.13606	-0.0980152	-0.0892269	-0.162726	-0.0610158
Eif4a2	P10630-2;P10630;P10630-1;Q52KC1;Q8BTU6	IPI00409918;IPI00400432;IPI00857127;IPI00890863;IPI00857870;IPI00857990	0.0507116	0.0718306	0.019185	0.0331413	0.0655514	0.13193	0.0347808	0.0422487	0.0745322	-0.0297002	0.0242965	0.0353131	0.0448062	0.0374436	-0.00547193	0.105613	0.0817358	0.0667598	0.0960979	0.0825454	0.111555	0.0928324	0.0634091	0.142019	0.0849916	0.0684229	0.118163	0.0505621	0.0618573	0.0962059	0.0613303	0.0565813	0.0862929	0.0320198	0.0541825	0.0256909	0.106187	0.149185	0.125447	0.0847774	0.0681657	0.0764932	0.211064	0.204665	0.260221	0.0783961	0.0614056
Lum	P51885	IPI00313900;CON__Q05443	0.00223799	-0.368377	-0.498762	0.222683	-0.449641	-0.360196	-0.0288521	0.378888	0.349419	-0.00144202	0.385413	0.473631	0.261863	-0.180148	-0.220949	-0.185105	-0.252173	-0.250355	-0.061707	-0.286881	-0.252537	-0.0938305	-0.457016	-0.501414	-0.255078	-0.0750534	-0.285106	-0.277747	-0.197614	-0.223546	-0.0681893	0.067198	0.0195799	-0.257252	-0.0915306	-0.130535	-0.348119	-0.463413	-0.42825	-0.293841	-0.2806	-0.266877	-0.569588	NaN	-0.566766	-0.287118	-0.00345841
Hnrnpk	P61979-2;P61979;Q3TJ38;Q3TL71;Q3TUA1;Q5FWJ5;P61979-1;Q3TG17	IPI00224575;IPI00223253;IPI00761237;IPI00458719	-0.0201999	-0.0318186	0.0312531	-0.0574155	0.0406897	-0.0214797	-0.0610158	0.0364815	-0.0167816	0.0962675	0.0539729	-0.0119249	0.0881781	0.0516534	0.0440921	0.0045951	0.019185	-0.0189191	-0.0873271	0.0102069	-0.0180643	-0.0263043	-0.0451634	-0.0200577	0.0245753	0.0126499	-0.0221902	0.00637642	-0.00676469	-0.0368901	0.0244872	0.0591192	-0.00633399	0.0127227	0.0421299	0.0904189	0.0808352	0.0576018	0.0377989	0.0963756	0.0452974	0.00843546	0.00704301	0.0650683	-0.0343565	0.0163807	0.0140625
Fads2	Q9Z0R9	IPI00129362	-0.378179	-0.373398	-0.352081	-0.243913	-0.468531	-0.428571	-0.377179	-0.312433	-0.239642	-0.434988	-0.33674	-0.332622	-0.31742	-0.316609	-0.457437	0.0482183	-0.0059029	-0.0152121	-0.0954519	-0.266157	-0.219587	-0.246712	-0.174918	-0.14978	-0.286999	-0.129613	-0.305679	-0.14496	0.0370883	-0.182692	-0.36042	0.17067	-0.353323	-0.402286	-0.336398	-0.441908	-0.102457	-0.125916	-0.131985	-0.00776948	0.268139	-0.00561566	0.0213211	0.134382	-0.0612924	-0.15082	0.0135527
Hal	P35492;B2RXW1;Q8CE60;Q9D3I5	IPI00118625;IPI00885648	0.537277	0.449237	0.486813	0.420202	0.357178	0.428042	0.544561	0.466975	0.51167	0.468471	0.350486	0.373196	0.441693	0.407612	0.449395	0.258218	0.361787	0.401349	0.335117	0.32724	0.360527	0.396327	0.384452	0.407612	0.192068	0.23038	0.240947	0.359102	0.336373	0.405815	0.471549	0.433	0.515212	0.446915	0.439715	0.457494	0.113692	0.163171	0.120498	0.339637	0.309127	0.292157	0.000288558	-0.0167816	0.0182934	0.356347	0.343751
Hba;Hba-a1;Hba-a2	A8DUV1;Q61287;Q61649;Q8BPF4;Q91VB8;Q9CWS5;Q9CY06;Q9QWJ3;P01942;A8DUV3;Q9CY10	IPI00845802;IPI00469114;IPI00110658;CON__P01966	-0.127369	-0.00201834	-0.0371714	0.568131	-0.548437	-0.61551	-0.35095	0.636212	0.611469	0.501443	0.579254	0.5606	-0.0526941	-0.12499	-0.147437	-0.193709	-0.383718	-0.430392	-0.0828388	0.122428	0.0944949	0.247542	0.10566	0.0471893	1.01584	1.0622	0.993235	0.161492	0.201294	0.147266	0.302013	0.331246	0.277481	0.507275	0.534245	0.498077	-0.0977455	-0.0425041	-0.1038	-0.298189	-0.237074	-0.325502	-0.695014	-0.681944	-0.716947	-0.5431	-0.480058
Clic1	Q9Z1Q5;Q3TIP8;Q542F1	IPI00130344;IPI00226730;IPI00473266	0.120483	0.129324	0.10493	0.0935712	0.0225661	0.0953734	0.238391	0.190075	0.100592	0.255477	0.14626	0.292069	0.00684019	0.0873808	0.0682868	0.0500991	0.02157	0.0341308	0.0934634	0.0738791	0.0538081	0.0296765	0.0713758	0.00829046	0.203768	0.172734	0.101103	0.193074	0.149041	0.111851	0.236759	0.227101	0.111352	0.223829	0.160718	0.0705119	0.240145	0.166648	0.0791732	0.239736	0.173075	0.0557412	0.115597	0.0321821	0.0906647	0.0490091	0.0917558
Abca8b	Q8K440-1;Q8K440;A2AM56;Q8K440-2	IPI00170145;IPI00788403	-0.0698397	-0.202763	-0.13711	-0.0326651	-0.00690829	-0.257252	-0.176961	-0.166458	-0.255199	0.0998809	-0.0833836	-0.0989585	0.15502	-0.137504	-0.0343565	-0.19711	-0.293606	-0.180912	-0.234133	-0.205893	-0.124063	-0.32112	-0.167872	-0.207643	-0.268434	-0.0186342	-0.340391	-0.308128	-0.0139267	-0.133432	-0.220082	0.0553965	-0.127369	0.0543624	-0.175812	-0.0639171	0.0512347	0.0113262	-0.017922	0.0390732	-0.0288521	-0.0164963	-0.315798	-0.308361	-0.283329	-0.26111	-0.196103
Acsm1	Q91VA0-1;Q91VA0;Q91VA0-2	IPI00126625;IPI00654116;IPI00856333	0.318164	0.32516	0.329359	0.274407	0.322325	0.304737	0.291574	0.284212	0.315917	0.310665	0.358399	0.346646	0.368532	0.346646	0.362677	0.321369	0.31802	0.307805	0.292228	0.298442	0.330393	0.322289	0.322217	0.317391	0.328942	0.307341	0.338415	0.232091	0.226442	0.224233	0.193008	0.205064	0.197683	0.341537	0.307448	0.315325	0.3465	0.376714	0.33488	0.325214	0.296687	0.30718	0.341537	0.328616	0.357548	0.322036	0.350283
Ttpa	Q8BWP5;A2AIT6;Q499J1;Q499J3;A8Y5N9;Q8QZU5	IPI00226356;IPI00154059;IPI00880564	-0.105812	-0.183963	-0.0117819	-0.0923428	-0.0710762	-0.0418037	-0.0640551	-0.117961	-0.0532505	-0.122871	-0.199751	-0.219463	-0.0673633	-0.0221902	-0.0423642	0.0844409	-0.040682	-0.0220482	-0.0905825	-0.121546	-0.0265876	-0.116365	-0.0321009	0.0286312	-0.0425041	-0.0706641	-0.165172	-0.158854	-0.154972	-0.128162	-0.0655722	-0.168899	-0.0989585	-0.0736831	-0.130931	-0.128953	-0.0809306	-0.105276	-0.127501	-0.00446547	-0.139731	-0.0423642	0.0543024	-0.0333701	0.00791319	-0.0363276	-0.0835198
Reep6	Q9JM62-2;Q9JM62;Q9JM62-1	IPI00658742;IPI00124790;IPI00831122	0.180136	0.182606	0.310343	0.265171	0.188167	0.202472	0.274599	0.213671	0.17643	0.201908	0.217071	0.159976	0.0922479	0.207494	0.167183	0.18945	0.158365	0.261915	0.259426	0.184736	0.216568	0.365704	0.337248	0.217877	0.227608	0.248399	0.249376	0.25123	0.194179	0.215546	0.126628	0.234924	0.197501	0.164432	0.0111518	0.24489	0.16848	0.112444	0.209378	0.193255	0.296137	0.194641	0.33982	0.332408	0.261569	0.209345	0.211598
Ctage5	Q8R311;Q3TZZ3	IPI00153633;IPI00947597;IPI00654285;REV__IPI00752277;REV__IPI00755717;REV__IPI00750975;REV__IPI00113281	0.365146	0.433272	0.388242	0.282667	0.515645	0.485135	0.269512	0.345161	0.284212	0.295907	0.405643	0.329087	0.45415	0.381198	0.347289	0.427925	0.472709	0.370601	0.491957	0.46901	0.399331	0.513337	0.428236	0.381667	0.36149	0.349382	0.219472	0.267496	0.432377	0.289404	0.295128	0.318128	0.253171	0.371348	0.464186	0.217591	0.38496	0.307591	0.295641	0.437955	0.429576	0.361064	0.447033	0.470889	0.450262	0.488532	0.321045
Hbb-b1	A8DUK7	IPI00831055;IPI00918757;IPI00316491;IPI00885376;IPI00855108	-0.154972	-0.0771063	-0.0579701	0.497649	-0.634593	-0.64441	-0.441696	0.636773	0.641851	0.465839	0.56873	0.536796	-0.0518593	-0.182184	-0.162468	-0.200379	-0.421156	-0.465818	-0.0732718	0.0971315	0.0886843	0.24708	0.0831412	0.0311794	1.05929	1.04216	1.07088	0.159492	0.223694	0.175859	0.314428	0.338451	0.30504	0.542542	0.556033	0.542437	-0.137897	-0.0867838	-0.10608	-0.310922	-0.307545	-0.302056	-0.734569	-0.701061	-0.711319	-0.537743	-0.513895
Lmna	P48678-1;P48678;B3RH23;Q3U7I5;Q3UCU3;Q8BNX5;P48678-2;B3RH24;Q3U733;P48678-3;Q9CTL2	IPI00620256;IPI00400300;IPI00230435;IPI00886130	0.378307	0.203668	0.185507	0.218682	0.223509	0.315271	0.26285	0.267045	0.378663	0.36099	0.243233	0.337193	0.292652	0.313477	0.352676	0.366429	0.231532	0.279862	0.21103	0.122146	0.296208	0.176104	0.192546	0.218045	0.172165	0.184015	0.224418	0.127053	0.202273	0.164965	0.266923	0.470909	0.219807	0.237881	0.295925	0.269095	0.269895	0.197616	0.255581	0.25658	0.313872	0.213973	0.154602	0.148417	0.0847315	0.262711	0.245472
F9	P16294;A0JLY3;A2AEU0	IPI00348266	0.271217	0.361268	0.145238	0.646315	0.232328	0.279704	0.368626	0.604981	0.674245	0.596121	0.432104	0.5629	0.432007	0.541072	0.619625	0.333752	0.358528	0.227422	0.197815	0.257597	0.456999	0.646338	0.339619	0.234414	0.421534	0.490943	0.478366	0.288329	0.309789	0.377257	0.481707	0.32619	0.464445	0.522095	0.379507	0.458109	0.477261	0.347582	0.429965	0.365425	0.507911	0.343806	0.294172	0.0930479	0.450183	0.140826	0.221556
Eef1a1	P10126;Q3TII3;Q3UA81;Q3UZQ3;Q4FZE5;Q58E64	IPI00307837;IPI00831365;IPI00831184;IPI00119667;IPI00849577	-0.0728604	-0.0568609	-0.0478175	-0.0643311	-0.0361869	-0.0526941	-0.0396999	-0.0706641	-0.0859685	-0.0924781	-0.0792927	-0.100036	-0.0923428	-0.111031	-0.110229	-0.0734089	-0.0847446	-0.0768328	0.000129841	0.0122863	-0.0204844	-0.0688771	-0.0532505	-0.0476779	0.00789865	0.00946627	0.0202819	-0.0506062	-0.0313952	-0.0385766	-0.0712136	-0.0457225	-0.037312	-0.129349	-0.0908535	-0.108759	0.00743454	0.0408975	0.00572442	-0.0230425	0.00644884	-0.0226164	0.0588786	0.0753071	0.0513991	-0.0539454	-0.0451634
Tpi1	P17751	IPI00467833	0.0514738	0.0819344	0.0819955	0.11962	0.0703604	0.104666	0.0988608	0.0956816	0.11182	0.123623	0.0926939	0.118226	0.0805455	0.106327	0.0721187	0.0479648	0.0679388	0.0545121	0.0547969	0.0586983	0.0602619	0.0702848	0.0602919	0.0662914	0.0819344	0.0931556	0.075809	0.0650231	0.110635	0.0811253	0.115488	0.0851293	0.0756264	0.0743347	0.0882855	0.0619928	0.0910796	0.125085	0.10386	0.0678632	0.102248	0.0745474	0.0898967	0.0941716	0.084089	0.0803625	0.0540927
Cstf3	Q99LI7;A2AQH9;Q3TV86;Q3TXN6	IPI00116929	0.245968	0.00702864	0.333389	0.0636655	0.0791122	0.0662158	-0.0210533	-0.117961	-0.0224744	0.146068	0.0663216	-0.0344974	0.0725738	-0.117429	-0.160662	0.450893	-0.0918015	0.126895	0.284722	0.221657	0.150385	0.229602	0.192596	0.0786093	0.0629269	-0.159758	-0.110229	0.312939	-0.0455827	0.0743955	0.103581	-0.0583858	0.0348696	-0.0486546	-0.0922074	-0.0513025	0.21558	0.0670923	-0.0533895	0.37574	0.165499	0.06679	0.335026	0.203585	0.370527	0.455811	0.00653582
Eif4g1	Q6NZJ6-1;Q6NZJ6;Q3UTK0;Q3UYM6;Q3UZD9;Q6NZJ6-2;Q6PD42;Q8K0J8;Q8R2V4;A0PJB5;Q3UQI5;Q6EVH9;Q8BUW8	IPI00421179;IPI00858249;IPI00515195;IPI00856453;IPI00856164	0.0351357	0.123214	0.0770106	-0.00748264	0.0856956	0.0291758	-0.0219061	-0.0343565	0.016512	0.00262808	-0.032242	0.0483078	-0.0285692	-0.00331438	-0.0302653	0.0644949	0.0677271	0.0169499	0.0734388	0.105954	0.118962	0.0363039	0.0368958	0.0621433	0.0988454	0.173417	0.0967457	0.0810642	0.0463549	0.0495614	0.0123591	0.0842573	0.0175046	0.0276749	-0.000865332	0.00836296	0.136379	0.163284	0.178763	0.0763412	0.0299709	0.0754896	0.156659	0.237932	0.175745	0.0938637	0.0442854
Pdzk1	Q9JIL4	IPI00228883;IPI00858285;IPI00856499;IPI00856363	0.322217	0.300022	0.10715	0.200316	0.321964	0.2316	0.265344	0.169144	0.180054	0.354409	0.324907	0.251109	0.269477	0.32292	0.29635	0.346757	0.414787	0.239736	0.2624	0.256442	0.232176	0.288858	0.25355	0.226831	0.24185	0.333116	0.246122	0.242413	0.288276	0.146388	0.202954	0.244822	0.131092	0.241287	0.462952	0.276468	0.335936	0.547847	0.291504	0.356957	0.486044	0.336956	0.342031	0.465919	0.351884	0.317085	0.443929
Hnrnpl	Q8R081;Q9CVU5;Q3UMT7	IPI00620362;IPI00653643;IPI00457527;IPI00379986;IPI00677633	-0.0712136	-0.0418037	-0.122474	-0.0265876	-0.088413	-0.0833836	-0.088413	-0.0329472	-0.0958569	0.0148202	-0.0633648	-0.0650208	-0.0204844	0.049636	0.0380063	-0.0542234	-0.0226164	-0.067088	-0.119688	-0.100709	-0.0776532	-0.141564	-0.0858326	-0.0863762	-0.0267293	0.0931248	-0.0681893	-0.0837921	0.000288558	-0.0973412	-0.0356239	0.0115588	-0.00891703	-0.0313952	0.024047	0.0195651	-0.0233263	0.0592543	0.0356383	-0.0167816	0.0933557	-0.0321009	-0.0746424	-0.124461	-0.0468402	-0.0540844	-0.0713507
Cpt1a	P97742;A8ASF5;Q3UGT1;Q7TQD5	IPI00330094	-0.460585	-0.456491	-0.403486	-0.506297	-0.578021	-0.524064	-0.53087	-0.550211	-0.529871	-0.421264	-0.395172	-0.393965	-0.409798	-0.378623	-0.29725	-0.368489	-0.350384	-0.365245	-0.497229	-0.45249	-0.470303	-0.453439	-0.425137	-0.439783	-0.451013	-0.407951	-0.461319	-0.379066	-0.36793	-0.309526	-0.433921	-0.395172	-0.406101	-0.423309	-0.277152	-0.412619	-0.352758	-0.300417	-0.347212	-0.349252	-0.365469	-0.371169	-0.287709	-0.19774	-0.235482	-0.409472	-0.378068
Gm13646;Hist1h2ba;Hist1h2bb;Hist1h2bc;Hist1h2bf;Hist1h2bh;Hist1h2bj;Hist1h2bk;Hist1h2bm;Hist1h2bp;Hist2h2bb	P10854;B2RTK3;Q64478;Q64525;Q6ZWY9;Q8CGP2-2;Q8CGP2;Q921L4;Q8CBB6;P10853;A0JLV3;Q8CGP1;B2RVD5;Q64475;Q8CGP2-1;P70696;A0JNS9	IPI00874492;IPI00874654;IPI00875523;IPI00876550;IPI00282269;IPI00227930;IPI00348270;IPI00282266;IPI00761713;IPI00461514;IPI00134534;IPI00874970;IPI00875901;IPI00876549;IPI00875277;IPI00876167;IPI00876432;IPI00114642;IPI00265768;IPI00554853;IPI00648991;IPI00111957;IPI00453744;IPI00124518;IPI00459318	-0.164271	-0.121679	-0.0294175	-0.199123	-0.163499	-0.0272955	-0.192321	-0.090718	-0.0200577	-0.156526	-0.0532505	0.0406897	-0.0160683	-0.0142124	0.111711	-0.10165	-0.167101	-0.113967	-0.193582	-0.220082	-0.218347	-0.166715	-0.203264	-0.122739	-0.178364	-0.186247	-0.118625	-0.128029	-0.162597	-0.0792927	-0.0945064	-0.0786098	-0.0939657	-0.090718	-0.114767	-0.0589399	-0.192573	-0.152508	-0.123534	-0.0690147	-0.0828388	-0.0593554	-0.17479	-0.221815	-0.168642	-0.176833	-0.119423
Prdx1	P35700;B1AXW7;Q3U9J9;B1AXW6;B1AXW5;B1AXW4	IPI00121788;IPI00648615;IPI00648105;IPI00649645;IPI00848536;IPI00605254	0.0981966	0.101908	0.117427	0.15502	0.129213	0.148545	0.111134	0.16537	0.176561	0.110698	0.12699	0.180871	0.12677	0.128708	0.123921	0.182983	0.159831	0.184359	0.160137	0.12378	0.148673	0.184999	0.109343	0.178649	0.152981	0.221707	0.177278	0.0907261	0.100005	0.132119	0.108021	0.152885	0.104449	0.169566	0.186902	0.168463	0.154602	0.19803	0.176022	0.209045	0.249531	0.219455	0.180283	0.254031	0.217021	0.170199	0.182917
Eef2	P58252;O89069;O89070;Q3TJZ1;Q3TK17;Q3TLB1;Q3TPG2;Q3TSK4;Q3TW58;Q3TWX1;Q3TX47;Q3UBL9;Q3UDC8;Q3UMI7;Q3UZ14;Q61509;Q6P9L9;Q8BMA8;Q8C153;Q99LT6	IPI00466069;IPI00849291	-0.0394191	-0.0361869	-0.0117819	-0.0684644	-0.0264459	-0.0027385	-0.0230425	-0.0710762	-0.0600475	-0.107822	-0.0724488	-0.0728604	-0.10286	-0.09815	-0.0874628	-0.00719552	-0.037312	-0.0447438	0.0561162	0.0623995	0.047085	-0.00331438	-0.0150693	-0.00417774	0.0578121	0.111337	0.10036	0.0179136	0.0514738	0.0272044	-0.0102069	0.00656475	-0.021764	-0.1121	-0.0980152	-0.107152	0.101196	0.159976	0.114223	0.0311203	0.0389101	0.0161911	0.148625	0.129718	0.14256	-0.0139267	0.0112243
Apoa1	O08855;O09042;Q3V2G1;Q58EV2;Q8BPD5;Q00623	IPI00877236;IPI00121209;CON__P15497	0.641649	0.702233	0.715462	0.868437	0.330048	0.276398	0.435963	0.955844	0.96103	0.932334	1.09563	0.867805	0.772333	0.599047	0.670314	0.599571	0.433428	0.416423	0.745865	0.736124	0.638052	0.821687	0.649005	0.578607	1.37045	1.4048	1.39901	0.823345	0.902767	0.834982	1.0178	1.00581	0.983589	1.084	1.15991	1.11257	0.889182	1.02289	0.873106	0.588878	0.558389	0.555227	0.264824	0.253481	0.277936	0.471129	0.374879
Azgp1	Q64726;Q9DBB7	IPI00137987;IPI00877275	0.340861	0.366541	0.364496	0.439402	0.405031	0.317661	0.527263	0.416808	0.568516	0.542185	0.637356	0.731135	0.545466	0.544645	0.458664	0.365221	0.372057	0.474332	0.232362	-0.0206266	0.258028	0.661273	0.47307	0.441497	0.53001	0.457712	0.53778	0.324618	0.603687	0.390548	0.372692	0.612549	0.434773	0.562815	0.533054	0.548122	0.312276	0.494841	0.38039	0.370378	0.380822	0.533117	0.248142	0.547658	0.36316	0.229687	0.260722
Slc4a1	P04919-1;P04919;Q3TA19;Q3TAJ4;Q3TNH7;Q3TNL6;Q3TZ12;Q3TZ29;Q3TZG9;Q3TZJ1;Q3U065;Q53ZN9;P04919-2	IPI00120761;IPI00230594	-0.209765	-0.143263	-0.133695	0.766136	-0.254231	NaN	-0.188274	0.29191	0.712551	0.547025	-0.13829	0.502403	-0.128953	-0.192068	NaN	-0.235359	-0.214498	NaN	-0.200128	-0.169155	-0.146395	-0.0764222	-0.195096	-0.173895	0.249874	0.87925	0.557497	-0.179511	0.0501888	-0.142087	-0.157432	0.235739	0.277447	-0.129877	0.491085	0.568773	-0.223052	-0.325041	-0.0306892	-0.215368	-1.68894	NaN	-0.32262	-0.601221	-0.186374	-0.343692	NaN
Upf1	Q9EPU0-1;Q9EPU0;Q9EPU0-2	IPI00420949;IPI00850525	0.0443748	0.10084	0.0969617	0.0605477	0.134319	-0.00100955	0.0290285	0.0426351	0.140794	0.127636	0.0697244	0.0809575	0.125148	0.0287784	0.0592994	0.174328	0.151843	0.112116	0.176707	0.13005	0.123198	0.148337	0.0268957	0.143325	0.112615	0.193288	0.172864	0.13272	0.132167	0.068332	0.145621	0.0608036	0.157222	0.0812627	0.0581875	0.038199	0.162719	0.225835	0.204931	0.183327	0.158542	0.0987681	0.287079	0.275751	0.198014	0.171775	0.143261
Acnat1	A2AKK5-1;A2AKK5;A2AKK5-2	IPI00341621;IPI00649002	0.0541076	-0.0404014	-0.0837921	0.0594498	0.373645	0.129955	0.0988608	-0.0619835	0.0444491	0.0141353	-0.180148	-0.0354831	-0.145221	-0.215865	-0.0666748	-0.007913	-0.00417774	0.0606982	0.0741828	0.0408679	-0.0346383	0.139236	0.110854	0.202257	0.162412	-0.0342158	0.0223756	-0.0092038	0.0344558	0.136077	-0.0166389	-0.151339	-0.0585243	-0.0378742	-0.103397	0.00317749	0.0851293	-0.0654344	0.00991641	0.196178	-0.0405417	-0.070252	0.0258965	-0.0405417	0.00978574	0.203369	0.111851
Thnsl2	Q80W22	IPI00403579	-0.0226164	-0.151859	0.0121553	0.12885	0.0456697	0.129166	-0.00317046	0.00744908	0.0906801	0.0270574	-0.0316775	0.00518866	0.0543475	0.0872121	0.0457143	0.192645	0.142337	0.0993244	0.184146	0.0911409	0.141128	-0.0177795	0.0312825	0.0318134	-0.0441843	0.0228886	-0.0093472	-0.142348	-0.132906	-0.00805654	0.0114571	-0.101516	0.0094227	0.0299856	0.0929863	0.122318	0.0734388	0.0507415	0.00630399	-0.0871912	0.10611	0.0867524	0.148881	0.156708	0.068438	0.106156	0.152452
Bcap31	A2ALM8;Q3U9U5;Q61335	IPI00828225;IPI00230422	0.472709	0.392743	0.381367	0.403332	0.409412	0.424513	0.436217	0.428663	0.349052	0.383962	0.406006	0.389054	0.358509	0.367564	0.357197	0.463927	0.440479	0.428915	0.406101	0.381498	0.382137	0.486348	0.529614	0.459933	0.425947	0.440244	0.393539	0.405203	0.468511	0.414422	0.35511	0.428838	0.408436	0.341683	0.385564	0.371497	0.375047	0.489929	0.436217	0.515604	0.507583	0.508917	0.484388	0.458862	0.442261	0.428896	0.515955
Ca2	P00920	IPI00121534	-0.368824	-0.348346	-0.285816	0.277674	-0.748204	-0.795933	-0.564134	0.270678	0.217675	0.1386	0.225177	0.171385	-0.226262	-0.397693	-0.369606	-0.344374	-0.619742	-0.599603	-0.260026	-0.1137	-0.09815	-0.0082	-0.157173	-0.183963	0.706418	0.670681	0.603424	-0.0724488	-0.0200577	-0.105544	0.100051	0.0591041	0.0161618	0.165823	0.191804	0.200747	-0.365133	-0.298072	-0.341986	-0.465191	-0.570366	-0.542506	-0.826437	-0.731791	-0.827169	-0.507313	-0.520146
Rab7;Rab7a	P51150;Q4FJQ0	IPI00408892	0.0509058	0.202622	0.110402	-0.0192036	0.0488748	0.0900656	0.0398441	0.0100763	0.0661403	-0.0644689	-0.177089	0.0126065	-0.0719	-0.0059029	-0.0152121	0.181378	0.0774825	0.0878407	0.210079	-0.0757379	0.0999582	0.207794	0.0273221	0.0625954	0.159444	0.189187	0.0663216	0.0138585	0.012039	0.183327	0.00769561	0.0813695	0.081171	-0.0462816	0.0588185	-0.0364681	0.100608	0.180724	0.063575	0.172132	0.208128	0.163639	0.162606	0.109359	0.127778	0.000562789	0.197881
Vcp	Q01853;Q8BNF8	IPI00622235;IPI00676914	0.142672	0.172425	0.16154	0.163704	0.157979	0.136173	0.137934	0.155325	0.139252	0.151218	0.182197	0.17612	0.150465	0.137045	0.143803	0.217357	0.14221	0.146979	0.179433	0.138426	0.163058	0.15592	0.169469	0.155695	0.15975	0.182229	0.167896	0.133575	0.151474	0.134968	0.117615	0.142656	0.140046	0.149296	0.173889	0.156868	0.148689	0.157914	0.163607	0.214357	0.179172	0.194278	0.186492	0.157447	0.183212	0.177947	0.205247
Ldlr	P35951;Q3TVR4;Q3U8R7;Q6GTJ9;Q8VCT0;Q91ZJ1;Q3TDD1	IPI00312063;IPI00785217;IPI00653515	0.109343	0.253928	-0.0189191	0.180266	0.0830037	-0.103397	0.090035	-0.0291349	0.0876414	0.281737	-0.0762853	0.0991699	0.0948647	0.128566	0.139585	0.32896	0.318722	0.206196	0.317355	0.238034	0.309413	0.155277	0.125588	0.231244	-0.132116	NaN	-0.0725861	-0.176961	NaN	0.0221707	0.0458037	NaN	0.113817	-0.0340748	NaN	-0.0402613	0.353284	NaN	0.0283958	0.103209	NaN	0.351884	0.061526	NaN	-0.0359054	-0.0886844	NaN
Cyp7a1	A1L3S6;Q8BFR7;Q64505	IPI00307883;IPI00135398	1.68752	1.64066	1.62326	1.86124	1.54759	1.45902	1.66401	1.75239	2.05062	1.93677	1.98971	1.7209	2.09881	1.6559	1.77784	2.28511	2.10917	1.74014	1.73548	1.6308	1.77453	1.88779	2.01194	1.80849	1.71624	1.77537	1.74439	1.35229	1.17195	1.21213	1.21347	1.50566	1.3254	0.652561	1.16922	0.631824	1.62567	1.93098	1.28476	1.752	3.72889	1.85355	2.03984	2.26396	2.07133	1.94614	2.05182
Pigr	O70570;Q8R544	IPI00310059	-0.0258793	-0.0446039	-0.0507454	-0.0688771	-0.136848	-0.119688	-0.101784	-0.118493	-0.177216	-0.0220482	-0.0507454	-0.0918015	-0.0575542	-0.144177	-0.0992279	-0.191436	-0.347552	-0.315334	-0.0746424	-0.394843	-0.374288	-0.0522768	-0.123136	-0.033652	-0.135798	-0.016211	-0.131326	-0.172872	0.0409718	-0.0550568	-0.210015	-0.118227	-0.147046	-0.0743683	0.114223	-0.0575542	-0.25181	-0.328492	-0.527371	-0.214498	-0.172616	-0.299127	-0.163628	-0.0699771	-0.427284	-0.0354831	0.0884541
Alb	P07724;Q546G4	IPI00131695	0.702257	0.727642	0.726138	1.20779	0.25884	0.224166	0.37131	1.34479	1.29057	1.1251	1.21726	1.1972	0.992546	0.876466	0.851521	0.78081	0.583139	0.593006	0.695512	0.78205	0.756063	1.13261	0.920243	0.891911	1.30386	1.33119	1.2974	0.982819	0.972676	0.967194	0.971148	0.953551	0.947501	1.16505	1.17612	1.14455	0.874719	0.89714	0.841353	0.581886	0.586601	0.564371	0.0413281	0.0915406	0.0251771	0.684387	0.648033
Cald1	Q3TUS1;Q3UGC3;Q8VCQ8	IPI00775950;IPI00462119;IPI00122450;IPI00311344;IPI00775997;IPI00757121;IPI00758267;IPI00757635;IPI00776094;IPI00754268	0.12323	0.0997881	0.0923249	0.110199	0.146659	0.210045	0.185671	0.213186	0.305164	0.316528	0.204133	0.170134	0.218061	0.197815	0.158397	0.271635	0.170508	0.146979	0.0855733	0.127352	0.178649	0.0553664	0.131266	0.122005	0.114941	0.188266	0.242021	0.220429	0.178731	0.247988	0.199984	0.275909	0.326082	0.200332	0.261863	0.153366	0.289193	0.261621	0.232837	0.290004	0.241902	0.19375	0.234041	0.23304	0.217256	0.185655	0.251985
Cyp2a12	Q8VCW9;P56593	IPI00122634;IPI00308919	-0.202888	-0.158983	-0.177854	-0.299831	-0.192447	-0.212134	-0.177344	-0.247442	-0.307895	-0.269153	-0.223175	-0.280244	-0.268315	-0.274411	-0.295135	-0.277747	-0.320196	-0.339251	-0.247198	-0.208892	-0.198117	-0.25084	-0.191057	-0.147046	-0.1145	-0.10742	-0.1121	-0.240253	-0.232415	-0.291957	-0.272262	-0.259182	-0.281431	-0.285106	-0.274769	-0.254231	-0.161565	-0.213254	-0.167872	-0.203514	-0.203139	-0.199374	0.0625049	0.0315331	0.0160159	-0.241718	-0.243303
Eif5	P59325;Q05CM5;Q3TKY2;Q3TQR3;Q05C65;Q05CY6;Q3TT65;Q6PHA6;Q8BVV6	IPI00187443;IPI00405405	-0.0184918	0.069467	0.0245312	0.0709059	0.0104395	0.046936	0.0611497	-0.0508848	-0.015783	0.0681808	0.0983047	0.0315922	0.0340126	0.200697	0.0765845	0.0368514	0.0228593	0.103426	0.0681959	0.0329938	0.117819	0.0192142	0.067969	0.00272936	0.109405	0.0645553	0.0375176	0.0186734	-0.0024506	-0.0023065	0.109141	0.0878407	0.102434	0.102326	0.174719	0.0680901	0.113317	0.177425	0.0198284	0.126108	0.131456	0.142688	0.0857417	0.136252	0.0638766	0.0591342	0.0167163
Cgn	P59242-2;P59242;P59242-1;Q32NZ7	IPI00757790;IPI00896731;IPI00606428;IPI00515242	0.198427	0.17054	0.158478	0.314679	0.142799	0.136363	0.230601	0.191228	0.159718	0.0674398	0.261829	0.156	0.149457	0.166066	0.0738184	0.0651137	0.121565	0.147058	0.109281	0.133179	-0.0418037	0.102496	0.112007	0.0433783	0.135919	0.265605	0.128535	0.0250302	0.31633	0.193734	0.0698758	0.172116	0.232888	0.189911	0.160943	0.135919	0.187099	0.165046	0.134762	0.121204	0.13895	0.044955	0.140698	0.127589	0.0456995	0.0755048	0.00997449
Lmnb1	P14733;Q8C553	IPI00230394	0.0647515	0.0586382	-0.0535284	0.0162348	-0.0489337	-0.0560286	-0.0464211	0.0839057	0.0235923	0.053359	0.0291463	0.102868	0.0270868	0.188923	0.0426054	-0.0441843	-0.012211	0.0504726	-0.0892269	-0.0592169	-0.113967	-0.0625362	-0.109695	-0.0149266	-0.133432	-0.0761486	-0.0500489	-0.107822	-0.0329472	-0.194339	0.0602318	-0.0288521	-0.0261627	0.0180013	0.102171	0.065008	-0.119954	-0.0343565	-0.106884	0.0285723	0.0711787	0.0442408	-0.15043	-0.266996	-0.213752	-0.00504058	-0.024036
Mocs2	Q9Z223-2;Q9Z223	IPI00410833;IPI00884487;IPI00130415;IPI00928554	-0.60966	-0.715015	-0.592349	-0.510557	-0.63385	-0.692159	-0.509442	-0.637193	-0.803723	-0.672742	-0.795268	-0.697151	-0.649202	-0.638769	-0.782996	-0.75292	-0.850079	-0.774165	-0.652601	-0.745022	-0.681404	-0.767909	-0.589092	-0.671837	-0.640343	-0.429964	-0.737168	-0.708938	NaN	-0.590626	-0.805292	NaN	-0.668573	-0.699907	-0.843502	-0.950319	-0.797677	-0.837217	-0.705138	-0.678973	-0.576087	-0.691087	-0.419	-0.349592	-0.624896	-0.598175	-0.453965
Hbb-b1	A8DV59	IPI00918032	-0.184725	-0.0558898	-0.0725861	0.487945	-0.673918	-0.616734	-0.420509	0.622621	0.765106	0.494068	0.554549	0.641446	-0.0475383	-0.246712	-0.136454	-0.281906	-0.473008	-0.457542	-0.0897694	0.052476	0.00815982	0.209678	0.0217018	-0.0316775	NaN	0.976361	1.13533	NaN	0.198576	0.105846	NaN	0.321567	0.341629	0.42523	0.526951	0.56903	NaN	-0.143002	-0.0473989	NaN	-0.376402	-0.391658	-0.298306	-0.738206	-0.778965	NaN	-0.611456
Acadvl	P50544;B1AR27;B1AR28;Q3UJR6	IPI00119203;IPI00649885	-0.327917	-0.367259	-0.293841	-0.404031	-0.402395	-0.408821	-0.417164	-0.41792	-0.383607	-0.277985	-0.340733	-0.323658	-0.272382	-0.253384	-0.253747	-0.340164	-0.312433	-0.278817	-0.321236	-0.34426	-0.300885	-0.389677	-0.386811	-0.368154	-0.356144	-0.316609	-0.324004	-0.426211	-0.380286	-0.294547	-0.354452	-0.366924	-0.354339	-0.242572	-0.241352	-0.20389	-0.355129	-0.286526	-0.319965	-0.379843	-0.375179	-0.355918	-0.381505	-0.389897	-0.393965	-0.355806	-0.343465
Hnrnpul2	Q00PI9	IPI00222208;IPI00849047;IPI00453835;IPI00874525	-0.0713507	-0.16337	-0.148869	-0.063641	-0.187007	-0.0903114	-0.0923428	-0.113967	-0.109026	-0.0197731	-0.0292761	-0.0725861	-0.00331438	0.0156949	-0.0144982	-0.0836559	-0.119688	-0.097476	-0.216486	-0.183963	-0.184852	-0.194339	-0.136979	-0.111966	-0.134747	-0.178109	0.000230782	-0.109561	-0.134352	-0.0946416	-0.157432	-0.106348	-0.071488	-0.106616	-0.148348	-0.10916	-0.0727233	-0.171847	-0.0924781	-0.0561673	-0.0941009	0.0226394	-0.119821	-0.211635	-0.162597	-0.172231	-0.190299
Txndc9	Q9CQ79	IPI00132151	0.179449	NaN	0.507316	0.0936173	0.0267046	0.426509	0.0383174	0.20425	0.11327	0.105396	0.0559812	0.199139	-0.0728604	-0.192699	NaN	0.309735	NaN	0.383925	0.350228	0.946082	0.352124	0.309413	NaN	0.305307	0.183982	NaN	0.269425	0.13733	NaN	0.255529	0.183064	NaN	0.180773	-0.219339	NaN	-0.0298416	0.0666539	NaN	0.0628966	0.203967	NaN	0.392005	0.153591	NaN	0.283439	0.141239	NaN
Ythdf3	Q8BYK6-3;Q8BYK6;Q8BYK6-1;Q7TN20;Q8BVC6;Q8R5D2;Q8BYK6-2	IPI00227149;IPI00875738;IPI00742314;IPI00465894	0.0447765	0.132262	0.121926	0.098799	0.104278	0.0843491	-0.0197731	0.173856	0.013742	0.0997263	-0.153546	-0.0888201	0.12444	0	0.0568062	0.107679	0.199173	0.0887609	0.0914636	0.161201	0.213688	0.158397	0.00374144	0.110137	0.0968999	0.193998	0.112506	0.0266752	0.0533439	0.147825	0.0465485	0.159009	-0.000576859	0.0397106	-0.00345841	0.0218922	0.217944	0.177409	0.08916	0.239055	-0.0594936	-0.040682	0.206029	0.141876	0.258788	0.169209	0.387563
Xrcc6	P23475	IPI00132424	0.145908	0.109452	-0.00891703	0.153896	0.0833706	0.017052	0.158252	0.222734	0.264963	0.20425	0.142831	0.237184	0.17197	0.404955	0.291998	0.109795	0.214106	0.0427986	0.0204137	-0.0557509	0.0460867	0.00320632	0.0287342	0.140571	-0.20201	-0.00977716	-0.0204844	-0.0687396	0.0468316	-0.0732718	-0.101919	0.234635	0.108736	0.00855155	0.263421	0.0788684	-0.0740944	0.00413198	0.112693	0.0817969	NaN	-0.0786098	-0.0882773	0.038747	-0.0194885	0.0188927	0.0687707
Proc	P33587	IPI00113750	-0.241596	0.148401	-0.033934	0.407383	NaN	-0.166587	0.134794	NaN	0.459477	0.0559812	0.24501	0.599265	0.373383	0.505779	-0.0220482	0.0277338	0.122256	NaN	-0.0312541	-0.0434844	-0.00619028	0.085512	0.0560562	NaN	0.224081	NaN	0.0508162	0.148769	NaN	0.183654	0.415095	NaN	NaN	0.541681	NaN	0.316061	0.109421	NaN	0.531135	0.0798744	NaN	0.00885652	0.0149806	NaN	0.071952	0.290356	NaN
Kng2	Q6DMP4;Q6S9I3;Q6S9I2;Q6S9I0	IPI00400202;IPI00457637;IPI00857103	0.107197	0.0960363	0.148305	0.334917	-0.0415233	-0.0396999	0.0135527	0.242157	0.174345	0.422211	0.325955	0.229738	0.479492	0.444341	0.476278	0.0769801	0.442222	0.285161	-0.0643311	0.0215555	0.0462654	0.348758	0.266871	0.104821	0.305254	0.152965	0.261812	0.377276	0.358324	0.296882	0.369091	0.482533	0.343531	0.387298	0.365184	0.477482	0.188578	NaN	0.166001	0.283808	NaN	0.558665	-0.0112093	NaN	0.324058	0.0405265	NaN
Ugdh	O70475;Q3TI06;Q3TJ71;Q3TJE8;Q3TS38;Q3UIZ1	IPI00118344;IPI00881557;IPI00881216;IPI00886102	1.48973	1.404	1.46897	1.5874	1.48463	1.50791	1.45379	1.52396	1.58571	1.37389	1.52276	1.56781	1.47305	1.55004	1.4362	1.59876	1.58931	1.58892	1.57076	1.57089	1.58779	1.55076	1.54578	1.52924	1.55818	1.57162	1.65045	1.4454	1.55729	1.43172	1.57592	1.58333	1.52355	1.47831	1.50959	1.51494	1.57682	1.47321	1.54258	1.74662	1.81036	1.77547	1.53479	1.70223	1.59902	1.60112	1.57274
Tradd	Q3U0V2;B2RRZ7	IPI00153113;IPI00880553;IPI00880652	0.729316	0.769231	0.767781	1.29156	0.206862	0.286709	0.333171	1.29931	1.3407	1.14787	1.24274	1.18138	1.06718	0.868911	0.907116	0.758941	0.596689	0.488188	0.711016	0.812435	0.896872	1.18505	0.964461	0.931646	1.26847	1.41104	1.22503	1.00358	0.99565	1.03768	0.995822	1.01759	1.00344	1.16159	1.17469	1.20423	0.854049	0.867805	0.95828	0.664951	0.598632	0.590614	-0.0563061	0.00891447	-0.0124972	0.618717	0.67648
Amdhd1	Q9DBA8	IPI00119470	0.275	0.15226	0.151234	0.291539	0.162476	0.120326	0.285653	0.259064	0.165224	0.370713	0.105272	0.144361	0.210012	0.255856	0.155116	0.168398	0.208144	0.222987	0.106265	0.211097	0.0977798	0.102341	0.118085	0.205031	0.0505173	0.0488151	0.0181912	0.16537	0.150673	0.0964527	0.223458	0.2601	0.162089	0.216971	0.190339	0.142465	0.0913408	0.0928939	0.00118344	0.168431	0.10925	0.115097	-0.100574	-0.17645	-0.121679	0.129481	0.0981658
Mettl7b	Q9DD20	IPI00173179	0.211866	0.250594	0.230787	0.148257	0.175517	0.186016	0.207344	0.103116	0.136173	0.22048	0.143931	0.127494	0.126108	0.144855	0.109904	0.226341	0.211531	0.174328	0.0726344	0.101366	0.119683	0.201941	0.273849	0.258995	0.184884	0.280755	0.290939	0.197269	0.232074	0.121534	0.183851	0.199338	0.147538	0.136854	0.135966	0.0998809	0.122947	0.207228	0.120106	0.305164	0.334625	0.287008	0.220513	0.357474	0.195087	0.259254	0.339893
Asgr2	P24721;B1AR36;B1AR35	IPI00308211;IPI00649089	0.0863849	0.0102361	-0.0297002	0.0954967	0.0532841	-0.00489682	0.00416096	-0.223299	-0.165301	-0.0551957	-0.122474	-0.112233	0.0278955	0.178045	-0.0236102	0.147298	0.0239151	0.0573767	0.147474	0.0956971	-0.0847446	0.0350766	0.0430216	0.0634545	-0.0648829	0.0225222	-0.0663991	-0.119157	-0.165044	-0.221073	-0.0792927	0.000562789	-0.196859	-0.067088	-0.229096	-0.0698397	-0.00848689	-0.0117819	-0.121811	0.0025558	-0.131721	0.00267151	-0.0494913	-0.143785	-0.0244615	-0.0090604	0.221691
Cdh2	Q6GU11;P15116;Q3UIC2;Q8BSI9	IPI00749860;IPI00830707;IPI00323134;IPI00131397	0.166875	0.191854	-0.0251707	-0.0092038	0.140539	0.0377398	-0.0221902	-0.0938305	-0.0093472	0.034574	-0.012211	0.0372956	0.168188	0.089252	0.137584	0.121439	0.0679994	-0.0418037	0.106778	0.0936943	-0.0451634	0.0830344	0.0654308	-0.0590784	0.0289992	-0.0524158	-0.101112	-0.0592169	-0.140255	-0.0842003	-0.132248	-0.119423	-0.0758749	-0.101381	0.078914	-0.101784	0.214257	0.125888	0.0240764	0.0468168	0.13065	0.0126936	0.0693308	0.127431	0.0642838	-0.0455827	0.129987
Mia3	Q8BI84-1;Q8BI84;Q8BI84-2	IPI00222037;IPI00845556	0.56593	0.437037	0.561963	0.489382	0.406407	0.556372	0.457276	0.339875	0.352953	0.47903	0.455416	0.390245	0.474071	0.420318	0.467833	0.544708	0.560877	0.604937	0.536147	0.564286	0.561324	0.456089	0.530447	0.417907	0.461819	0.574218	0.447682	0.29078	0.47901	0.484873	0.322902	0.479472	0.385846	0.387789	0.632853	0.431598	0.390661	0.493317	0.534266	0.491957	0.576346	0.519797	0.463569	0.536775	0.4268	0.490071	0.791533
Sacm1l	Q9EP69;B0LAE6	IPI00109221	0.00678216	0.112677	0.363884	0.158494	0.0097567	0.0655062	0.168593	0.092048	0.171044	0.0397849	-0.00144202	0.00717359	0.0605929	0.0191556	-0.0532505	0.00278704	0.00633293	0.0655363	0.0527004	0.0912793	0.0660346	0.0884541	0.125651	0.118273	0.107648	0.16809	0.213839	0.151394	0.00223799	0.119698	0.167474	0.0480243	0.0375768	0.0174609	-0.0398403	0.0280279	0.121455	0.0233285	-0.0318186	0.144536	0.150353	0.104775	0.137426	0.0494868	0.192579	-0.0117819	0.12844
Abca1	B1AWZ8;Q8BPY1;P41233	IPI00889843;IPI00112614	-0.0024506	0.143994	-0.326307	-0.143655	-0.0082	0.0548868	NaN	-0.1141	-0.0673633	-0.311154	-0.16633	0.162363	0.218346	-0.081885	0.431773	0.0976408	0.22452	0.0449997	0.215831	-0.0539454	0.0682111	0.181362	-0.0571383	-0.18612	NaN	-0.0676387	NaN	-0.0295589	-0.287591	-0.0443242	0.162218	0.0597656	0.0692703	0.0937559	-0.0551957	-0.0543624	NaN	0.155663	0.213889	0.269199	0.305788	0.0891139	0.421651	0.155855	0.604257	0.153816	0.234194
Iqgap2	Q3UQ44;B9EKK3;Q3TU73;Q7TMU5;Q811L1;Q8BV47;Q8C9I3	IPI00406193;REV__IPI00124857	-0.0388575	-0.0486546	-0.025454	-0.0519985	-0.0576928	-0.0113525	-0.0621217	-0.0412431	-0.0450236	-0.0771063	-0.0626743	-0.012211	0.00894352	-0.0143553	0.0435864	0.0604875	-0.0447438	0.00665172	-0.0392789	-0.0788831	-0.0871912	-0.0192036	-0.0503276	-0.00776948	-0.103665	-0.0426443	-0.038998	-0.113167	-0.094236	-0.070252	-0.118094	-0.111833	-0.1149	-0.0210533	-0.0219061	0.0273809	-0.0363276	-0.0688771	-0.0439044	-0.0292761	-0.0150693	-0.0092038	-0.0328061	-0.013498	-0.0344974	-0.0244615	-0.0472592
Pkm	P52480-1;P52480;P52480-2	IPI00407130;IPI00845840	-0.348346	-0.251931	-0.312665	-0.0140695	-0.278817	-0.257493	-0.166587	-0.23842	-0.195726	-0.179638	-0.00690829	-0.0659859	-0.20201	-0.219958	-0.267955	-0.232784	-0.24987	-0.315218	-0.239765	-0.275365	-0.296663	-0.142348	-0.189414	-0.231801	-0.259062	-0.0679141	-0.159758	-0.210888	-0.141564	-0.102725	-0.0771063	-0.0425041	-0.0672258	-0.1145	-0.158596	-0.157949	-0.220578	-0.226509	-0.1956	-0.126709	-0.158466	-0.16092	-0.197488	-0.159112	-0.216362	-0.267955	-0.241596
Itih2	Q61703;Q3UEG7;Q8K016	IPI00227834	0.370322	0.291963	0.402054	0.577789	0.553384	0.602504	0.557115	0.57055	0.51711	0.830716	0.924673	0.477402	0.797413	0.93763	0.743955	0.46943	0.417271	0.418408	0.30868	0.39261	0.306074	NaN	0.354354	-1.16459	NaN	1.04038	0.706159	0.62271	0.100995	0.603533	0.886726	0.82544	0.787194	0.84661	0.416077	0.596711	0.489382	0.710591	0.823601	NaN	0.486145	0.734371	0.307198	0.292422	0.435378	0.362807	0.366987
Ndufs1	Q3TIU7;Q3UIQ2;Q3UQ73;Q91VD9	IPI00930784;IPI00308882	-0.328951	-0.357946	-0.383718	-0.365916	-0.431142	-0.457121	-0.381726	-0.397146	-0.385044	-0.327802	-0.358396	-0.383497	-0.286763	-0.303927	-0.274649	-0.391218	-0.382059	-0.387473	-0.388796	-0.391658	-0.411643	-0.334568	-0.364797	-0.354226	-0.342669	-0.354114	-0.312317	-0.36087	-0.31904	-0.38228	-0.307895	-0.341303	-0.299596	-0.259785	-0.247927	-0.26123	-0.359971	-0.357834	-0.394075	-0.416299	-0.407951	-0.421802	-0.475915	-0.505485	-0.476952	-0.35095	-0.372952
Rab1;Rab1A	P62821;Q0PD67;Q3UB66;Q5SW88;Q6ZPF0	IPI00114560	0.0377249	-0.0190613	-0.0288521	0.0711332	-0.0335111	-0.00489682	0.044851	0.006217	-0.0221902	-0.0873271	-0.119423	-0.0546401	-0.107688	-0.0565835	-0.0137839	0.0112099	-0.0418037	-0.0557509	0.0412835	-0.00345841	0.0414914	0.0696184	-0.0319598	0.0566113	0.0979959	0.0741676	0.116176	0.014179	0.0439136	0.044226	0.0878254	0.0304129	0.0699666	-0.0267293	-0.0567222	0.00726052	0.0441665	0.017563	0.0455802	0.0415804	0.0347808	0.0438243	0.146356	0.0688162	0.076752	0.0243257	0.0366294
Rsl1d1	Q3TAJ5;Q3TGI9;Q3TH37;Q3TLJ3;Q3TN25;Q3TS64;Q3UL54;Q8BVY0;Q8K235;Q9CSF9	IPI00226149	0.0861092	NaN	0.0102216	-0.0725861	NaN	NaN	0.0157534	0.020121	0.179498	-0.0214797	NaN	0.0569563	0.0777565	NaN	0.266403	0.330356	0.000793654	0.28854	NaN	0.139156	0.25577	0.386431	NaN	0.202323	0.167912	NaN	0.149809	0.195814	0.198643	0.0837374	NaN	-0.177344	0.0562061	0.0268076	0.0189072	0.0562962	0.0862623	NaN	0.169907	0.145653	NaN	0.304167	0.152131	NaN	0.171563	0.12202	NaN
Pgrmc1	O55022;Q3TFP8;Q3TH84;Q3TXU8	IPI00319973	0.601518	0.55	0.605881	0.583463	0.60281	0.602263	0.622732	0.520149	0.558347	0.583658	0.554337	0.50226	0.507296	0.574498	0.537319	0.667997	0.572673	0.587316	0.588465	0.517172	0.532261	0.672772	0.567725	0.588595	0.520935	0.560345	0.575873	0.526016	0.523732	0.476237	0.500055	0.557794	0.51237	0.554019	0.533848	0.54494	0.462257	0.40744	0.48837	0.562794	0.505369	0.505799	0.585345	0.6254	0.605332	0.584782	0.681701
Herc4	Q6PAV2-1;Q6PAV2;Q6PAV2-2	IPI00453903;IPI00554980	-0.230449	-0.220701	-0.271904	0.0361857	0.0178698	-0.123799	-0.0780633	-0.00719552	-0.199625	0.0429174	0.106607	-0.128821	0.124267	-0.0614305	0.0261463	0.0644196	-0.124328	0.0613603	-0.215865	NaN	0.0378286	-0.200504	-0.181293	-0.191563	-0.159112	NaN	0.0606229	-0.139208	-0.274649	-0.453228	-0.0454429	-0.0526941	-0.0951817	0.000533907	NaN	-0.177981	-0.133037	0.0137711	0.0357566	-0.317767	NaN	-0.104068	-0.169284	NaN	-0.190552	-0.300182	-0.221073
Hsd17b4	P51660;Q3TT11;Q3UHW2	IPI00331628	0.148801	0.131835	0.173287	0.149185	0.156949	0.213203	0.101629	0.131613	0.156901	0.0453867	0.0930324	0.078122	0.0724979	0.0654005	0.0732719	0.222145	0.181968	0.180103	0.0767062	0.0766607	0.0979805	0.201825	0.0711635	0.1551	0.10628	0.15457	0.145908	0.124157	0.160847	0.16955	0.105768	0.143245	0.0963756	0.108037	0.147554	0.0962368	0.0331709	0.072862	0.0723765	0.143261	0.165564	0.207878	0.163914	0.185458	0.211047	0.180332	0.177702
Vps26a	P40336-1;P40336;P40336-2	IPI00776216;IPI00329942;IPI00461653	0.0156949	0.126124	-0.0274372	0.0491434	-0.0136409	-0.0253123	0.0569563	0.0506817	-0.0723115	0.050353	0.0235045	-0.174406	0.00672413	0.0533739	0.0172272	0.133511	0.190042	0.0360228	-0.00201834	0.240947	0.0716183	-0.0455827	0.0734994	0.0975173	0.0193019	0.0333628	-0.0132121	0.0171249	0.0895897	-0.107286	0.110713	0.0224782	-0.0980152	0.0478603	0.0190973	-0.0897694	0.176348	0.158252	0.0562512	0.108565	0.269356	0.0550817	0.11402	0.144425	-0.0124972	0.0928324	0.122381
Bgn	P28653;Q3TAF9;Q3TNY9;Q3UXK8;Q7TMW3	IPI00123194;IPI00461874	-0.0775164	-0.45628	-0.436482	-0.136454	-0.23634	-0.262794	-0.161307	0.386129	0.23851	-0.105946	0.459556	0.472569	-0.0791561	-0.302056	-0.0210533	-0.0454429	-0.264597	-0.115832	-0.162855	-0.610511	-0.462681	-0.262914	-0.591105	-0.517124	-0.426748	NaN	-0.634872	-0.317883	-0.342782	-0.116365	-0.218347	NaN	0.00439245	-0.287709	-0.169027	-0.294077	-0.494057	-0.208517	-0.452701	-0.292075	0.0684077	-0.300417	-0.406101	-0.0781998	-0.265677	-0.328147	-0.0549179
Anpep	P97449;Q3TB69;Q3UP74	IPI00319509	-0.211261	-0.154324	-0.256045	-0.211137	-0.269991	-0.097476	-0.177089	-0.162468	-0.179256	-0.330214	-0.219215	-0.130535	-0.0870554	0.0157825	-0.03492	-0.067501	-0.144699	-0.130931	-0.0274372	-0.0657101	-0.189666	-0.113834	-0.132511	-0.199751	0.0225075	-0.347552	-0.0953169	-0.161823	-0.477677	-0.0837921	-0.15082	-0.652693	-0.175684	-0.258217	-0.500394	-0.336855	0.0835386	-0.360308	-0.0626743	-0.0592169	-0.112366	-0.00331438	0.0236217	-0.123269	-0.0380147	-0.0742314	-0.248656
Gulo	P58710;Q8JZZ1;Q8K152;Q8K156	IPI00554830;IPI00267489	0.12169	0.164367	0.173043	0.196839	0.235365	0.22678	0.186229	0.248228	0.244343	0.128377	0.210463	0.199255	0.146148	0.152725	0.145063	0.255012	0.231956	0.260964	0.178404	0.169956	0.148977	0.217944	0.259945	0.260532	0.220715	0.28279	0.26446	0.156772	0.23138	0.146611	0.0681203	0.140396	0.131456	0.0639067	0.118664	0.111041	0.214408	0.23528	0.257632	0.11677	0.124173	0.178894	0.285108	0.314625	0.291892	0.218951	0.316456
D1Pas1;Ddx3x	Q62167;B7ZWF1;B9EKE9;Q3TQX5;P16381;B9EIA2	IPI00230035;IPI00133708	0.0433337	-0.0140695	0.0131158	0.048845	0.0504726	0.0957123	0.0603522	0.0151846	0.0195945	0.0556063	0.0123299	0.134398	0.112958	0.0315331	0.107461	0.0654911	0.0584881	0.0928632	0.114348	0.090849	0.17132	0.0817665	0.0133924	0.0769954	0.105628	0.12213	0.0914636	0.0352688	0.0627761	0.0923402	0.0947723	0.0341456	0.0785333	0.0212772	0.0367478	0.0532841	0.241663	0.153912	0.153816	0.118743	0.0948802	0.135016	0.163106	0.124786	0.270713	0.136981	0.0460122
Anp32e	P97822-1;P97822;Q3TX26;P97822-2	IPI00130016;IPI00277026	0.187839	-0.0441843	-0.132379	NaN	0.00875482	0.00855155	NaN	NaN	0.156	NaN	NaN	0.143691	NaN	-0.0854246	-0.0856966	NaN	-0.186627	-0.225892	-0.172487	0.132736	0.0109192	NaN	-0.141825	-0.221568	NaN	0.019492	-0.242328	NaN	0.330665	0.0408679	NaN	NaN	-0.00575923	NaN	0.0501587	0.0904496	NaN	-0.132511	-0.00475299	NaN	-0.0604624	-0.192825	NaN	-0.233152	-0.126312	NaN	-0.213378
Eed	Q921E6-2;Q921E6;Q921E6-1;Q921E6-3	IPI00900431;IPI00312600;IPI00900437	-0.15069	-0.164786	-0.154583	0.46166	-0.536451	-0.0893626	-0.354791	0.528303	0.585475	0.389829	0.531239	0.357123	-0.0024506	-0.186754	-0.0224744	-0.145482	-0.375735	-0.538836	0.0130867	0.0599761	0.0770409	0.23077	0.0762803	0.0516683	1.12895	0.887607	0.543257	0.120278	NaN	0.144265	0.300377	0.368644	0.345381	0.494251	NaN	0.464564	-0.0951817	-0.944933	-0.183074	-0.254352	NaN	-0.118759	-0.584	-0.584866	0.0757936	-0.443501	0.128898
Cope	O89079;Q9D1J2	IPI00130840;IPI00885753;IPI00881516	-0.0625362	-0.0889556	0.017563	-0.0255958	0.0228886	-0.142217	-0.0799754	-0.0433446	-0.10017	-0.0893626	-0.0729976	-0.0593554	-0.067088	-0.0394191	-0.10286	0.0113989	-0.0443242	-0.0457225	0.109654	0.125431	0.0456845	0.0769801	-0.0422242	-0.0184918	0.150946	0.0187756	0.0306193	0.00351002	0.0895743	0.0686346	-0.0725861	-0.0342158	0.00871122	-0.0476779	-0.0416635	0.0777717	0.105753	0.14749	0.124346	0.0418924	0.104139	0.00958245	0.149089	0.109483	0.150049	0.0418329	-0.0285692
Afg3l2	Q8JZQ2;Q3U7C0;Q3UDQ7;Q8R5F1;Q9D736	IPI00170357;IPI00850215	-0.175812	-0.18916	-0.253142	-0.249627	-0.311852	-0.275603	-0.15043	-0.245982	-0.194339	-0.18574	-0.144177	-0.27453	-0.222434	-0.0309717	-0.0342158	-0.175812	-0.0648829	-0.196355	-0.186627	-0.141564	-0.245617	-0.327113	-0.283448	-0.299831	-0.268434	-0.242084	-0.355806	-0.19774	-0.310922	-0.273814	-0.285225	-0.160017	-0.140124	-0.206643	-0.329526	-0.246469	-0.169412	-0.16877	-0.244644	-0.194465	-0.250962	-0.263996	-0.219091	-0.201132	-0.219958	-0.259905	-0.271426
Fth1	P09528	IPI00230145	-0.812375	-0.109026	-0.137372	-0.498864	-0.0180643	-0.0773797	-0.651224	-0.124593	-0.24123	-0.605968	-0.138159	-0.203765	-0.432211	0.238477	0.240282	-0.571434	-0.317304	-0.260387	-1.03034	-0.538538	-0.615699	-0.774334	-0.542407	-0.542407	-0.486251	-0.443501	-0.551098	-0.521955	-0.546561	-0.601982	-0.442439	-0.464564	-0.53963	-0.268794	-0.179766	-0.198871	-0.427177	-0.462785	-0.493647	-0.57289	-0.518837	-0.55218	-0.646624	-0.433814	-0.606726	-0.692338	-0.576958
Ces2c	Q80VX3;Q8K033;Q91WG0	IPI00128121;IPI00624258;IPI00381029	1.25953	1.46399	1.58519	1.42055	1.53153	1.33832	1.40106	1.41431	1.42364	1.26036	0.748117	1.33014	1.26147	1.08323	1.01879	1.41465	1.46518	1.19103	2.00944	1.6262	1.46013	1.4854	1.41204	1.18082	1.73312	1.64471	1.65535	1.65672	1.71076	1.41131	1.518	1.54221	1.52044	1.29216	1.46247	1.40247	1.55224	1.37471	1.41562	1.0171	1.09619	1.11801	1.68279	1.73216	1.71781	1.4669	1.48685
Gpt	Q8QZR5;Q566C3	IPI00154045	0.292599	0.305539	0.363846	0.235586	0.180136	0.248108	0.17184	0.179417	0.1778	0.160008	0.192694	0.16848	0.168869	0.172132	0.179874	0.161976	0.218061	0.146579	0.114145	0.313083	0.125478	0.271043	0.281316	0.275664	-0.012068	0.245198	0.173791	0.0817511	0.151747	0.0960516	0.100654	0.068665	0.154602	0.223357	0.161314	0.131661	0.0248541	-0.0255958	0.00536224	0.100732	0.114441	0.102651	0.231075	0.184457	0.17028	0.176772	0.267653
Sf3b1	Q99NB9;A0JLN0;Q3UIB4;Q3US00;Q8C2Y9	IPI00623284;IPI00653335;IPI00459636	-0.0705267	-0.0399806	-0.0206266	-0.113434	-0.10017	0.0170374	-0.10044	-0.0517201	-0.00676469	0.0418924	-0.0659859	-0.0147838	0.0611497	0.0658685	0.085114	-0.0102069	-0.112633	-0.095587	-0.00805654	-0.0343565	-0.0124972	-0.0384361	-0.0268709	-0.0589399	-0.0230425	-0.0734089	-0.040121	0.0148784	-0.0343565	-0.000865332	0.0484122	0.0193897	0.0796762	-0.00949054	-0.0740944	-0.0216219	0.0608638	0.0856652	0.0459378	0.0753984	-0.007913	0.0218484	-0.0582473	-0.0754641	-0.0761486	-0.0207689	-0.09815
Cox6b1	P56391	IPI00225390	-0.237564	-0.230572	-0.236952	-0.241108	-0.247563	-0.249142	-0.265677	-0.220206	-0.279293	-0.189666	-0.229711	-0.232047	-0.185486	-0.184978	-0.200253	-0.251204	-0.164143	-0.190046	-0.232784	-0.242694	-0.263996	-0.249263	-0.256769	-0.242938	-0.284277	-0.215617	-0.277509	-0.224534	-0.192699	-0.237197	-0.241108	-0.206768	-0.167615	-0.179511	-0.141171	-0.189287	-0.240986	-0.153676	-0.289126	-0.221073	-0.194213	-0.190804	-0.224411	-0.175301	-0.269273	-0.231801	-0.206893
Ephx1	P97869;Q6PEV0;Q8K2W5;Q9D379	IPI00130144;IPI00316509;IPI00831534;IPI00895045;IPI00894839	1.3329	1.27028	1.30565	1.14755	1.23865	1.27757	1.12753	1.10849	1.14098	1.19159	1.27575	1.27338	1.18754	1.23793	1.21578	1.45787	1.38979	1.3267	1.25518	1.29764	1.26482	1.44741	1.31373	1.27191	1.40244	1.41354	1.41951	1.27764	1.31523	1.32543	1.38839	1.3636	1.30376	1.36528	1.43546	1.38677	1.30383	1.28648	1.30312	1.50181	1.49899	1.48706	1.36079	1.41204	1.3924	1.37677	1.42907
Apool	Q78IK4;B1AV13;Q9CZB4;B1AV14	IPI00112493;IPI00874376;IPI00828758	-0.427606	-0.36042	-0.467801	-0.42417	-0.462262	-0.489851	-0.470303	-0.411969	-0.403922	-0.450169	-0.379732	-0.394404	-0.282736	-0.413377	-0.28155	-0.375957	-0.264717	-0.343465	-0.394734	-0.269871	-0.378512	-0.39846	-0.399991	-0.412944	-0.458802	-0.493032	-0.56179	-0.457752	-0.449641	-0.474981	-0.493442	-0.330214	-0.518132	-0.24987	-0.269751	-0.444455	-0.437121	-0.379621	-0.48419	-0.458802	-0.44159	-0.483777	-0.342441	-0.338909	-0.431248	-0.435629	-0.534161
Ndufv1	Q91YT0	IPI00130460;IPI00928416;IPI00928387;IPI00928252;IPI00927972;IPI00928014	-0.345964	-0.343692	-0.352984	-0.326307	-0.359184	-0.412619	-0.389126	-0.340391	-0.360758	-0.317304	-0.294194	-0.316377	-0.283685	-0.209266	-0.293959	-0.401084	-0.349931	-0.318577	-0.410232	-0.341872	-0.352871	-0.377957	-0.304745	-0.353888	-0.293841	-0.354452	-0.312433	-0.335026	-0.396817	-0.351855	-0.310573	-0.265677	-0.342896	-0.258338	-0.236829	-0.282499	-0.306496	-0.284751	-0.392207	-0.36087	-0.30229	-0.393526	-0.413377	-0.404249	-0.471968	-0.305445	-0.334568
Arf5	P84084	IPI00221615;IPI00754018	-0.0657101	0.00911768	-0.0690147	-0.0425041	-0.059909	0.0652495	-0.103397	-0.10608	-0.0499095	-0.0750534	-0.165944	-0.363676	-0.0059029	-0.0697022	-0.00360229	0.08591	0.0832941	-0.102725	-0.0152121	-0.0156403	-0.00992037	0.061255	-0.0501882	-0.0441843	0.0505023	0.048099	0.0315774	0.0232552	-0.0705267	0.00398741	0.0683018	0.0514888	-0.00891703	0.0245606	-0.270828	-0.0558898	0.0255881	-0.0385766	0.0570013	0.0383916	-0.0712136	0.0824078	0.150625	0.0591943	0.0863541	0.12433	0.163704
Naa15	Q80UM3;Q8C5M5;Q8K2S4	IPI00387212	0.0523414	0.239157	0.259133	0.0354017	0.021043	0.187559	0.0573617	0.0874115	0.0598407	-0.0315363	0.0396069	0.0895282	0.0259847	0.0899428	0.0326247	0.0569563	0.131851	0.144712	0.0824996	0.148625	0.205796	0.0227127	0.133163	0.253722	0.124377	0.0735754	0.0605477	0.0542875	0.0406897	0.0866146	-0.0319598	0.00205012	0.13291	-0.00475299	0.111633	-0.00028853	0.178894	0.173775	0.222094	0.157528	0.161072	0.171775	0.08781	0.127447	0.193008	0.119949	0.0588486
Acbd5	Q5XG73-1;Q5XG73;Q5XG73-3;Q5XG73-2;Q5CZX6	IPI00754110;IPI00229804;IPI00845729;IPI00857953;IPI00755202	0.236826	0.287712	0.23851	0.227895	0.241782	0.256046	0.256735	0.12031	0.165176	0.252346	0.205264	0.234126	0.250886	0.201626	0.294792	0.260411	0.313083	0.225278	0.176202	0.188085	0.220261	0.333625	0.197451	0.236368	0.207161	0.206162	0.244873	0.146116	0.197832	0.200813	0.136442	0.246019	0.217776	0.136712	0.190553	0.193552	0.162299	0.266281	0.197302	0.291981	0.300075	0.233193	0.268852	0.278566	0.304558	0.293907	0.276014
Numa1	Q3TH77;Q3UNM2;Q80Y35;Q91W16;Q99KG8	IPI00263048	-0.0878702	0.0620832	0.166827	0.0687102	0.0371771	0.0564462	0.119291	-0.156785	-0.0581087	-0.0551957	0.31414	0.0846702	-0.0144982	0.00733307	NaN	-0.00776948	-0.0705267	0.0146452	-0.032242	NaN	-0.306262	0.0162494	-0.107286	-0.433494	-0.0762853	NaN	0.365537	0.72609	-0.00547193	0.0706787	0.0283663	0.345528	0.0275721	0.0478006	0.296155	0.0522516	-0.143785	NaN	0.0518029	-0.0471196	-0.117296	-0.081067	-0.147046	-0.0458623	-0.122739	NaN	-0.13947
H2-Aa	P01910;P14434;P04228;Q3TB90;Q6SR48;P14437;Q549Q2;Q549Q3;Q5XQL6;Q5XQM0;Q5XQM3;Q5XQM6;Q5XQN0;Q5XQN4;Q860C1;Q8K2X0;P23150;Q9TQ71;Q9TQ72;P14436;P14435;P14438	IPI00110849;IPI00126346;IPI00172039;IPI00474022;IPI00129318;IPI00475324;IPI00554851;IPI00172299	NaN	0.633412	NaN	NaN	0.810081	NaN	0.710803	0.697429	0.927222	0.980626	1.14188	0.917597	NaN	0.489828	NaN	0.336646	NaN	0.516574	NaN	NaN	0.353801	0.60073	NaN	0.698155	0.539792	NaN	NaN	0.791732	0.840113	0.753239	1.03904	0.890118	NaN	1.11176	NaN	1.05583	-0.102457	NaN	0.00368363	0.605354	0.776207	NaN	NaN	0.113676	NaN	0.777863	NaN
Mrc1	Q61830;Q2HZ94	IPI00126186;IPI00928259	-0.012068	-0.0716254	-0.00619028	-0.0255958	-0.116232	-0.092072	0.0452379	-0.100843	-0.057277	-0.0378742	-0.0563061	-0.0298416	-0.000721132	-0.0827026	0.022493	-0.0603242	-0.0747794	0.0553814	-0.067501	-0.121944	-0.0592169	-0.0742314	-0.173383	-0.135535	-0.0723115	-0.261832	-0.151989	-0.130667	-0.161823	-0.0024506	-0.0794293	-0.0827026	-0.026021	0.00164562	-0.00561566	0.00772452	0.0290139	-0.162597	-0.0272955	-0.0220482	-0.312433	-0.144177	-0.110497	-0.155749	-0.1153	-0.131326	-0.132116
Creg1	O88668	IPI00133103;IPI00830363	1.25443	1.04761	1.1465	0.994499	1.05511	0.970441	0.950787	1.0981	0.978805	1.07604	1.14503	1.2441	1.21277	1.1656	1.14105	1.11982	1.13565	1.20038	1.09712	1.07662	1.13549	1.03097	1.03534	0.94461	1.01561	1.04329	0.991312	0.922484	0.985587	1.03961	1.0465	1.01978	0.958897	1.21635	1.28962	1.23848	0.996398	1.05859	1.01791	1.08439	1.2503	1.13074	0.868068	1.01363	1.00691	1.12942	1.03159
Itgb1	P09055;Q8BUD1	IPI00132474;IPI00475101	-0.0679141	-0.0886844	-0.0360461	-0.0329472	-0.063779	-0.0130691	-0.0328061	0.0649325	0.00462407	0.00226684	0.177767	0.104124	0.0191412	0.0308402	-0.0395595	0.073955	0.034973	-0.0292761	-0.0851526	-0.0482362	-0.125783	-0.0583858	-0.14939	-0.0177795	-0.012211	0.165677	-0.0251707	-0.100843	-0.0364681	0.01749	-0.033934	0.0596003	0.0539279	-0.0234682	0.0108175	-0.0144982	0.016906	0.130223	0.0147474	-0.0297002	0.0849764	0.0162202	0.023739	0.00937913	-0.040121	0.00427671	-0.0190613
Stat1	P42225;Q3TW11;Q8C3V4;Q8C497;Q8C8M3;Q91Y52;Q99K94;Q9D323	IPI00467004;IPI00626843	-0.234992	-0.15056	-0.175301	-0.164014	-0.157173	-0.257131	-0.271306	-0.200379	-0.227495	-0.142348	-0.0127833	-0.0356239	-0.347552	-0.197362	-0.31603	-0.187514	-0.092072	-0.1133	-0.446151	-0.387583	-0.378844	-0.165687	-0.0480967	0.00293173	-0.324465	-0.0554733	-0.252173	-0.250962	-0.177599	-0.259423	0.00586916	-0.021764	0.028543	0.818249	0.745696	0.727308	-0.288536	-0.154713	-0.205393	-0.169797	-0.134221	-0.152768	-0.263155	-0.203264	-0.23842	-0.402722	-0.280956
Pxmp4	Q9JJW0;A2AKD5;A2AKD6	IPI00227848;IPI00751682	-0.213129	-0.160275	-0.103263	-0.0575542	0.031312	-0.120883	0.106669	-0.042084	-0.123666	-0.0139267	0.00025967	-0.143524	-0.161823	-0.229465	-0.185359	-0.149519	-0.228111	-0.0585243	-0.38637	-0.0524158	-0.204642	-0.175173	-0.135272	-0.183455	-0.182184	-0.0977455	-0.107152	-0.103263	-0.14496	-0.0640551	-0.032383	-0.153676	-0.0717627	0.195682	-0.00992037	-0.135666	-0.251083	-0.300885	-0.178874	-0.108491	NaN	-0.0765591	-0.133037	-0.375846	-0.185867	0.0211747	-0.413594
Slc37a4	Q6WG34;Q9D1F9;Q9Z295	IPI00130671	-0.498251	-0.465818	-0.508834	-0.568324	-0.451752	-0.522056	-0.484705	-0.601506	-0.605305	-0.831067	-0.540821	-0.524966	-0.525668	-0.532566	-0.641454	-0.611833	-0.347779	-0.590913	-0.318924	-0.381505	-0.219587	-0.531768	-0.483674	-0.664756	-0.269153	-0.343919	-0.484602	NaN	-0.576958	-0.483777	-0.601696	-0.509341	-0.603692	-0.56267	-0.473215	-0.57192	-0.418352	-0.340164	-0.440208	-0.623399	-0.439144	-0.625925	-0.143916	-0.379066	-0.343806	-0.438612	-0.47747
Hist2h2aa1;Hist2h2ac	Q6GSS7;B2RWH3;Q64523;Q149V4	IPI00330000;IPI00272033	-0.172231	-0.123931	-0.0540844	-0.148479	-0.135535	-0.0749165	-0.176067	-0.122209	-0.0494913	-0.193456	-0.0969364	-0.0100637	-0.0257375	-0.0447438	0.0549168	-0.15562	-0.182565	-0.0546401	-0.255924	-0.240986	-0.210763	-0.198117	-0.208517	-0.185105	-0.268913	-0.273933	-0.244156	-0.258097	-0.250234	-0.201634	-0.182692	-0.145743	-0.143002	-0.1644	-0.180912	-0.0959919	-0.27274	-0.263515	-0.217355	-0.171975	-0.12618	-0.146786	-0.227002	-0.359296	-0.268554	-0.232292	-0.220825
Apoc1	P34928	IPI00119676	0.124645	0.104124	0.360434	0.137378	0.0420705	0.0968691	-0.00317046	0.241441	0.323859	0.365295	0.391948	0.32209	0.06448	0.243233	0.275193	0.109079	0.123025	0.178257	0.0342784	0.111586	-0.0321009	0.292157	0.144489	0.259357	0.223172	0.336719	0.369856	0.0796915	0.0428877	0.131756	0.185392	0.251951	0.320072	0.522489	0.572501	0.669006	-0.105008	-0.104739	-0.0969364	0.00258465	-0.0461418	0.0225808	-0.0437644	0.0192434	0.0400964	-0.00690829	0.0369255
Ppp2r5d	Q7TNL5;Q8K5D8;Q91V89;Q99PC9	IPI00380331;IPI00408059;IPI00118131;IPI00466617;IPI00408024;IPI00473408;IPI00457543	0.0382877	-0.0807941	0.0280426	-0.125651	-0.123136	-0.120086	-0.0526941	-0.067088	-0.10916	-0.0467006	-0.0231843	-0.0209111	-0.122209	-0.152638	-0.148999	-0.0321009	-0.0289935	-0.0143553	0.0221267	-0.0043216	0.008929	0.0259259	0.028793	0.0193165	0.0251036	-0.0246034	0.127179	-0.0897694	0.00450818	0.00624594	-0.0647449	-0.0641931	0.0229472	-0.122209	-0.0959919	-0.0712136	-0.0287106	0.101737	-0.0361869	0.00566652	-0.0193461	0.0710878	-0.044464	0.0783352	0.0612851	0.0441665	-0.147437
Lpgat1	Q3UZK0;Q6A0A4;Q91YX5;Q8R1E1	IPI00654342;IPI00469236;IPI00831124	0.00116918	0.130697	0.0621735	0.0732567	0.113145	0.086492	0.087948	-0.0448837	0.112085	0.0921556	-0.0835198	-0.0275787	-0.0966667	-0.071488	0.053359	0.0787465	0.181722	0.0132468	0.0040452	-0.0264459	0.260618	0.239123	0.0902653	0.0798591	-0.0173518	-0.00647763	0.104108	0.0434971	0.018308	0.08758	-0.0798389	0.0375768	0.0476962	0.0787922	-0.0483758	0.111383	0.19187	0.00620245	0.110262	0.0371623	0.109125	0.258995	0.229146	0.225261	0.330919	0.223357	0.00786975
Npc2	Q9Z0J0;Q3TXQ4;Q3U3C2;Q3U8F7	IPI00129186	0.0273955	0.112054	0.139697	-0.0043216	-0.025454	-0.0569997	-0.0881416	0.0855885	0.0806676	0.0764782	0.16882	0.149121	0.104558	0.20297	0.0416548	0.0970234	0.067969	-0.0082	0.00440703	0.0738033	0.0608938	0.00673868	-0.00331438	0.036452	0.00186223	0.0415063	0.0393845	-0.0289935	-0.0680517	0.00407419	-0.0201999	0.0212918	0.00582583	0.0416399	0.0749272	0.122648	0.00235355	0.134271	0.0250596	0.121644	0.0341897	0.21875	0.0157825	0.0364076	-0.0309717	0.0125626	-0.0467006
H3f3a;Hist1h3a;Hist1h3b;Hist1h3e;Hist1h3i;Hist2h3b	P84244;A2A852;P84228;A1L0U3;B9EI85;P68433;A1L0V4	IPI00277753;IPI00282848;IPI00785343;IPI00230730;IPI00553538;IPI00659000;IPI00886422;IPI00719866;IPI00886201	-0.159371	-0.164271	-0.00877375	-0.189414	-0.178237	-0.0840642	-0.197614	-0.1133	-0.0651587	-0.149259	-0.115699	0.0395327	-0.0799754	-0.110764	0.0364963	-0.153676	-0.181548	-0.113434	-0.262433	-0.221444	-0.152768	-0.226385	-0.205393	-0.100036	-0.204016	-0.2587	-0.105544	-0.175045	-0.195977	-0.0844725	-0.12618	-0.162339	-0.0994972	-0.100978	-0.154194	-0.0468402	-0.189919	-0.230572	-0.188274	-0.104605	-0.119688	-0.147437	-0.227864	-0.231432	-0.251568	-0.199625	-0.160662
Keg1	Q9DCY0	IPI00121522;IPI00882297;IPI00881317	0.612946	0.586081	0.609773	0.578585	0.698131	0.628185	0.523732	0.584674	0.554188	0.60942	0.586406	0.657582	0.698061	0.690265	0.670957	0.682164	0.634375	0.579771	0.726687	0.629858	0.636436	0.600665	0.554379	0.543278	0.692548	0.751319	0.688753	0.50083	0.555651	0.538576	0.539855	0.524521	0.518453	0.824367	0.859509	0.772752	0.657809	0.675673	0.670865	0.736148	0.726138	0.751247	0.718877	0.693668	0.63026	0.661501	0.683321
Trap1	Q9CQN1;Q3TK29;Q3TSG8;Q3UPJ8;Q922R9;Q922Z3	IPI00132762	0.168658	0.115316	0.137822	0.0986136	0.125179	0.12268	0.0963756	0.131613	0.163155	0.121235	0.119056	0.093248	0.103395	0.0713455	0.177996	0.179515	0.163607	0.182017	0.193585	0.114925	0.186344	0.121628	0.17568	0.154105	0.115254	0.0958049	0.149057	0.14527	0.162218	0.193833	0.110215	0.165483	0.154747	0.103147	0.109312	0.141446	0.15682	0.0934019	0.0789902	0.221909	0.143723	0.205197	0.164787	0.182393	0.117881	0.200266	0.18871
Lcp1	Q61233;Q3TJX0;Q3U6N7;Q3U6Z1;Q3U9M7	IPI00118892;IPI00857380;IPI00856578;IPI00856699;IPI00856976	0.17314	0.15457	0.171547	0.187625	0.294845	0.213621	0.251951	0.247029	0.210746	0.271165	0.334389	0.268713	0.212952	0.292493	0.289792	0.301213	0.266021	0.212818	0.193173	0.185277	0.193486	0.242123	0.259979	0.293182	0.212584	0.178731	0.18254	0.203867	0.23489	0.187609	0.249256	0.259616	0.238204	0.259582	0.216786	0.202954	0.216652	0.242448	0.169177	0.380183	0.253429	0.345088	0.289457	0.247286	0.3026	0.202589	0.109483
Tm9sf3	Q9ET30;Q3UH23;Q571B0;Q8C6F5	IPI00113528;IPI00226260	-0.091666	-0.0281449	-0.1133	-0.116098	-0.0862402	0.004103	-0.135404	-0.140386	-0.108491	-0.141171	-0.146134	-0.189414	-0.0560286	-0.112767	-0.0813395	-0.0500489	-0.0589399	-0.0749165	-0.0643311	-0.0543624	-0.063779	-0.130008	0.036082	-0.06226	-0.0224744	0.0624598	0.0396217	-0.00690829	-0.0104934	0.0404969	-0.0426443	-0.125783	-0.051024	-0.0264459	0.074274	-0.153546	0.159976	0.0872736	0.126691	0.0740614	0.0983664	-0.0402613	0.175029	0.135713	0.160847	0.11023	0.116614
Pik3ca	P42337;Q0VGQ5	IPI00309224;IPI00943413;IPI00830446	-0.207893	NaN	-0.456806	-0.111432	-0.308244	-0.014641	-0.372729	-0.306845	-0.414352	0.0520572	-0.459851	0.0814457	-0.0455827	0.00781159	-0.154583	-0.00877375	0.112755	-0.279293	-0.17594	-0.427392	-0.104873	NaN	-0.216734	NaN	-0.439251	-0.473735	NaN	-0.284751	-0.457962	-0.359296	-0.0985544	-0.630499	-0.216362	-0.185359	-0.336969	-0.197362	-0.272143	0.0365258	-0.0848807	-0.326422	-0.219711	-0.227248	-0.260628	NaN	-0.536749	-0.241474	-0.550704
Apeh	Q8R146-1;Q8R146;Q8R146-2	IPI00387245;IPI00279218	0.0619326	-0.0263043	0.0333333	0.10245	0.0889604	0.0180889	0.0613001	0.240947	0.053883	-0.0144982	-0.00259445	0.054602	-0.171847	0.0391622	-0.064607	-0.0569997	0.0305602	0.0158118	-0.0457225	-0.0408223	0.0281457	0.046787	-0.0136409	0.00637642	-0.0117819	0.165823	-0.00647763	-0.0163536	0.00846453	-0.0901759	0.0242085	-0.00992037	-0.0518593	-0.0209111	0.354096	0.0554863	-0.110764	-0.116897	0.0558012	-0.157561	-0.0790197	-0.064607	-0.166972	-0.258579	-0.0561673	-0.206393	0.0208674
Anxa2	P07356;Q3UCD3;Q542G9;Q99KH3;Q9CZI7;B0V2N5	IPI00468203;IPI00605518;IPI00885455;IPI00885367	-0.368042	-0.459641	-0.276437	-0.225645	-0.309176	-0.349139	-0.254957	-0.213627	-0.147176	-0.15017	0.000115396	0.126486	-0.241352	-0.228603	-0.228234	-0.274411	-0.505383	-0.344828	-0.194339	-0.451224	-0.334683	-0.211511	-0.400429	-0.394624	-0.287472	-0.203514	-0.257735	-0.367483	-0.234133	-0.282262	-0.208517	-0.0418037	-0.201885	-0.219587	-0.259664	-0.22033	-0.323658	-0.218471	-0.329066	-0.223299	-0.13014	-0.23952	-0.326537	-0.372618	-0.407842	-0.240009	-0.0896338
Ugt3a2	Q8JZZ0;Q8BRY7	IPI00463764;IPI00224559	0.239328	0.239498	0.239004	0.163123	0.159186	0.212852	0.207878	0.177262	0.270051	0.166454	0.152949	0.157045	0.303027	0.166098	0.265795	0.293854	0.208828	0.193189	0.250749	0.256528	0.207494	0.270539	0.222768	0.25639	0.127069	0.149137	0.141892	0.0879786	-0.0040339	-0.00144202	-0.00460935	0.0719822	0.0593747	0.272053	0.267931	0.115613	0.148257	0.10324	0.135602	0.0912178	0.12224	0.110215	0.299987	0.325105	0.294597	0.143755	0.188282
Pus10	Q9D3U0	IPI00458792;IPI00894717	-0.233643	-0.101112	-0.480885	-0.204266	NaN	-0.269512	-0.212383	NaN	-0.0701146	0.452491	0.0717244	-0.230818	-0.256286	-0.127633	0.0622789	-0.144438	-0.0499095	-0.0970714	-0.222063	NaN	-0.236095	-0.339935	NaN	-0.387252	-0.277747	-0.194591	-0.186374	-0.375512	NaN	-0.299714	-0.0330883	-0.197865	-0.113034	NaN	-0.037312	-0.246347	-0.215741	0.0589539	-0.123401	-0.0781998	-0.332049	-0.341303	-0.251325	-0.32435	-0.243182	-0.0329472	-0.346985
Gpt2	Q8BGT5	IPI00265352;IPI00858222	0.367397	0.320702	0.377932	0.353985	0.266489	0.223071	0.2163	0.357308	0.223812	0.0968075	0.139204	0.154169	0.293324	0.313925	0.306448	0.468112	0.328688	0.388525	0.244856	0.26946	0.193816	0.412002	0.46927	0.424049	0.173498	0.072058	-0.00604658	-0.116897	-0.0586628	-0.125783	-0.0119249	-0.0203421	0.038421	0.0150243	0.00927746	-0.0308304	-0.0913952	-0.129481	-0.138683	0.160556	0.0852518	0.189647	0.197302	0.271078	0.218145	0.312886	0.0798897
Tuba4a	P68368	IPI00117350	0.0764173	-0.0237521	0.0243404	0.00510178	-0.0177795	0.0599309	0.0700728	0.138045	-0.0352017	0.0505023	-0.0651587	-0.00561566	-0.00963389	0.0327723	-0.0813395	-0.131853	0.0339536	0.0094808	-0.0299829	-0.0366088	-0.0142124	0.00579688	-0.0500489	0.00440703	-0.0326651	-0.000432773	-0.0692898	0.022786	0.0653552	-0.0199154	0.0148202	0.0325657	0.0545121	0.057677	0.193981	0.127668	-0.00288247	-0.093425	-0.0127833	-0.147828	-0.108759	-0.112366	-0.0177795	0.0284546	0.0812321	-0.0187766	-0.0954519
Rnf181	Q9CY62-1;Q9CY62;Q9CY62-2;Q9CY62-3	IPI00407342;IPI00855069;IPI00858229;IPI00407398	0.290339	0.275402	0.297573	0.390264	0.319478	0.19347	0.317445	0.23399	0.051773	0.250371	0.158284	0.0235923	0.0315627	0.0284251	0.0458633	0.205879	0.353284	0.254582	0.282316	0.442673	0.341629	0.241219	0.450853	0.272994	0.126266	0.422462	-0.115965	0.0985364	0.0489494	0.124645	0.27181	0.147378	0.0774825	-0.183201	NaN	-0.277509	0.0226541	NaN	-0.0193461	0.233142	NaN	-0.033652	NaN	NaN	0.0378583	0.287624	NaN
Acp6	Q8BP40-1;Q8BP40	IPI00624175	0.104853	0.136807	0.263889	0.0718458	0.036807	0.158011	0.259634	0.400016	0.129576	0.398912	0.127526	0.178502	0.0966994	-0.0526941	0.198576	0.172978	-0.199374	0.038599	0.108643	-0.0027385	0.101381	0.124707	-0.0426443	0.113801	-0.033934	0.0704513	0.0490838	0.272768	0.272123	0.137029	0.0583678	0.118351	0.0910949	0.171271	0.0536884	0.357677	0.0716183	0.0714061	0.324599	-0.00676469	0.12986	0.105644	0.0731505	0.0390583	-0.0874628	0.048278	0.180855
Erh	P84089;Q4FZH7	IPI00403589;IPI00620075;IPI00453876	-0.0106367	-0.0360461	-0.125916	0.0208965	-0.0540844	-0.130008	-0.00977716	-0.0861043	-0.149519	0.0359638	-0.0214797	-0.131458	0.02056	0.0898507	0.0237684	-0.0551957	-0.0473989	-0.127369	-0.136323	0.0189949	-0.120086	-0.224781	-0.0501882	-0.049352	-0.049352	0.0158263	-0.12499	-0.0978804	-0.11703	-0.194717	-0.0708015	0.0339831	-0.13829	0.00588372	0.12257	-0.090447	0.023299	0.166422	-0.0023065	0.0190973	0.0611195	-0.0531114	-0.0531114	-0.0295589	-0.163628	-0.0356239	-0.0447438
Tfrc	Q62351;Q542D9;Q8JZS3;Q8C872	IPI00124700;IPI00882008	0.379432	0.304808	0.264305	0.143516	0.00332197	-0.111298	0.376939	-0.113034	0.0785942	0.151634	-0.220206	-0.00504058	NaN	-0.515813	NaN	0.247029	0.108254	NaN	0.637177	0.532408	0.727786	0.813068	0.755551	0.656626	NaN	0.42911	0.162137	NaN	0.293606	0.206279	NaN	0.200697	NaN	NaN	0.0168475	NaN	NaN	-2.39808	0.440773	NaN	0.567019	0.175192	NaN	0.623554	0.79794	NaN	0.657149
Rad21	Q61550;A1L366;A1L367;Q3TG35;Q3UTE4;Q6ZQJ6;Q810A8	IPI00329840;IPI00753464	-0.0082	0.0403486	-0.286526	0.0790664	-0.0575542	-0.042084	0.123198	0.033038	-0.116498	0.106684	0.0896511	-0.148479	0.116192	0.222919	0.203303	0.0249421	-0.0893626	0.0547369	-0.285106	-0.143655	-0.0483758	-0.109294	-0.070252	-0.0440444	-0.0644689	-0.208767	-0.168385	-0.0662615	0.175501	-0.128425	-0.111031	-0.0443242	0.133084	-0.0342158	0.0997881	-0.0695647	0.0245019	0.226223	0.248622	0.0308109	0.00337997	-0.100036	0.0286458	-0.120618	0.0098293	0.10538	0.0753528
Cyp17a1	P27786;Q3UYU1;Q53YJ1;Q6P200	IPI00119940	-0.687778	-0.803227	-0.901572	-0.0156403	-0.515208	-0.301822	-0.339137	-0.130931	-0.0953169	-0.525868	-0.502025	-0.51005	-0.909811	-0.515813	-0.569102	0.0230352	-0.160275	-0.0621217	-0.392098	-0.599794	-0.422341	-0.466236	-0.363227	-0.363451	-0.95561	-0.7433	-0.719402	-0.845751	-0.872001	-0.974162	-0.983167	-1.02375	-0.871607	-1.21437	-0.818278	-1.04586	-0.986375	-0.726483	-0.944184	-0.442121	-0.0103502	-0.440952	-0.148348	-0.212881	-0.222063	-0.136979	-0.0847446
Utp20	Q5XG71;Q3ULE2	IPI00850851	-0.269991	-0.40294	0.0498901	-0.29231	NaN	0.13768	0.121596	NaN	0.389697	-0.399663	NaN	-0.142871	NaN	NaN	-0.180403	-0.290071	0.507275	0.0548118	-0.57599	NaN	-0.293017	-0.373398	-1.15763	-0.326767	-0.198117	-0.414677	-0.791356	-0.329985	-0.450802	0.16707	0.152003	-0.333767	0.0930171	-0.0610158	0.0633791	-0.0070519	0.263248	0.237217	-0.166715	-0.346418	-0.362217	-0.444773	-0.438719	0.023739	-0.506297	-0.252658	-0.265557
Uqcrfs1	Q9CR68	IPI00133240	0.177915	0.116254	0.164529	0.168447	0.0787922	0.0950343	0.180381	0.121251	0.150882	0.251195	0.223172	0.165564	0.18618	0.171759	0.228351	0.191409	0.157882	0.20146	0.222515	0.181133	0.181673	0.147394	0.138045	0.172165	0.17067	0.143691	0.0973013	0.218028	0.136299	0.167961	0.118241	0.134968	0.148193	0.169031	0.124472	0.120545	0.231498	0.128898	0.129971	0.204416	0.19309	0.119824	0.258115	0.243301	0.226307	0.186032	0.197335
Ugt2b34	Q3UKM2;Q8K154	IPI00169666;IPI00858244	0.280054	0.297236	0.313854	0.256184	0.275682	0.324925	0.261777	0.266281	0.336191	0.250045	0.206146	0.252793	0.278951	0.259668	0.275682	0.347986	0.298513	0.372935	0.245831	0.227033	0.269356	0.350523	0.29619	0.35205	0.34817	0.328888	0.394999	0.301781	0.261829	0.301604	0.273622	0.262815	0.288752	0.267045	0.259288	0.329432	0.303882	0.341007	0.309753	0.286674	0.275524	0.348299	0.408991	0.346628	0.398532	0.317049	0.280983
Park7	Q99LX0;B2KFH8;A2A813;B2KFH7;A2A815;B2KFH9	IPI00117264;IPI00895414;IPI00649406;IPI00895518;IPI00649794;IPI00894769;IPI00650052;IPI00648764;IPI00894598;IPI00894710	-0.0740944	-0.0285692	-0.0487942	-0.0299829	-0.0889556	-0.0281449	-0.0352017	-0.0545011	-0.0773797	-0.097476	-0.0630888	-0.0847446	-0.077243	-0.0701146	-0.115965	-0.0862402	-0.10916	-0.0990932	-0.103531	-0.0839282	-0.134352	-0.0806576	-0.0633648	-0.111165	-0.110229	-0.070252	-0.0874628	-0.156526	-0.139208	-0.138159	-0.136979	-0.121944	-0.112366	-0.0375931	-0.0628125	-0.0513025	-0.178364	-0.13829	-0.157432	-0.197614	-0.148348	-0.138421	-0.166715	-0.194844	-0.214125	-0.216486	-0.175812
Prodh	Q9WU79;Q3UNR4;Q9QX61;A0JLW6	IPI00322760;IPI00882128;IPI00881631;IPI00881822;IPI00881014	0.198245	0.201543	0.123843	0.128898	0.147074	0.141717	0.0951267	0.220614	0.157962	0.122052	0.0354312	-0.0285692	0.209612	0.00749254	0.0347662	0.10583	0.160992	0.0391622	0.111945	-0.00201834	0.200067	0.270191	0.141191	0.234211	0.120169	0.0414468	0.0251183	-0.0935602	-0.212507	-0.173	-0.0977455	-0.159629	-0.130404	-0.00173015	0.0245166	-0.0681893	-0.0683268	-0.141956	0.0189072	-0.0836559	-0.0247452	-0.00977716	0.0439433	0.109437	0.183097	0.102202	0.164884
Taldo1	Q93092	IPI00124692	0.0358306	0.0419963	0.0319461	0.00148671	0.0265724	0.0911409	0.00698516	0.0438392	0.0191704	0.0277191	0.130697	0.118414	0.0477262	0.0725738	0.0966685	0.0719975	0.041239	0.0305456	0.0620682	0.0534787	0.0747754	0.0745626	0.108814	0.0774977	0.0509359	0.119871	0.131708	-0.0203421	0.0433486	0.0606982	0.0149222	0.0907107	0.0408382	0.101877	0.0711939	0.101397	0.0644196	0.109826	0.12378	0.0904342	0.148673	0.125793	0.111415	0.134778	0.108363	0.0339092	0.0817817
Ldhb	P16125;Q5M8R7	IPI00229510;IPI00280156;IPI00776197	-0.0959919	-0.0628125	-0.0298416	0.903738	0.0625803	-0.113034	0.0393103	0.22238	-0.113967	-0.0721745	0.192958	0.267149	0.0178406	-0.145351	-0.1129	-0.311968	-0.049352	-0.0423642	-0.0255958	-0.0246034	-0.164271	-0.0550568	-0.0565835	-0.337997	-0.183582	-0.0288521	NaN	0.0250743	0.207195	-0.193204	-0.0434844	0.0914945	-0.248413	0.0563113	0.0545272	-0.350271	NaN	-0.199374	-0.501312	-0.344374	-0.174279	-0.344488	NaN	-0.118625	-0.299127	-0.159371	-0.181802
Wdr48	Q8BH57-1;Q8BH57;Q8BH57-2;Q8BH57-3	IPI00336198;IPI00677198;IPI00659186	-0.0330883	-0.0625362	-0.0335111	-0.0282861	-0.0690147	-0.0356239	-0.0851526	0.00993093	0.0522665	0.170637	0.00643429	-0.0381552	0.201775	0.0424122	0.038747	0.00836296	0.0194336	-0.00719552	0.022537	-0.117562	0.148049	0.00010095	-0.0514416	0.0413874	-0.122474	-0.0250288	0.0157972	-0.0802483	0.00672413	-0.0762853	-0.0409626	-0.0799754	0.0144995	0.0661856	0.101025	0.0405118	0.0991081	0.151426	-0.0318186	-0.00100955	-0.00690829	0.0611647	0.204183	0.156482	-0.0315363	0.221791	-0.0946416
Srsf1	Q6PDM2-1;Q6PDM2;Q6PDM2-2;Q6PDM2-3	IPI00420807;IPI00457656;IPI00515505	-0.121413	-0.0754641	-0.155879	-0.0183493	-0.1333	-0.18409	-0.00848689	-0.081067	-0.0448837	0.161508	0.0255147	-0.0870554	0.00177566	0.0716031	-0.033652	-0.192194	-0.181802	-0.181166	-0.137504	-0.0313952	-0.130272	-0.161436	-0.0433446	-0.0950467	-0.061707	-0.0988237	-0.0561673	-0.0686019	-0.0455827	-0.0790197	0.091387	0.0281604	0.0147036	-0.166458	-0.0396999	0.00101022	0.0478305	-0.0137839	0.00180452	-0.0490732	-0.0200577	-0.0788831	-0.00547193	-0.153027	0.106141	-0.156526	-0.128953
Smc3	Q9CW03;Q1HL32;Q3TMK9;Q3TPG9;Q3UNU2;Q3US85;Q6P5E5;Q6PFZ4;Q6PIE1	IPI00132122	0.0607282	0.158639	0.0947878	0.0960825	0.159895	0.0860479	0.128204	0.302368	0.101954	0.16046	0.302511	0.132135	0.0474726	0.103845	0.150081	0.151362	0.0419368	0.086584	0.0168331	0.0892213	0.0449105	0.0533739	0.211331	-0.106214	-0.0291349	0.0133051	0.0419517	0.0354017	0.0263666	0.102264	0.0637107	0.0902499	0.0573916	0.107694	0.105302	0.0857877	-0.0201999	0.0726801	0.018805	0.0154179	0.0602619	0.014689	-0.131458	0.0581726	0.0518926	0.0713908	0.00145785
Ociad2	Q9D8W7	IPI00112139	-0.0791561	-0.154713	-0.180403	-0.274769	-0.195096	-0.14965	-0.27453	-0.13014	-0.120883	-0.332622	-0.0612924	-0.132379	-0.0174944	-0.115832	-0.276437	-0.042084	0.033038	-0.0661237	-0.118094	-0.242938	-0.264597	-0.167743	0.00164562	-0.0835198	-0.130008	-0.09815	-0.239887	-0.146264	0.0200479	-0.109026	-0.220701	-0.140517	-0.136716	-0.0844725	-0.0614305	-0.0993626	-0.0567222	0.0275866	-0.0316775	0.0817358	0.105396	0.118664	0.0108028	-0.214747	0.0505621	-0.147828	-0.184344
Rnf13	O54965-1;O54965;Q3TJV7;Q6PEA8;O54965-2;Q3UTG4;Q8C4F9;Q8CB78	IPI00119961;IPI00884523;IPI00420831	0.292458	NaN	0.126612	0.437526	0.814768	0.436315	0.27418	0.339491	0.683738	0.508917	0.44138	0.501872	0.703666	NaN	0.442555	0.579383	0.507952	0.331354	0.224199	0.138045	0.414634	0.33159	0.6814	0.129876	0.347766	0.168074	0.0258671	0.360323	0.4875	0.222633	0.290957	0.361731	0.394468	0.540275	0.741011	0.358898	0.366708	0.595664	0.400815	0.346701	0.477081	0.249925	0.22127	0.226324	0.179531	0.393937	0.322036
Lamp2	A2A430;Q3TWE1;Q3TXG5;Q3UIW3;Q8C5K0;P17047-1;P17047;Q8BSG8;Q8C876;Q9CZU7;P17047-2;P17047-3	IPI00828615;IPI00466711;IPI00134549;IPI00310109;IPI00222967;IPI00222968	-0.0641931	-0.10916	-0.0346383	-0.142609	-0.127369	-0.156267	-0.154842	-0.145743	-0.106214	-0.097476	-0.112233	-0.0878702	-0.129217	-0.0611541	-0.00963389	-0.040682	-0.0858326	-0.00288247	-0.148869	-0.111165	-0.151079	-0.0633648	-0.174023	-0.234011	-0.0958569	-0.0708015	-0.0851526	-0.109962	-0.143394	-0.0976109	-0.177854	-0.14991	-0.0992279	-0.0207689	0.0258965	-0.0388575	-0.0367494	-0.0676387	-0.063779	-0.0680517	-0.073546	-0.106616	-0.061707	-0.032242	-0.103128	-0.0862402	-0.173895
Plaa	A4QPD6;P27612;B1AWF9	IPI00828952;IPI00226234;IPI00649175	0.245968	0.153366	0.0618422	0.109763	0.0870589	0.0460122	0.0655967	0.110324	0.138029	0.157093	0.0224489	0.128866	0.135253	0.0229033	0.0217457	0.166778	0.139093	0.0680599	0.229568	0.0662612	0.184605	0.136268	0.0794018	0.198974	0.0499497	0.197451	0.125573	0.0411053	-0.0478175	0.0769954	-0.038998	0.00750708	0.052865	0.0680446	0.0760978	0.1067	0.105923	0.147697	0.137251	0.139776	-0.0210533	0	0.107446	0.2121	0.17878	0.147298	0.395378
Tmem109	Q3UBX0	IPI00153101;IPI00919191;IPI00918273;IPI00918152;IPI00919199	0.169193	0.120122	0.142927	0.220446	0.159299	0.172734	0.172262	0.201278	0.159154	0.118163	0.240759	0.277516	0.0435715	0.0970234	0.125211	0.162283	0.246686	0.125416	0.478829	0.144281	0.202306	0.246464	0.247149	0.318056	0.16728	0.227287	0.215278	0.181608	0.222364	0.186689	0.30091	0.191574	0.11821	0.175762	0.0987063	0.114129	0.236962	0.189022	0.12268	0.189565	0.22989	0.200929	0.33825	0.304612	0.305361	0.491997	0.191063
Acot7	Q91V12-1;Q91V12;Q91V12-4;Q91V12-3;Q91V12-2	IPI00125939;IPI00672508;IPI00230588;IPI00284094	NaN	-0.205142	-0.183836	-0.154194	-0.213378	-0.293135	-0.170438	-0.315798	-0.206143	-0.133037	-0.0842003	-0.127765	-0.101919	-0.0919366	-0.182438	0.0592994	-0.130008	-0.335597	-0.265917	-0.227864	-0.198368	-0.203013	-0.303342	-0.29231	-0.639417	-0.348006	-0.268674	-0.30229	-0.378844	-0.27262	NaN	-0.202763	-0.212507	0.136617	-0.198117	-0.171847	NaN	-0.287236	-0.265437	-0.134089	-0.314755	-0.169668	NaN	-0.249749	-0.26123	NaN	-0.090718
Sart3	Q9JLI8-1;Q9JLI8	IPI00458854;IPI00471258	-0.0177795	0.0802709	-0.237197	0.0206185	0.0760674	-0.0965318	0.239822	-0.147437	-0.0116388	0.13435	0.245728	0.191672	0.0868598	0.157721	-0.187514	0.195038	0.279021	0.0271751	-0.278223	-0.247198	-0.122076	-0.163112	-0.0210533	-0.130272	0.00757962	-0.148348	-0.024036	-0.000432773	-0.388134	0.0271015	-0.115566	-0.13606	-0.067088	0.129687	-0.112767	-0.101381	0.141955	0.0167748	-0.0221902	0.0307224	-0.0903114	-0.0267293	-0.118625	-0.159629	-0.171975	-0.0725861	-0.251083
Gbp9	Q6PG83;Q8BTS3	IPI00225190	0.0319313	-0.205643	0.0784722	-0.222557	-0.103128	-0.407081	0.00740562	-0.322274	-0.225398	0.162283	-0.0640551	-0.0650208	-0.228973	-0.250113	-0.0472592	-0.435629	-0.260508	-0.354903	-0.319387	-0.213752	-0.256045	-0.337768	-0.50518	-0.344033	-0.308244	-0.0749165	-0.404467	-0.125254	-0.365692	-0.290306	0.0493376	-0.20201	-0.230326	0.0527004	-0.111699	-0.212881	-0.0506062	-0.368154	-0.201007	0.0264253	-0.275603	-0.421587	-0.171591	-0.348232	-0.47228	-0.25689	-0.257252
Glrx3	Q9CQM9	IPI00315550	-0.0173518	-0.0519985	0.0206331	0.0494122	0.0451337	-0.112233	0.0579773	-0.0137839	-0.033934	-0.00805654	-0.0192036	-0.106482	-0.101784	-0.0471196	-0.0873271	-0.0644689	-0.0304066	-0.111699	-0.0301242	-0.0441843	-0.103665	-0.0625362	-0.000865332	-0.0093472	-0.108491	0.0866912	-0.135666	-0.0578315	0.13367	-0.0888201	-0.0426443	-0.00489682	-0.0508848	-0.0430645	-0.081885	-0.059909	-0.129481	-0.0413831	-0.101919	-0.15082	-0.066537	-0.0840642	-0.0106367	0.0214089	-0.100036	-0.0650208	0.0327429
Pter	Q60866-1;Q60866;Q60866-2;A2AUR5	IPI00121517;IPI00757059;IPI00755849;IPI00756447	-0.193582	-0.15043	-0.143655	-0.109026	-0.0278618	-0.1644	0.0591342	-0.0941009	-0.0447438	-0.0724488	-0.0684644	-0.0522768	-0.0924781	-0.0476779	-0.0462816	-0.0450236	-0.0630888	-0.09815	-0.179766	-0.0662615	-0.140386	-0.0223323	0.0705878	-0.0412431	-0.140648	-0.193709	-0.12618	-0.0662615	-0.116365	-0.282973	-0.0409626	-0.0361869	-0.0781998	-0.0396999	-0.040121	-0.110764	0.0608184	0.0840738	-0.0814759	-0.0350608	-0.0361869	-0.00547193	-0.161694	-0.26123	-0.173895	-0.044464	-0.160275
Brap	Q99MP8-1;Q99MP8;Q99MP8-2;Q99MP8-3	IPI00117933;IPI00453542;IPI00453543	-0.0253123	-0.241474	-0.22033	0.11724	-0.260387	-0.328836	0.0144995	-0.123931	-0.208268	0.20083	0.119072	0.0266899	0.170719	1.14449	0.00485566	0.213286	-0.0312541	0.123277	-0.0154976	NaN	NaN	0.082133	NaN	-0.0931544	-0.0918015	NaN	NaN	NaN	NaN	-0.462052	NaN	NaN	-0.263515	0.186081	0.165645	0.123293	-0.0139267	NaN	0.121816	0.0166578	NaN	-0.0328061	-0.216982	NaN	-0.340505	0.00988738	NaN
Cers2	Q924Z4	IPI00126253;IPI00882182;IPI00880251;IPI00880371	0.213052	0.256787	0.147729	0.0300446	0.107399	0.0863389	0.114597	0.232294	0.0503082	0.0342047	-0.135009	-0.0119249	-0.0788831	0.0541527	-0.0820213	0.0655816	0.143628	-0.0728604	0.161912	0.00726052	0.109203	0.0941871	-0.138421	0.14315	0.0327723	NaN	0.0325067	-0.0756011	NaN	-0.0113525	-0.0282861	NaN	-0.148088	-0.121413	NaN	-0.0332292	-0.0413831	-0.0569997	-0.0243196	0.152388	NaN	0.025779	0.0847927	NaN	0.117193	0.014689	NaN
1700009N14Rik;Ran	P62827;Q3ULW0;Q14AA6	IPI00134621;IPI00127109	-0.106482	-0.205893	-0.0873271	-0.0927488	-0.0951817	-0.127237	-0.160404	-0.139731	-0.0852886	-0.154454	-0.0863762	-0.0900404	-0.137766	-0.133169	-0.101516	-0.119157	-0.185359	-0.135666	-0.158079	-0.187007	-0.134484	-0.174151	-0.216734	-0.117429	-0.1145	-0.10608	-0.0644689	-0.101919	-0.103128	-0.0760118	-0.113967	-0.0758749	-0.0686019	-0.136716	-0.0892269	-0.0994972	-0.0986889	-0.0905825	-0.0990932	-0.132511	-0.107956	-0.109427	-0.125783	-0.0731348	-0.173255	-0.134352	-0.136848
Hist1h1c	P15864;Q3UXH2;Q5SZA3	IPI00223713;IPI00319556	-0.115832	0.0301037	0.0357271	-0.16337	-0.064607	-0.0024506	-0.196733	0.0297647	-0.012211	-0.154324	-0.00762614	0.111461	-0.0164963	0.0897125	0.115191	-0.102725	-0.112233	-0.113967	-0.15549	-0.205393	-0.139208	-0.1333	-0.0890913	-0.0496307	-0.125916	-0.16877	-0.129877	-0.0985544	-0.0585243	-0.0698397	-0.0676387	0.0713455	-0.0295589	-0.103128	-0.0885487	-0.0306892	-0.160662	-0.0619835	-0.171079	-0.10675	-0.0404014	-0.026021	-0.210888	-0.0997664	-0.202261	-0.200002	-0.0640551
Reep3	Q99KK1	IPI00187315	0.240094	0.158107	0.2002	0.203901	0.475836	0.225818	0.396043	-0.0563061	0.0582626	0.150737	0.0565962	0.0639218	0.0671527	-0.232784	NaN	0.157802	-0.0340748	NaN	0.555015	NaN	0.395872	0.279231	NaN	0.370956	0.301141	0.443321	0.0519524	0.604367	0.186114	NaN	0.310898	0.143293	-0.00374608	0.0425014	NaN	0.152644	0.207344	NaN	0.0802099	0.101768	NaN	0.326806	0.296013	-0.00963389	0.286234	0.342598	0.17384
Acsf2	Q8VCW8	IPI00122633;IPI00351472	0.271618	0.221674	0.25068	0.118257	0.143723	0.179727	0.0991081	0.170508	0.154393	0.203053	0.228672	0.24226	0.203701	0.245181	0.285882	0.276608	0.269408	0.295465	0.230245	0.206162	0.214508	0.253928	0.181477	0.186902	0.2042	0.216468	0.239975	0.0656119	0.0857877	0.0924939	0.0523863	0.0861704	0.0952655	0.263715	0.295305	0.323028	0.169112	0.154698	0.150609	0.107228	0.121235	0.124786	0.245369	0.302546	0.248416	0.238936	0.232701
Rmdn2	Q8BSE0	IPI00399725	-0.145482	-0.206643	-0.175173	-0.016211	-0.15782	-0.271067	-0.111565	-0.14965	-0.180657	-0.0569997	0.00248353	-0.0569997	-0.0828388	-0.0308304	-0.0282861	0.0031629	-0.0106367	-0.0569997	-0.17031	-0.248292	-0.153676	-0.0432046	-0.11703	-0.121413	-0.250719	-0.224164	-0.325847	-0.350158	-0.340277	-0.416624	-0.296545	-0.304394	-0.391987	-0.111565	0.0956507	-0.120618	-0.230203	-0.165944	-0.280481	-0.132248	-0.136979	-0.253747	-0.193204	-0.117296	-0.196103	-0.124196	-0.139339
Fbp1	Q9QXD6;Q9JHT6;Q9JHT7;Q9JHT8;Q9QXA9;Q9QXB2;Q9QXC3;Q9QXC4;Q9QXC5	IPI00228630;IPI00885722;IPI00928493;IPI00123932	-0.424277	-0.429643	-0.40174	-0.411101	-0.42825	-0.406319	-0.377734	-0.420078	-0.389897	-0.427928	-0.439251	-0.411318	-0.430392	-0.49334	-0.455544	-0.396707	-0.462157	-0.414244	-0.456491	-0.470511	-0.442652	-0.416299	-0.468427	-0.452385	-0.501312	-0.464668	-0.4654	-0.504061	-0.513491	-0.480162	-0.415867	-0.440633	-0.399554	-0.398241	-0.395502	-0.370499	-0.50457	-0.566279	-0.525969	-0.483055	-0.511569	-0.467593	-0.522056	-0.521352	-0.508327	-0.447526	-0.465191
Psmd2	Q8VDM4;Q3TI61;Q3TIP0;Q3TKV1;Q3TW71;Q3TWL6;Q3TXV1;Q3U9Y8;Q80V77;Q99JX8;Q9CRK7	IPI00123494;IPI00675436	0.00193454	-0.0321009	-0.0104934	0.00966958	-0.0124972	-0.0139267	-0.0187766	0.0245606	0.000346332	-0.0524158	-0.0500489	-0.0669503	0.0051741	-0.0729976	-0.0194885	0.0140041	-0.00446547	-0.0172093	-0.00604658	0.00666627	0.0244578	0.0244578	-0.0246034	-0.0082	0.00656475	0.0296765	-0.00489682	-0.0132121	-0.154194	-0.0515809	-0.0388575	-0.103128	-0.0791561	-0.00547193	-0.0690147	-0.0187766	-0.00331438	-0.0340748	0.0131887	-0.0662615	-0.0531114	-0.0513025	-0.00345841	0.00688367	0.00439245	0.0103959	-0.00302645
Abcg2	Q7TMS5;Q3UQE4	IPI00468691;IPI00831433;IPI00652698	0.225009	-0.0143553	0.0531046	0.131092	0.00905957	-0.0771063	-0.0027385	0.507439	0.407172	-0.237441	0.350044	0.404229	0.306395	-0.0828388	-0.189793	0.275088	-0.0059029	-0.107286	0.252501	0.20395	0.156933	0.337229	0.151939	0.0367627	0.118226	0.867015	0.250217	0.0606832	0.0599009	0.14543	NaN	0.320991	0.23121	0.072862	0.48457	0.347968	-0.138159	-0.0629506	-0.0297002	-0.2587	-0.228726	-0.228357	-0.146004	-0.889084	-0.649845	0.207811	-0.450697
Cobll1	Q3UMF0-1;Q3UMF0;B1AZ14;Q3UMF0-2;B1AZ15;Q3UMF0-4;B1AZ10;Q3UMF0-3;B1AZ11	IPI00762331;IPI00890280;IPI00408265;IPI00828500;IPI00817022;IPI00756391;IPI00757574;IPI00890158;IPI00457643	0.294084	0.183228	0.174182	0.209011	0.109795	0.113536	0.0864155	0.157045	-0.00475299	0.230634	0.249342	0.170134	0.365239	0.319892	0.287325	0.256097	0.293412	0.22874	0.212467	-0.0316775	0.167669	0.355147	0.210529	0.181395	0.0813848	0.0430363	0.231803	0.145557	0.341263	0.146036	0.111866	0.323787	0.00853719	0.31319	0.231515	0.283299	0.15101	0.326245	0.195252	0.255064	0.371478	0.300111	0.320414	0.330538	0.21414	0.0902346	0.300999
Ifi47	Q3U0K0;Q61635;Q99M59	IPI00123570;IPI00605573;IPI00648078;IPI00230372	0.301639	0.414845	0.315738	0.350854	0.409796	0.496488	0.534997	0.396365	0.394923	0.51274	0.420279	0.538408	0.270034	0.195038	0.29619	0.35753	0.560345	0.539645	0.351608	0.352897	0.339455	0.33971	0.391399	0.446797	0.647083	0.639669	0.65699	0.57175	0.373832	0.605705	0.702914	0.598828	0.7059	1.27188	1.15743	1.2427	0.66589	0.741951	0.715202	0.458029	0.532011	0.630528	0.621888	0.660749	0.678972	0.175387	0.223273
Pak1ip1	Q9DCE5;Q3UX26	IPI00120790	0.304434	0.155582	0.181329	NaN	0.0158118	0.21682	0.392061	-0.0311129	-0.0795658	-0.0366088	-0.0142124	-0.0556121	0.134905	0.0132177	-0.0635029	NaN	-0.00690829	-0.092072	0.243165	0.106234	0.444302	0.140619	0.253309	0.276066	0.0765693	NaN	0.0346183	-0.103263	NaN	0.254788	-0.193835	NaN	0.0569714	-0.372618	0.239311	0.107726	NaN	NaN	-0.0518593	0.783315	0.16133	0.18797	NaN	NaN	0.302742	0.077178	0.352566
Flna	B7FAV0;B9EKP5;Q8BTM8-1;Q8BTM8;B7FAU9;Q6KAM8;B7FAV1;Q3U7N9;Q4FZG4;Q9JJ37	IPI00921658;IPI00131138;IPI00875567;IPI00664643;IPI00828712;IPI00886056;IPI00828770;IPI00387373;IPI00885984	-0.0237521	-0.291014	-0.357496	-0.208892	-0.16633	-0.184852	-0.10044	-0.0760118	0.0322117	0.0886843	-0.0229005	0.0548118	-0.0943713	-0.277509	-0.257856	-0.0662615	-0.300182	-0.483261	-0.0927488	-0.111833	-0.155749	-0.212881	-0.250355	-0.382833	-0.200128	-0.109561	-0.107018	-0.118625	-0.0301242	-0.220578	-0.160146	-0.0352017	-0.155749	-0.0855607	0.0638615	-0.116764	-0.100843	-0.110898	-0.260628	-0.16092	-0.190172	-0.229957	-0.275126	0.0377842	-0.199751	-0.257252	-0.0182068
Eno1	P17182;Q5FW97;Q6PHC1	IPI00462072;IPI00648821;IPI00473227;IPI00849751;IPI00649143;IPI00889980;IPI00331704;IPI00122684;IPI00649376;IPI00830694	-0.564915	-0.562377	-0.515813	-0.52687	-0.545474	-0.529071	-0.504671	-0.520347	-0.495593	-0.524064	-0.522357	-0.524264	-0.544683	-0.522257	-0.532068	-0.562767	-0.539531	-0.545375	-0.584963	-0.536749	-0.544288	-0.548437	-0.597889	-0.619554	-0.549324	-0.501108	-0.546067	-0.612871	-0.566182	-0.582556	-0.532766	-0.528571	-0.540127	-0.498557	-0.508632	-0.467071	-0.596553	-0.555816	-0.581014	-0.599318	-0.573665	-0.57628	-0.56433	-0.583808	-0.585443	-0.503552	-0.52677
Pafah1b1	P63005-1;P63005;Q3TIK0;Q3TJG1;Q3UGR6;Q3UH92;Q5SW18;P63005-2;Q3UHM0	IPI00309207;IPI00227864;IPI00755990;IPI00648594	0.0351505	0.00290273	0.0597806	0.0215407	0.181542	0.0208526	-0.0457225	0.242482	0.154088	-0.0335111	0.130286	0.0767062	-0.0728604	-0.120485	-0.0941009	-0.114234	0.0622036	-0.0705267	-0.0922074	-0.0170666	-0.0720373	-0.000432773	0.0785333	-0.0291349	0.0997417	0.105939	-0.0790197	0.0108755	0.0729531	-0.0231843	0.00911768	-0.0922074	-0.081885	-0.0809306	-0.0533895	0.0316955	0.0694216	-0.10541	-0.0996318	-0.0231843	0.0468764	-0.0719	0.0818275	0.0282927	-0.0100637	0.0522067	-0.00489682
Strn	O55106;Q5BKR9;Q8BKL4;Q3TT86;Q3UWX9	IPI00352986;IPI00554884;IPI00857405;IPI00858126	-0.14965	-0.0387171	-0.0213375	-0.103128	0.0795543	0.152564	-0.0768328	-0.0632268	-0.0556121	-0.208642	-0.0247452	-0.125916	-0.0893626	0.178584	0.202107	-0.0851526	-0.216113	-0.119555	-0.465713	-0.374066	-0.319271	-0.29901	-0.288181	-0.338567	-0.323312	-0.15043	-0.281075	-0.29678	-0.171847	-0.171079	-0.158596	-0.111165	-0.186501	-0.246469	-0.0575542	-0.138945	-0.142348	-0.273218	-0.308244	-0.0199154	0.0341308	-0.203139	-0.31371	-0.229711	-0.253505	-0.14978	-0.176833
Pfkp	Q8C605;Q9WUA3-1;Q9WUA3;Q8C8E8;Q9D255	IPI00927975;IPI00124444;IPI00661241;IPI00928462	NaN	NaN	-0.584481	-0.122871	-0.409038	-0.479438	-0.00302645	-0.514905	-0.370945	NaN	0.114145	-0.436695	-0.0961269	0.459993	-0.0739573	-0.388465	-0.474566	-0.59053	-0.399773	-0.608526	-0.35682	NaN	-0.692695	-0.417596	NaN	-0.286999	NaN	NaN	-0.0619835	-0.307545	NaN	NaN	NaN	NaN	0.0719063	-0.300885	NaN	0.0376805	-0.305795	NaN	0.163866	-0.557974	NaN	0.00462407	-0.78509	NaN	NaN
Ehd1	Q9WVK4;Q3TCK3;Q3TGS1;Q3TIT3;Q3TUW9;Q80ZZ0;Q8K1X5	IPI00126083	0.0751551	0.132942	0.151138	0.14417	0.0902806	0.203569	0.168025	0.127699	-0.081067	0.0711939	0.0619326	0.113442	0.0405118	0.136506	0.0285281	0.158961	0.134794	0.139442	0.0445384	0.5041	0.215664	0.143739	0.145797	0.193783	-0.115433	0.153398	0.251161	-0.00561566	-0.0298416	-0.0422242	0.0391324	0.147378	0.0721946	0.107694	0.107694	0.130176	0.0510405	0.245249	0.0901271	0.0602619	0.213303	0.0641632	0.179384	0.302796	0.106374	0.240571	0.183261
Eps15	P42567-1;P42567;Q5JC28;Q80ZL3	IPI00117454;IPI00473528	0.352124	0.358472	0.247902	0.143962	0.252071	0.229331	0.292387	0.276887	0.160282	0.349401	0.229112	0.242755	0.25453	0.266455	0.232667	0.403065	0.457276	0.181542	0.236605	0.0888529	0.317157	0.182017	0.286269	0.349548	0.198808	0.211699	0.180381	0.201045	0.34289	0.177539	0.22334	0.29736	0.345051	0.308948	0.315917	0.251264	0.328417	0.559196	0.336227	0.326823	0.449552	0.404133	0.277831	0.343348	0.365723	0.222229	0.260981
Ccbl2	Q71RI9-1;Q71RI9;Q71RI9-2	IPI00845690;IPI00454201;IPI00857487	0.155245	0.102372	0.104093	0.238102	0.0376805	0.0417885	0.168966	0.210179	0.199587	0.140746	0.00627488	-0.0170666	0.0302214	0.111056	0.102651	0.0479648	0.0867372	0.128093	0.100221	0.231261	0.176805	0.144297	0.100453	0.0662612	0.0222293	0.0179429	0.00923389	0.244873	0.278181	0.292193	0.207428	0.210913	0.172149	0.0610593	0.0621735	0.0514591	-0.0391385	-0.0490732	-0.0504668	0.0851753	0.117647	0.119636	-0.0647449	-0.0816123	-0.0281449	0.0959592	0.112724
Atp1b1	P14094;B0LAB6;Q3TRA6;Q3TSQ1;Q3TV47;Q545P0	IPI00121550	-0.0683268	-0.195221	-0.151989	-0.124196	-0.204892	-0.171719	-0.144046	-0.156008	-0.11836	0.00272936	-0.120219	-0.0311129	-0.0739573	-0.107152	-0.174023	-0.0554733	-0.131589	-0.105946	-0.122606	-0.172359	-0.163499	-0.0970714	-0.147958	-0.126577	-0.143524	-0.276675	-0.175301	-0.0924781	-0.194717	-0.0951817	-0.0881416	-0.14274	-0.0567222	-0.14496	-0.093425	-0.0850168	-0.0931544	-0.137241	-0.146786	-0.0344974	-0.13947	-0.0231843	-0.166201	-0.18409	-0.182692	-0.0606008	-0.222063
Ass1	P16460;Q3UEJ7;Q3UJ34	IPI00134746;IPI00457825	0.301497	0.220782	0.268104	0.281334	0.279879	0.30155	0.356624	0.293377	0.330429	0.300608	0.222717	0.250766	0.263508	0.225666	0.257804	0.294332	0.271722	0.290604	0.276538	0.189187	0.206762	0.349309	0.315738	0.342433	0.168512	0.173531	0.207178	0.281649	0.310701	0.331336	0.270121	0.274861	0.308966	0.22016	0.229281	0.260273	0.148737	0.148497	0.175077	0.234414	0.249188	0.256425	0.093217	0.0876108	0.118304	0.209411	0.241509
Acot12	Q9DBK0;A2RSC2	IPI00119810	0.0146017	-0.0545011	-0.0364681	-0.0839282	-0.174662	-0.0988237	-0.20201	-0.244034	-0.123931	-0.0850168	-0.0586628	-0.108223	0.0264253	-0.0123541	4.3339e-05	-0.00144202	0.0648118	-0.125651	-0.00345841	-0.0565835	-0.0648829	-0.136979	0.0237537	-0.0842003	-0.222434	-0.0626743	-0.201759	-0.244278	-0.230695	-0.311387	-0.184471	-0.173383	-0.122474	-0.118094	0.0503381	-0.095722	-0.163241	-0.093425	-0.182311	-0.113434	-0.10044	-0.128029	-0.169668	-0.137897	-0.111031	-0.0526941	0.0965297
Trim25	Q3U3X7;Q5SU70;Q922N9;Q5SU71;Q3TU94;Q5SU72;Q6PIH1;B2KGS5;Q61510;B2KGS6;B2KGS4	IPI00649526;IPI00874971;IPI00649965;IPI00895985;IPI00122289;IPI00894773;IPI00894616;IPI00654004	0.107259	0.100283	0.0639519	0.141239	0.053913	0.15592	0.149153	0.142385	-0.051024	0.103906	0.0238564	0.0271751	0.123261	0.0669864	0.261085	0.195038	0.129418	0.0652646	0.0705119	0.0475621	0.0747905	0.0149368	0.0182204	-0.0220482	0.0603221	-0.0289935	0.00699954	0.138489	0.0227422	0.008929	0.163688	0.0759457	0.0799048	0.134889	0.0639822	0.0711939	0.15457	-0.0127833	0.213203	0.0600362	0.197782	0.0491135	0.139077	0.0534039	0.0969155	-0.0647449	-0.017922
Prkab1	Q9R078;Q3U5I9;Q542K0	IPI00223185;IPI00340519	-0.279055	-0.355693	-0.334339	-0.184598	-0.198243	-0.211386	-0.0745054	-0.236707	-0.16337	-0.134221	-0.301119	-0.282855	-0.245861	-0.287118	-0.301119	-0.328951	-0.21661	-0.348573	-0.263034	-0.313826	-0.318924	-0.336512	-0.224905	-0.255924	-0.397693	-0.408821	-0.25084	-0.415867	-0.375846	-0.311038	-0.225028	-0.256045	-0.0848807	-0.280362	-0.317999	-0.243182	-0.424814	-0.273576	-0.423632	-0.332164	-0.315566	-0.233029	-0.3122	-0.432425	-0.432852	-0.266636	-0.276437
Gyg;Gyg1	Q9R062;Q3TWR9	IPI00882129;IPI00264062	NaN	-0.594931	-0.831877	-0.331591	-0.903655	-0.860367	-0.595217	NaN	-0.920217	-0.251204	-0.46874	-0.452279	-0.0473989	NaN	-0.368601	NaN	NaN	NaN	NaN	-0.51167	-0.638676	NaN	-0.468323	-0.814755	-0.416299	NaN	-0.47861	-0.498047	NaN	-0.797511	NaN	-0.331132	-0.47415	NaN	NaN	-0.063779	-0.425889	-0.214	-0.212507	NaN	NaN	-0.470823	NaN	-0.496923	-0.518031	NaN	-0.136323
Rnf114	Q9ET26;A2A462;Q3UC35;Q8C521	IPI00113520;IPI00405137	-0.0446039	-0.0270125	0.0159576	0.0435418	-0.013498	-0.175812	0.0430363	-0.0844725	0.00663717	-0.0321009	-0.0023065	-0.0938305	-0.0611541	-0.207768	0.444498	0.157367	0.0276162	-0.0655722	0.142401	0.0512496	NaN	0.0599159	0.0986136	0.0656119	-0.00805654	0.143134	0.0164973	0.0435418	0.0631679	0.00736199	-0.1153	0.0893441	0.0376064	-0.0915306	0.208728	-0.0278618	0.138505	-0.00891703	0.0907875	0.141876	0.137584	0.0741068	0.246242	0.189088	0.168901	0.0967766	NaN
Txnrd2	Q9JLT4-1;Q9JLT4;Q9JLT4-4;Q9JLT4-2;Q9JLT4-3	IPI00124699;IPI00350590;IPI00471266;IPI00853920;IPI00271280;IPI00468072	0.102744	0.0301771	0.154458	0.108363	0.0547818	0.000533907	0.116442	0.0201795	0.0549467	0.149953	0.12257	0.0455357	0.14476	0.142019	0.0679388	0.0860325	0.0956354	0.0619626	-0.0578315	0.0293673	-0.0164963	0.0674701	0.0557713	0.0276749	0.0329347	-0.00719552	-0.0443242	0.109172	0.0123152	0.0289992	0.115551	0.136506	0.0340717	0.0970234	-0.0180643	0.110417	0.0540327	0.0503381	-0.0123541	-0.0106367	-0.186754	-0.00748264	-0.0150693	-0.19774	0.00134239	0.143245	0.0217311
Cyp4a10	A2A976;A2A977;Q06772;Q9QYM6;O88833	IPI00929904;IPI00647974;IPI00322218	-0.595886	-0.499782	-0.520548	-0.30147	-0.785425	-0.933119	-0.784085	-0.353323	-0.332737	-0.352984	-0.890486	-0.933724	-0.395611	-0.70673	-0.631803	-0.634221	-0.382059	-0.302641	-0.672742	-0.383607	-0.621243	-1.03034	-0.849839	-0.795767	-1.28357	-0.6277	-1.21045	-0.500802	-0.405992	-0.505078	-0.647084	-0.481092	-0.214498	0.179956	0.506865	0.172474	-1.23014	0.473991	-1.05672	-1.04663	NaN	-0.908429	-1.07066	-1.17709	-1.17556	-0.753776	-0.448901
Ugt2b1	Q8R084	IPI00153143	0.137902	0.196393	0.164609	0.121895	0.265553	0.225447	0.0894823	0.176463	0.186393	0.0585931	0.184621	0.231176	0.152115	0.0663065	0.111664	0.183589	0.111945	0.123953	0.281684	0.209779	0.247354	0.222212	0.205946	0.212066	0.376957	0.447879	0.441419	0.324148	0.276188	0.380709	0.16942	0.189302	0.283667	0.162606	0.225497	0.232227	0.252776	0.298744	0.295004	0.248091	0.286674	0.27364	0.541177	0.569244	0.583917	0.211415	0.260688
Epb4.1l2;Epb41l2	B6ZHD0;Q3UNQ6;Q80UE3;O70318;Q7TPN6;Q80UE5;Q8BSR4;B6ZHC5;B6ZHC7;Q80UE4;B6ZHC6;Q811B2;Q8CGJ6;Q8C928;Q811C0	IPI00330289;IPI00309481;IPI00403406;IPI00330290;IPI00402933;IPI00227267;IPI00110107;IPI00464296;IPI00125501;IPI00406263;IPI00457456;IPI00110108	0.028955	0.0509807	0.0863695	0.0518626	0.0221267	0.0105848	0.0257497	0.069346	-0.0100637	0.15335	0.268921	0.222263	0.158027	0.0955583	-0.0765591	0.0372659	0.0363631	0.00132796	-0.0361869	-0.0234682	-0.134615	-0.0820213	0.0845632	0.154698	0.11904	0.126801	-0.0739573	0.172848	0.113614	0.0479498	0.239549	0.161153	0.103147	0.13841	0.151634	0.109312	-0.065848	-0.090447	0.0020934	0.0994635	0.121314	0.059525	0.0425014	0.142274	-0.260146	-0.0892269	0.1839
Ipo5	Q8BKC5-1;Q8BKC5;Q3TT04;Q6NZC1;Q7TN23;Q8BKC5-2	IPI00626994;IPI00409936;IPI00471224;IPI00461515	0.0111372	-0.23952	-0.0600475	-0.0126402	-0.249385	-0.118759	-0.0829751	-0.0850168	-0.0187766	-0.0461418	0.0312235	-0.126048	-0.188654	-0.0966667	-0.013355	0.0491584	-0.110497	0.0493077	0.0997109	-0.0137839	-0.0399806	-0.0546401	0.027131	0.0448955	-0.0211954	0.0302804	0.0186296	-0.0090604	-0.00561566	0.0626556	-0.0368901	-0.0996318	-0.0828388	-0.0535284	-0.038998	-0.129877	-0.0840642	-0.0288521	0.026117	0.0755505	-0.0207689	-0.00877375	0.0894515	-0.0265876	0.0883928	-0.0237521	0.18664
Ces1c	P23953	IPI00138342;IPI00857416	0.759429	0.775762	0.771569	0.982164	0.679527	0.691266	0.602701	1.04802	1.04216	0.926399	1.02503	0.99974	0.960693	1.05337	0.996484	1.00196	0.846039	0.84337	0.598959	0.788813	0.81317	0.913923	0.91787	0.92481	0.88734	1.08559	0.88502	0.775762	0.863047	0.7055	0.963616	1.02971	0.85517	0.96463	1.13464	1.00038	0.610015	0.929775	0.748045	0.916671	1.03478	0.936994	0.554697	0.533117	0.494638	0.764396	0.884727
Acly	Q3TED3;Q3UEA1;Q3V117;Q91V92;A2A4H2;Q3UVY4;Q6P063;Q8VDM8;Q99K05;Q3TS02	IPI00126248;IPI00762047;IPI00830265;IPI00135122	-1.1358	-1.15594	-1.18536	-0.84149	-1.06902	-1.09173	-0.970633	-0.852318	-0.862511	-1.04516	-1.03752	-1.05381	-1.28989	-1.30118	-1.3034	-1.15665	-1.06661	-1.05998	-1.19017	-1.17409	-1.16008	-1.04726	-1.10983	-1.14163	-1.26598	-1.29848	-1.26508	-1.35575	-1.36603	-1.32907	-1.13014	-1.15789	-1.14516	-1.16684	-1.22039	-1.19793	-1.3514	-1.40054	-1.37	-1.34403	-1.32158	-1.33445	-1.45012	-1.49329	-1.46576	-1.16993	-1.14392
		IPI00831693	0.00710103	0.035668	0.139967	0.103503	0.030074	0.0691188	-0.00475299	0.139665	0.194509	0.167199	0.142704	0.148145	-0.00690829	0.153174	0.119463	0.137568	0.209912	0.297077	0.0392658	0.110464	0.0340717	0.00218012	0.0603522	0.103317	-0.0753272	-0.00115369	-0.0688771	-0.13606	-0.0367494	-0.115699	0.0226394	0.0357863	0.0195213	0.097008	0.17145	0.241782	-0.00963389	-0.0469799	-0.0298416	-0.0126402	0.0741676	0.0781981	-0.0479571	-0.0359054	-0.0082	-0.00647763	0.0135963
Bzw1	Q9CQC6;Q9CVI6	IPI00132388	0.0166725	0.0704816	-0.0901759	-0.116897	0.0668202	-0.100305	-0.0951817	-0.131326	-0.101247	-0.111031	-0.0364681	-0.158725	-0.0703892	0.00919031	-0.000576859	-0.0962618	-0.0565835	-0.0655722	-0.0611541	-0.00489682	-0.0130691	-0.0321009	0.0275426	0.0314594	-0.0265876	-0.00129785	-0.0250288	-0.0977455	-0.0380147	-0.0982849	-0.0629506	0.0824078	-0.0611541	-0.106482	-0.03492	-0.129481	0.0200917	0.0690887	0.0230205	-0.0197731	0.0786093	0.000447258	0.00119788	0.129434	-0.00977716	-0.128029	0.00788429
Mbl1	P39039-2;P39039	IPI00954631	-0.130667	-0.00360229	-0.263876	-0.224287	-0.162597	-0.194087	-0.282262	-0.0329472	-0.0160683	0.0183372	-0.141694	0.0475769	-0.167487	-0.190804	-0.137766	-0.173767	-0.257252	-0.0788831	-0.295018	-0.305679	-0.335941	-0.180403	-0.116631	-0.241474	-0.358959	-0.1141	-0.0231843	-0.296663	-0.091666	0.0808048	-0.0507454	0.0375324	-0.0027385	-0.127501	-0.0585243	-0.158596	-0.368154	-0.110096	-0.136454	-0.0628125	-0.059909	-0.0437644	-0.349818	-0.27023	-0.146004	-0.170951	-0.117961
Ctsc	P97821;Q3TIF1;Q3U8J6;Q3U9B7;Q3UAF5;Q3UBY5;Q8BQL3;Q8C2L5;Q9DCV1;Q3U7T5	IPI00130015;IPI00894832;IPI00653201	0.579857	0.444007	0.578004	0.516037	0.57351	0.311918	0.520169	0.54614	0.354926	0.694461	0.558304	0.637828	0.610345	0.672864	0.566891	0.502117	0.510354	0.512596	0.496061	0.618783	0.665569	0.589464	0.619758	0.575594	0.593812	0.658151	0.500871	0.657809	0.69867	0.207461	0.693551	0.694345	0.586861	0.876281	0.780835	0.711323	0.805131	NaN	0.711582	0.809701	0.654059	0.787543	0.472669	0.507009	0.553151	0.532053	NaN
Psap	Q3TWM9;Q3UE29;Q61207;Q3UFE8;B2RUD7;Q3TID4;Q3TIT5;Q3TKB2;Q3TKK3;Q3TWE9;Q3TWF9;Q3TWL8;Q3TXP9;Q3U5W2;Q3U825;Q3U897;Q3U8C4;Q8BFQ1;Q3TXJ0;Q3UAS4	IPI00928320;IPI00321190;IPI00928204;IPI00928070;IPI00928581;IPI00928284	-0.0434844	-0.0343565	-0.0346383	-0.163628	-0.0897694	-0.120219	-0.314639	-0.0473989	-0.101112	-0.0508848	-0.0261627	0.00246911	0.0427688	0.0517131	0.0236804	0.0374288	-0.00489682	-0.0214797	-0.123931	-0.147437	-0.147307	-0.111565	-0.108892	-0.156008	-0.101919	-0.0672258	-0.130404	-0.131458	-0.0333701	-0.171335	-0.228726	-0.128162	-0.149519	-0.00374608	0.0570914	0.0755353	-0.118759	-0.0746424	-0.0791561	-0.0691522	0.0298384	-0.0820213	-0.161178	0.174182	-0.1956	-0.143394	-0.0352017
Mtx1	P47802;Q8R5C0	IPI00112327;IPI00938432;IPI00886191;IPI00886413	-0.181675	-0.161952	-0.245982	-0.264717	-0.343351	-0.372395	-0.154454	-0.3639	-0.312084	-0.378623	-0.170438	-0.0935602	-0.325041	-0.124196	-0.245982	-0.0877344	-0.228357	-0.130404	-0.192573	-0.192068	-0.210015	-0.284159	-0.240742	-0.293841	-0.19774	-0.259062	-0.439783	-0.210888	-0.350724	-0.256045	-0.298424	-0.352984	-0.306146	-0.336969	-0.00259445	-0.155361	-0.25411	-0.27262	-0.220082	-0.161049	-0.178492	-0.218223	-0.234992	-0.168642	-0.257011	-0.353662	-0.268315
Ogdh	Q60597-1;Q60597;Q60597-4;Q60597-2	IPI00626237;IPI00420882;IPI00719841;IPI00460118;IPI00342603	-0.173639	-0.233765	-0.22848	-0.231555	-0.242084	-0.307662	-0.183455	-0.225028	-0.259544	-0.148739	-0.106214	-0.184598	-0.154842	-0.133958	-0.146916	-0.196733	-0.136585	-0.143263	-0.129877	-0.155231	-0.146786	-0.218471	-0.27453	-0.262072	-0.195852	-0.122341	-0.206643	-0.169797	-0.132774	-0.153416	-0.152118	-0.127237	-0.156526	-0.183836	-0.172616	-0.176833	-0.15043	-0.0900404	-0.156785	-0.239154	-0.184978	-0.258097	-0.1644	-0.123269	-0.204642	-0.235604	-0.159887
S100a4	P07091;Q545V2	IPI00124096;IPI00918751	0.341519	NaN	NaN	0.217524	NaN	NaN	0.230262	0.292122	0.581044	0.522157	0.681076	0.410198	0.307698	0.114394	NaN	0.174214	0.270104	0.329341	-0.155231	NaN	0.265605	0.264512	0.370695	0.155277	NaN	NaN	NaN	0.0288079	NaN	NaN	0.925549	NaN	NaN	0.833028	NaN	NaN	0.160943	NaN	0.147218	-0.0480967	NaN	NaN	-0.0223323	NaN	NaN	NaN	NaN
1300017J02Rik;Ica	Q8VC96;Q9DBD0	IPI00471080;IPI00928386;IPI00928010	0.178584	0.206812	0.18241	0.31371	0.368607	0.0892673	0.132119	0.387317	0.229805	0.33248	0.434403	0.419237	0.289281	0.385978	0.225869	0.279039	0.139649	0.197186	0.37049	0.256218	0.0650532	0.362548	0.263906	0.242448	0.438835	0.513481	0.48752	0.183884	0.489909	0.294509	0.435866	0.355405	0.338415	0.485499	0.418639	0.479814	0.234448	0.287536	0.14116	0.407325	0.318812	0.277149	0.0987681	0.167021	0.00099578	0.17467	0.341501
Rbm25	B2RY56-2;B2RY56;Q8BU35;B2RY56-1;B2RY56-3	IPI00928541;IPI00421119;IPI00662049	0.029588	0.0419517	-0.00719552	0.0370438	0.0456399	-0.0255958	0.0182496	-0.0688771	-0.117429	-0.0213375	-0.0828388	-0.130008	0.0456845	-0.0172093	0.00759399	-0.0467006	-0.0432046	-0.0170666	0.164302	0.0755505	-0.0117819	0.0751399	0.022537	0.0353869	0.0702695	0.0737729	-0.0594936	0.0521619	0.0761129	0.0248247	0.130745	0.0861246	-0.0180643	0.0135672	0.1005	-0.0582473	0.00150114	0.162315	0.0699515	0.258391	0.175436	0.0802862	0.159363	0.207494	0.0416993	0.0619476	0.0937096
Mycbp	Q3V1X1;Q8C5M8;Q8R048;A2A7K5;Q9EQS3	IPI00720194;IPI00649969;IPI00111495	0.154105	0.0748665	0.315899	0.0611195	0.166001	0.138426	0.0372956	0.119432	0.107523	0.108752	0.141016	0.234822	0.187297	0.324455	0.263733	0.252604	0.0504128	0.125982	0.242413	0.115269	0.286691	0.128093	0.112022	0.373271	0.181068	0.178404	0.151522	0.140269	0.224789	0.133147	0.148897	0.0415358	0.190174	0.175322	0.296598	0.211732	0.332753	0.314051	0.114941	0.245574	0.202505	0.268278	0.236096	0.341482	0.220547	0.11973	0.181444
Col6a1	Q04857;B0LAD9;Q8C6Y0;Q99LW4	IPI00339885	0.00197782	0.0984283	0.118069	0.208611	0.406044	0.315702	0.205131	0.927853	0.914929	0.214809	1.07091	1.15008	0.0555462	0.135776	0.268017	0.539058	0.324311	0.198709	0.188315	-0.308594	-0.185993	-0.0597706	-0.202512	-0.170053	0.0464591	0.0155491	0.0541676	0.233108	0.168869	0.162267	0.137219	0.0979651	0.163009	0.0981349	-0.017637	0.0912793	-0.0263043	-0.0370308	-0.0993626	0.346536	0.285812	0.304273	0.250938	0.19861	0.0804845	0.109763	0.26375
Hnrnpu	Q8VEK3;O88568;Q3TGN5;Q3TS50;Q3TVV6;Q3TWN5;Q3TXW2;Q3ULH5;Q8C290;Q9R205	IPI00458583	-0.013355	-0.0467006	-0.0200577	-0.0224744	0.0157972	-0.0611541	-0.030548	0.000173176	-0.0301242	-0.040682	-0.000576859	-0.024887	0.00196339	0.0578871	0.0129556	-0.0710762	-0.033793	-0.0535284	-0.128689	-0.0395595	-0.0719	-0.0582473	-0.0346383	-0.0703892	-0.0214797	-0.00561566	-0.014641	-0.032242	0.0479348	-0.0346383	-0.00776948	0.0309139	-0.00561566	-0.0196308	-0.0422242	-0.0024506	-0.0280033	0.00746363	-0.0182068	-0.014641	-0.0106367	-0.0340748	-0.0384361	0.00900164	-0.0475383	-0.0423642	0.0350321
Apob	Q3UH74;Q61314;Q61318;Q497D8;Q8CGG8	IPI00666034;IPI00553336;CON__ENSEMBL:ENSBTAP00000032840	0.0894055	0.0816442	0.046325	0.0197991	0.00351002	0.0284546	0.0801337	0.102001	0.0617217	0.0105703	0.0545422	0.0498303	-0.0614305	-0.033793	-0.0387171	-0.00144202	0.00533346	-0.0344974	0.0842113	0.0166725	0.0227422	0.0837069	0.11738	0.0555913	0.227878	0.288946	0.316043	0.147314	0.202223	0.190125	0.0704967	0.0929863	0.129497	0.10149	0.1376	0.174638	0.0947108	0.209128	0.115457	0.121016	0.0624598	0.0969308	0.0870743	0.111446	0.0910949	0.125179	0.120765
Tgoln1;Tgoln2	Q62314;Q3ULZ6;Q62313;Q4FJY3	IPI00124572;IPI00408895	0.309073	0.294385	0.294862	0.182868	0.277831	0.225751	0.260774	0.106809	0.289722	-0.0117819	-0.188274	0.0924939	NaN	0.0437946	0.207195	0.272036	NaN	0.362306	NaN	0.513131	0.273099	0.262746	0.312223	0.264911	0.199885	0.343751	0.304024	0.874031	0.323426	0.25758	NaN	0.0330675	0.138362	NaN	NaN	0.0893595	0.204832	0.305878	0.242806	NaN	NaN	0.355719	NaN	NaN	0.321027	0.294066	NaN
Lonp2	Q9DBN5-1;Q9DBN5;Q9DBN5-3;Q9DBN5-2;Q8BK80;Q9D1A6	IPI00119923;IPI00845589;IPI00845777;IPI00895030	-0.110898	-0.124461	-0.137372	-0.0236102	-0.073546	-0.0844725	-0.00719552	-0.0686019	0.0133634	-0.128029	-0.0705267	-0.0522768	-0.147828	-0.237564	-0.171975	-0.24732	-0.259182	-0.168385	-0.148218	-0.215865	-0.255199	-0.0794293	-0.265317	-0.170951	0.06531	0.0251771	-0.00575923	0.201609	0.14307	0.0988146	0.0880247	0.0342636	0.00994545	0.0416993	0.0486808	-0.0546401	0.0872275	0.071012	-0.0473989	0.147282	-0.032524	-0.0720373	0.165758	-0.0629506	-0.0255958	-0.0996318	-0.0594936
Rxra;Rxrg	P28700;A2AJP1;Q3UMU4;Q6LC96;P28705;Q3V193	IPI00849526;IPI00467109;IPI00750270;IPI00124345;IPI00830217;IPI00311211;IPI00890271;IPI00226615	-0.0901759	-0.119423	-0.127501	-0.323774	-0.170822	-0.182947	-0.28558	-0.101247	0.0841349	-0.081885	-0.164786	-0.1133	0.117866	-0.109695	-0.16221	0.0724524	-0.0992279	0.121534	0.0131158	-0.238542	-0.181421	-0.40414	-0.364573	-0.18574	-0.321813	-0.0913952	-0.262193	-0.120352	0.0842113	-0.226632	-0.125122	0.0760978	-0.287236	0.12956	-0.0280033	-0.133432	-0.0863762	0.198527	-0.127369	-0.160533	-0.574441	-0.364348	-0.0130691	-0.242206	-0.141825	-0.15069	-0.444455
Skiv2l2	Q9CZU3;Q8BTX6;Q8BVI7;Q91YT4;Q6ZQK1	IPI00113134;IPI00460846;IPI00459288	0.0683018	-0.0604624	-0.111298	0.0140188	0.0667747	0.141016	0.0567012	0.0262198	-0.0549179	0.136791	-0.0432046	-0.0977455	0.0044504	0.0108175	0.105411	0.0149806	0.00426231	-0.044464	-0.101381	0.0306193	-0.15004	-0.0641931	-0.0143553	-0.0659859	0.0952346	0.0342047	0.0595851	0.0578871	0.0365999	0.0617669	0.0263666	-0.0149266	0.119119	-0.0436245	0.0981039	0.11652	-0.00877375	0.0132324	0.0226834	0.0197261	-0.0794293	-0.00187428	0.0399184	-0.0511633	-0.00977716	-0.0483758	-0.119157
Cox4i1	P19783;A2RSV8	IPI00117978	-0.251689	-0.252658	-0.264717	-0.238909	-0.234379	-0.258338	-0.247442	-0.265077	-0.294194	-0.207393	-0.234869	-0.235604	-0.196481	-0.191436	-0.207018	-0.252537	-0.170053	-0.248049	-0.223793	-0.229342	-0.234747	-0.233275	-0.197991	-0.261952	-0.27965	-0.216858	-0.28948	-0.227988	-0.191563	-0.220701	-0.222805	-0.243547	-0.193456	-0.172616	-0.164915	-0.160017	-0.275365	-0.183709	-0.219463	-0.229957	-0.122739	-0.223175	-0.216982	-0.102188	-0.207643	-0.220082	-0.23352
Pabpc1	P29341;Q05DT1;Q3U8U8;Q8BN32;Q99KL3;Q99L36;Q9DBE3	IPI00124287;IPI00331552;IPI00830910;IPI00655207	-0.00345841	-0.0059029	0.0173586	0.011937	0.00882747	0.0186296	0.00463847	-0.0184918	0.0243991	-0.0106367	-0.0316775	-0.00748264	0.0363631	0.0124026	-0.0216219	0.00615895	0.0427986	0.00293173	0.096792	0.0910181	0.0513543	0.0544972	0.0485464	0.036733	0.163898	0.107632	0.129434	0.0519675	0.125289	0.0871509	0.0533888	0.093879	0.0508761	0.0396367	0.00183337	-0.00158604	0.199686	0.156868	0.179466	0.11738	0.0550817	0.0594197	0.198312	0.215731	0.185441	0.076326	0.0862317
Gm21320;Mup1;Mup10;Mup11;Mup14;Mup2;Mup6;Mup8;Mup9	A2BIN1;P11589;A2BIM8;Q4FZE8;Q9CXU6;A2AKN9;A2CEK7;P02762;A2CGB6;B5TE76;P04938;A2BIN0;Q8JZT0;Q9D0H8	IPI00890309;IPI00944716;IPI00938539;IPI00466399;IPI00944681;IPI00655227;IPI00828563;IPI00875982;IPI00132542	0.521536	0.499259	0.503855	0.503753	0.627872	0.401082	0.467374	0.507111	0.408206	0.564435	0.502382	0.41423	0.719685	0.554803	0.48342	0.640929	0.493987	0.422694	0.594008	0.854649	0.484146	0.705053	0.615221	0.526826	0.946861	NaN	0.825594	0.634912	NaN	0.571129	0.486873	NaN	0.511135	0.700732	NaN	0.507357	1.00026	0.685942	0.775836	0.724039	0.719115	0.579426	1.15582	NaN	1.02418	0.749936	NaN
Parp14	Q2EMV9-1;Q2EMV9;B2RSI3;Q2EMV9-2	IPI00551075;IPI00776127;IPI00652470;IPI00119001	0.258132	-0.0654344	-0.202888	0.204566	-0.239765	0.034441	0.0426797	0.0876567	0.114925	0.280352	0.0299856	0.399864	0.173059	-0.17479	0.0826828	0.0871815	-0.0966667	-0.12499	NaN	-0.148218	0.00021651	0.0924017	-0.1503	-0.0130691	-0.0875986	-0.171847	0.0527602	0.0526554	0.31811	0.264166	0.126266	-0.0384361	0.108814	0.214307	0.232888	0.193816	0.206762	0.0502633	-0.0797024	0.31955	-0.0483758	-0.0490732	0.294049	-0.10809	0.13424	-0.007913	-0.184344
Baat	Q91X34	IPI00314202	0.352603	0.347894	0.350247	0.370303	0.432883	0.391853	0.407899	0.431131	0.372729	0.272489	0.442144	0.379339	0.259392	0.238647	0.263594	0.403847	0.351222	0.355737	0.248125	0.299542	0.337211	0.382607	0.445441	0.433935	0.318686	0.38289	0.336792	0.24255	0.342141	0.226679	0.302778	0.33971	0.373159	0.194311	0.253481	0.19904	0.209595	0.234669	0.256459	0.246601	0.34474	0.311954	0.431696	0.430606	0.36993	0.366764	0.356107
Strap	Q9Z1Z2;B2RUC7	IPI00130670;IPI00918973	0.104837	0.10771	0.0619326	0.0534039	0.142035	0.10479	0.0592393	0.0518178	0.155293	0.0530746	0.0779087	0.09468	0.069255	0.0961286	0.122005	0.0967612	0.0935096	0.067969	0.0858948	0.0908183	0.127337	0.174768	0.158043	0.102063	0.18554	0.096175	0.141748	0.117678	0.0584579	0.161395	0.123858	0.0995253	0.106638	0.052476	-0.0298416	0.112194	0.200067	0.0996955	0.225312	0.205231	0.100237	0.12466	0.189285	0.151042	0.258943	0.122366	0.186278
Prpf8	Q99PV0;Q3TI71	IPI00121596;IPI00654361	-0.0439044	-0.0489337	-0.0545011	-0.0426443	-0.0500489	-0.100709	-0.040682	-0.0112093	-0.0200577	0.0195505	-0.00633399	0.0765693	0.0176945	-0.0059029	0.0235045	-0.0650208	-0.0728604	0.0981039	-0.0247452	-0.143785	-0.0740944	-0.0926134	-0.115699	-0.0464211	-0.0647449	-0.0371714	0.00372686	-0.0328061	-0.0805212	-0.0130691	0.0388509	NaN	-0.0127833	-0.0187766	-0.038998	-0.114234	0.0315331	-0.188654	-0.0388575	0.00742	-0.0433446	-0.0237521	-0.0565835	-0.0989585	-0.111699	-0.0164963	-0.0892269
Oat	P29758;Q3TG75;Q3UJK5;Q3UKT3	IPI00129178	1.03124	0.889824	0.969141	1.015	0.828153	0.839106	0.823013	1.06501	1.05361	0.877049	0.969198	0.956319	1.01118	0.796435	0.825006	1.27932	1.11982	1.26701	0.817765	0.616171	0.67036	1.13365	1.2761	1.35945	0.798743	0.731661	0.733411	0.449178	0.535206	0.467194	0.514656	0.623554	0.567618	0.78344	0.732884	0.775416	0.505533	0.641424	0.523649	0.883156	0.979317	0.952238	0.862706	1.01365	0.96663	0.917543	0.959711
H2afy	Q9QZQ8-1;Q9QZQ8;Q9QZQ8-2;Q9CTH9	IPI00378480;IPI00137852;IPI00668982;IPI00665557	0.0506667	-0.00158604	-0.0690147	-0.03492	-0.0237521	-0.0729976	0.0317544	0.0262786	-0.0607391	0.110885	0.0311351	0.00668065	0.0303982	0.112553	0.0100763	-0.0729976	0.148705	-0.0582473	-0.118625	-0.093425	-0.0227584	-0.0569997	0.0480543	-0.0304066	-0.0801119	-0.0184918	-0.0556121	-0.0913952	-0.0059029	-0.0601858	-0.0832474	-0.0583858	-0.0404014	-0.00547193	0.0522964	-0.00690829	-0.0721745	0.00935009	-0.00259445	-0.0756011	0.0230792	-0.0227584	-0.131589	-0.0686019	-0.0454429	-0.0531114	-0.0480967
Atl2	Q6PA06-1;Q6PA06;Q8BYP9;Q6PA06-2;Q3TSG2;Q8C081;Q9WUG4	IPI00474125;IPI00227199;IPI00461142	-0.049352	-0.103531	-0.0582473	0.0101053	-0.127105	0.00685457	-0.0589399	-0.0515809	-0.123269	-0.166587	-0.207018	-0.147176	-0.144308	-0.231064	-0.133958	0.0731201	-0.0953169	0.00727507	-0.166201	-0.178492	-0.116631	-0.0922074	-0.174151	0.0290433	-0.154713	-0.153676	0.0578871	-0.131721	-0.0941009	-0.021764	-0.219711	-0.185232	-0.0433446	-0.247563	-0.226139	-0.168899	-0.169412	-0.244156	-0.0550568	-0.0621217	0.00223799	0.151522	-0.0754641	-0.114234	0.22516	-0.122341	0.04497
Dnajb12	Q9QYI4;Q8C4C9;Q8K037	IPI00331598;IPI00928498	0.12323	-0.107152	0.0124026	0.0608184	-0.00317046	-0.0160683	0.258529	0.0793256	-0.146525	0.138648	-0.0209111	-0.0130691	0.0326247	0.271322	-0.116764	0.23851	0.0388212	0.137013	0.143452	0.0982122	0.138854	0.169063	-0.0703892	0.272158	0.0985982	0.22651	0.0814306	0.0533739	0.200283	0.0435121	-0.00331438	-0.0684644	-0.0448837	0.110386	0.166292	0.23138	0.163397	0.178339	0.268938	0.166357	0.437955	0.0558913	0.1628	0.317337	0.181886	-0.0978804	0.0593146
Skp1;Skp1a	Q9WTX5;Q3TL58;Q5SUR3	IPI00331163	-0.0416635	0.0803166	0.00197782	0.104915	-0.0214797	0.0622789	0.113957	0.0167456	0.00125562	0.0850834	0.0225808	-0.0246034	0.066231	0.04497	0.0930018	0.186623	0.0808964	0.110464	0.121267	0.0542275	0.0634695	0.0468466	0.136062	0.0765237	0.0800117	0.110215	0.0953887	-0.112767	0.126533	-0.024036	0.00935009	0.0710423	0.128882	0.0262051	0.0252504	0.0121261	0.104046	0.108877	0.0509058	0.029529	0.114894	0.107757	0.0852823	0.0997573	0.0479348	0.0697698	0.0913101
Msn	P26041;Q05DU4;Q3TZQ2;Q3UF33	IPI00110588	0.0488598	-0.086512	0.149553	0.034973	0.0209404	0.105054	-0.0236102	0.00442143	-0.0635029	-0.0941009	0.0395921	0.0107156	-0.0415233	-0.129481	-0.130008	-0.0965318	-0.0289935	-0.156785	-0.20364	-0.26111	-0.0193461	-0.0206266	-0.0553346	-0.0938305	0.292299	0.010483	0.017826	0.158655	0.0212626	-0.0229005	0.0203989	0.0714971	-0.104873	-0.0086304	0.110932	-0.0419438	0.0211601	-0.0405417	-0.0835198	0.0443004	0.0354312	-0.0213375	0.134588	0.0779392	-0.0513025	0.124692	0.0639218
U2af2	P26369;Q3KQM4;Q505Q1;Q80XR5;Q922I0	IPI00113746	-0.219834	-0.122209	-0.0471196	-0.122606	-0.0989585	-0.121546	-0.152768	-0.197236	-0.0672258	-0.111165	-0.0922074	-0.10608	-0.0156403	-0.0460021	0.00710103	-0.0475383	-0.107018	-0.081885	-0.117961	-0.158854	-0.10916	0.0122281	0.00271477	-0.116631	-0.0503276	-0.175301	-0.0701146	-0.0399806	0.00236798	-0.0901759	-0.0263043	-0.0640551	-0.0440444	-0.030548	-0.000721132	-0.0563061	-0.0070519	0.00194897	-0.0497701	0.00343779	-0.0156403	-0.0173518	0.00417537	0.0278662	-0.0773797	-0.187641	-0.133432
Ugt2b36	B9EIY3;Q3UEC9;Q3UEP4;B7ZP03	IPI00127223;IPI00923053;IPI00918992;IPI00919028	0.599484	0.640321	0.65424	0.530302	0.637446	0.599375	0.529468	0.568238	0.512102	0.519425	0.590614	0.551691	0.593224	0.583139	0.629278	0.73711	0.709363	0.613895	0.610742	0.618517	0.589529	0.703079	0.665432	0.592027	0.778209	0.821508	0.755844	0.625868	0.666966	0.642752	0.572351	0.641491	0.613807	0.657036	0.751878	0.72769	0.709599	0.675604	0.700662	0.711086	0.836475	0.6878	0.723515	0.665203	0.748796	0.668386	0.620823
Sar1b	Q9CQC9;Q0VGU0;Q3U281	IPI00132397	0.241373	0.277132	0.451741	0.369594	0.364905	0.327692	0.148673	0.361806	0.292581	0.109623	-0.105812	-0.0504668	0.294279	0.222195	0.335299	0.322036	0.340715	0.327167	0.195038	0.323155	0.282702	0.341629	0.344025	0.335481	0.3311	NaN	0.439109	0.214977	NaN	0.330774	0.395188	NaN	0.309896	0.309789	NaN	0.449611	0.23282	NaN	0.269495	0.255305	NaN	0.228317	0.369259	NaN	0.383831	0.340861	NaN
Timm44	A2VCP9;Q2NLC5;Q8R3X4;O35857	IPI00889924;IPI00135068	-0.147958	-0.207893	-0.179511	-0.156785	-0.207893	-0.18053	-0.205893	-0.241718	-0.173383	-0.135404	-0.149519	-0.191689	-0.0824301	-0.147698	-0.15549	-0.159887	-0.156138	-0.0291349	-0.126048	-0.213005	-0.162855	-0.111565	-0.0798389	-0.224411	-0.196607	-0.198494	-0.170438	-0.128425	-0.219463	-0.124196	-0.222805	-0.208018	-0.181293	-0.126841	-0.127105	-0.0989585	-0.162984	-0.219958	-0.113967	-0.127633	-0.161952	-0.10017	-0.177854	-0.161565	-0.133827	-0.0993626	-0.205017
Ndufab1	Q9CR21;Q3TJG2;Q569N0	IPI00133006;IPI00918301;IPI00918079	-0.15043	-0.236462	-0.341075	-0.200379	-0.308477	-0.397584	-0.214249	-0.323082	-0.33411	-0.184852	-0.211137	-0.207893	-0.06226	-0.213005	-0.222805	-0.151859	-0.237809	-0.246347	-0.162597	-0.256407	-0.262914	-0.111699	-0.332049	-0.22132	-0.323197	-0.299831	-0.360645	-0.222557	-0.19774	-0.314522	-0.233643	-0.301705	-0.308011	-0.136585	-0.172487	-0.270947	-0.235727	-0.0160683	-0.266157	-0.244765	-0.090718	-0.317304	-0.33514	-0.0970714	-0.273695	-0.225398	-0.137372
Pecr	Q99MZ7;Q3UXD9	IPI00331596;IPI00652845;IPI00881627;IPI00881315	0.270365	0.144409	0.142497	0.16096	0.200167	0.243267	0.211231	0.206595	0.225784	0.199719	0.156209	0.152147	0.132388	0.137616	0.155325	0.147154	0.164901	0.207395	0.155341	0.113801	0.152163	0.236232	0.179678	0.238493	0.0881933	0.0931095	0.166762	0.131045	0.114363	0.162945	0.162396	0.137013	0.176365	0.127132	0.124063	0.161298	0.0731655	0.0303834	0.0354017	0.155855	0.0968691	0.108099	0.0748817	0.0974865	0.104527	0.134018	0.17674
Elovl5	Q8BHI7	IPI00308278;IPI00858110;IPI00858261	-0.735176	-0.760604	-0.892508	-0.280719	-0.702835	-0.969307	-0.531469	-0.618333	-0.852798	-0.523161	-0.654802	-0.951439	-0.520045	-0.711407	-0.770279	-0.464459	-0.589476	-0.901726	-0.815248	-0.857822	-0.876645	-0.924328	-0.787683	-1.00432	-0.92486	-1.07936	-1.04796	-0.936892	-0.889941	-1.0968	-0.657	-1.01006	-0.852159	-0.621993	-0.604736	-0.699729	-0.825623	-0.882682	-1.01178	-0.837055	-0.787683	-1.05186	-0.97563	-1.0706	-1.1475	-0.809332	-0.822037
Itih1	Q61702;Q3UEI9;Q8K159;Q91WU7	IPI00322867	0.579749	0.694788	0.486752	0.597234	0.265986	0.458247	0.662049	0.528095	0.593746	0.738024	0.671577	0.484288	0.632987	0.202838	0.584847	0.365017	0.15645	0.528698	0.379601	NaN	0.287131	0.209345	0.514223	0.35067	0.324997	NaN	0.292846	0.278269	NaN	0.240588	0.381442	NaN	0.483218	0.65238	NaN	0.518308	0.357252	NaN	0.377875	0.51377	NaN	0.529906	0.299631	NaN	0.0962829	0.402302	-0.825623
Prkag1	O54950;Q2VPC9;Q3TWR3;Q925V0	IPI00119930	-0.208767	-0.267596	-0.196985	-0.197236	-0.304511	-0.280956	-0.152118	-0.185359	-0.370053	-0.265197	-0.328836	-0.372283	-0.101919	-0.239642	-0.220578	-0.228973	-0.34551	-0.351741	-0.369048	-0.298776	-0.284633	-0.275245	-0.395611	-0.52707	-0.298541	-0.403595	-0.347779	-0.269512	0.0015733	-0.427821	-0.292428	-0.136848	-0.148479	-0.273695	-0.254715	-0.361207	-0.332049	-0.225645	-0.307195	-0.215741	-0.356933	-0.271306	-0.441271	-0.376735	-0.315334	-0.284988	-0.52667
Gnl2	B1ASC3;P70410;Q3UJL0;Q3V3N5;Q99LH1	IPI00938448;IPI00116898;IPI00669209	0.201941	NaN	-0.0227584	0.090634	NaN	-0.0771063	NaN	NaN	0.132467	0.333062	NaN	-0.044464	NaN	NaN	0.444164	0.756209	NaN	NaN	0.288875	NaN	0.358565	NaN	NaN	NaN	0.378832	-1.55881	-0.205768	NaN	NaN	0.145557	NaN	NaN	0.109639	NaN	NaN	0.150145	0.55258	NaN	0.292864	0.586276	NaN	0.449336	0.359435	NaN	0.276083	0.27073	NaN
Rmnd1	Q8CI78	IPI00387302	0.0488002	NaN	NaN	0.022024	1.43651	1.33406	-0.157303	1.8197	0.953104	-0.138159	2.16566	1.89298	0.119918	-0.0611541	2.65435	-0.18002	0.0705422	NaN	-0.203139	-0.0455827	0.060954	-0.10675	-0.0680517	0.653559	1.10222	0.385752	-0.199374	NaN	0.965756	0.169793	-0.0938305	2.17059	0.0710574	-0.0353423	0.898431	-0.180912	2.19555	1.46108	-0.217231	-0.184344	-0.0681893	-0.135272	-0.0630888	0.101227	-0.0437644	0.911695	-0.167487
Mcts1	Q9DB27-2;Q9DB27;Q9DB27-1	IPI00626860;IPI00874436;IPI00131888	-0.00201834	0.0506219	-0.0427844	-0.0216219	0.0465931	-0.0522768	0.0421745	0.0641933	-0.0972063	0.0917404	0.0651288	0.0292347	0.0827439	0.0899735	0.116895	0.0267782	0.127337	0.0704666	0.0726042	0.204948	0.0158555	0.0564762	-0.0086304	0.0426797	0.00702864	-0.00848689	0.000620552	0.173222	0.0443598	0.01089	0.0279249	-0.040682	0.0529996	0.0242525	-0.0775164	-0.0844725	0.152516	-0.0312541	0.145462	0.0522665	0.0320346	0.26093	-0.0203421	-0.016211	0.111804	-0.118625	-0.0244615
Abcf1	Q6P542;A1A4B8;Q3U6P1;Q99K92;Q5RL55;Q9JL47	IPI00396671;IPI00762360	0.0336729	-0.017637	-0.0485152	-0.0236102	-0.0422242	-0.0835198	-0.0462816	-0.0340748	0.072058	0.0443748	-0.0603242	-0.0246034	0.0765998	-0.109829	-0.0147838	-0.0356239	0.0125626	-0.0885487	0.113208	-0.0280033	0.0369847	0.112693	0.112116	0.0031629	0.0557112	0.00894352	-0.00129785	0.0373991	0.010861	0.0119662	0.0431999	0.0193019	-0.106482	-0.0727233	0.102279	0.0394141	0.0707545	0.174214	0.0676969	0.0126936	0.0341456	0.0499198	0.130634	0.08735	0.239788	0.0935096	0.0156366
Gm16286;Naa10;Naa11	Q9QY36;Q540H0;Q684Q8;B1AUY7;Q3V4D5;Q8R2U5;B1AUY8;B1AUZ1;B1AUY9;Q3TBP4;Q9CQX6;Q3UX61;A8W660	IPI00465765;IPI00831646;IPI00758413;IPI00830309;IPI00828639;IPI00828673;IPI00133298;IPI00130894;IPI00889955	0.10939	0.0510253	0.0440624	-0.0227584	-0.0931544	-0.0499095	0.0193019	0.293925	-0.0753272	0.0946953	0.163526	-0.0190613	-0.0610158	8.66766e-05	0.0462804	-0.0110662	0.157818	-0.0204844	0.084961	0.196244	-0.0465609	0.087626	0.428527	0.127542	0.238408	0.0497854	-0.016211	0.0540778	0.12042	-0.143263	0.159621	0.0358749	-0.174279	-0.013498	0.121314	-0.181802	0.265241	0.158075	0.128503	0.2336	0.326534	0.0873962	0.345913	0.160863	0.0922632	0.179662	0.0813695
Apoa4	Q810I7;Q91XF8;Q9DBN0;P06728	IPI00775913;IPI00377351	-0.354903	-0.401958	-0.304861	-0.425137	-0.774671	-0.480782	-0.791522	0.0144995	-0.162726	-0.0404014	-0.164658	-0.193078	-0.595504	-0.368489	-0.289952	-0.795933	-0.466758	-0.676087	-0.538935	-0.153546	-0.407189	-0.198368	-0.143785	-0.331017	0.565097	0.556903	0.593441	-0.194087	-0.049352	-0.0686019	-0.0219061	-0.086512	-0.0683268	0.03143	-0.121281	-0.00547193	-0.181802	-0.350158	-0.108759	-0.517628	-0.371838	-0.430821	-1.49866	-0.348346	-0.462157	-0.349705	-0.269751
Ndufa2	Q9CQ75	IPI00315302	-0.364348	-0.278342	-0.324465	-0.233029	-0.366252	-0.378956	-0.39594	-0.214249	-0.329296	-0.360083	-0.312433	-0.293017	-0.264356	-0.304978	-0.237809	-0.335483	-0.396379	-0.325962	-0.382944	-0.303693	-0.390338	-0.202763	-0.299948	-0.36233	-0.190931	NaN	-0.290778	-0.173639	NaN	-0.281669	-0.167229	NaN	-0.288299	-0.176833	NaN	-0.161049	-0.221568	NaN	-0.292546	-0.359184	NaN	-0.330214	-0.429	-0.331476	-0.404031	-0.35061	NaN
Psmb5	O55234	IPI00317902;IPI00875197	0.163995	0.156868	0.333134	0.210713	-0.25411	-0.0404014	-0.0535284	0.518453	0.52531	0.0500841	0.957944	0.434305	0.113021	-0.0210533	0.358972	0.107508	-0.220578	-0.0913952	0.0252357	0.267514	0.199388	0.246532	0.110028	0.108565	1.30265	1.1038	1.14153	0.126187	0.176528	0.303792	-0.00100955	0.594421	0.288822	0.39994	0.751101	0.0711787	-0.0927488	-0.190172	-0.11836	-0.0568609	-0.320311	-0.0824301	-0.187768	-0.60966	-0.22404	0.00025967	1.74715
Slc27a2	Q3TN99;Q3UNR3;Q91WV6;O35488	IPI00761390;IPI00130924;IPI00749757	-0.400866	-0.374288	-0.392098	-0.490981	-0.480472	-0.488309	-0.496002	-0.506399	-0.497638	-0.427606	-0.47467	-0.50019	-0.394185	-0.435415	-0.439889	-0.433173	-0.436375	-0.429321	-0.414027	-0.437867	-0.438931	-0.422448	-0.421156	-0.438399	-0.413702	-0.418136	-0.4336	-0.403813	-0.396707	-0.375957	-0.459537	-0.425567	-0.420401	-0.427499	-0.435629	-0.420401	-0.462995	-0.451963	-0.425352	-0.470927	-0.42975	-0.433387	-0.377179	-0.417488	-0.372172	-0.441696	-0.434028
Fam134a	Q6NS82-1;Q6NS82;Q6NS82-3;Q6NS82-2	IPI00607924;IPI00421012;IPI00607951	0.382852	0.434637	0.559005	0.378607	0.418504	0.486671	0.428508	0.426974	0.533911	0.333861	0.386242	0.277989	0.364181	0.134097	0.348501	0.482936	0.583679	0.481687	0.472009	0.333861	0.361453	0.464883	0.462833	0.359934	NaN	NaN	0.526016	NaN	0.408914	0.215161	NaN	0.434461	0.211866	NaN	0.196376	0.227472	NaN	0.442497	0.182377	NaN	0.391456	0.376002	NaN	0.486065	0.450124	NaN	0.446482
Col6a3	Q05504;Q66K11;Q6PES2;Q80VJ0;Q99K31;O88494;Q9Z0I9;O88493	IPI00830749;IPI00877197;IPI00845618	-0.0473989	-0.108625	-0.0954519	0.137791	0.265032	0.275367	-0.0441843	0.774182	0.832128	0.115988	0.88164	0.945054	-0.0651587	0.0251036	0.107353	0.242823	0.143612	0.131361	0.269756	-0.193709	-0.27274	-0.22367	-0.152508	-0.163628	0.245386	-0.0553346	0.00679671	0.22095	0.153752	0.0944334	0.114832	0.057767	0.0811406	0.0833706	0.0325067	0.100964	0.0226689	-0.0582473	-0.194591	0.0974093	0.257873	0.20214	0.340295	0.154297	0.291804	-0.379954	0.141924
Nagk	Q9D997;Q9QZ08;Q3U2G9	IPI00857048;IPI00136625;IPI00943996;IPI00856355	-0.0265876	-0.151599	0.118429	0.0118498	0.179662	-0.0529723	-0.0543624	0.150577	0.0535087	-0.0123541	-0.0529723	0.051429	-0.0234682	0.133733	-0.0521377	-0.107554	-0.124593	-0.201885	-0.0177795	0.0136984	-0.0866479	-0.000576859	-0.0760118	0.0018478	-0.0651587	0.0417141	-0.219463	0.0280279	0.0566263	-0.121015	0.00439245	0.302991	0.0451784	-0.0560286	0.177833	-0.06226	-0.025454	-0.0852886	-0.0863762	0.0814917	-0.0154976	0.0240911	-0.0375931	-0.15082	0.0163953	-0.147046	-0.162726
Tmbim6	Q9D2C7	IPI00457401	0.123654	0.00689805	0.0918328	0.0334218	-0.108892	0.00801479	-0.0378742	-0.0251707	-0.13014	0.328688	0.103224	0.0496063	0.0953734	0.133859	0.0250302	-0.00187428	-0.0881416	0.0472341	-0.139731	-0.104203	-0.0132121	0.0113699	-0.0579701	-0.0692898	-0.0708015	-0.104203	-0.114633	-0.161307	-0.15782	-0.0113525	-0.0882773	-0.142871	-0.0725861	0.262936	0.0412984	0.123434	-0.0367494	0.0815527	0.0420705	-0.0764222	-0.130799	-0.0651587	-0.0347791	0.21245	-0.210888	-0.184725	-0.012068
Gclm	O09172;Q3T9P2;Q4FJZ6	IPI00114329;IPI00830535	0.202622	0.256735	0.254341	0.179841	0.231498	0.25336	0.315917	0.25639	0.236996	0.34474	0.318056	0.333952	0.339017	0.324184	0.334935	0.348482	0.303775	0.350946	0.310826	0.355904	0.382607	0.377594	0.227371	0.251007	0.330411	0.448863	0.367769	0.286903	0.308859	0.249599	0.238255	0.384188	0.297733	0.277237	0.420434	0.389281	0.258339	0.277831	0.358139	0.321009	0.46961	0.424668	0.267861	0.336592	0.251676	0.329776	0.367564
Ppl	Q9R269;Q3UQD7;Q6PG96;Q8CEH5	IPI00129193	0.359287	0.097008	0.629523	0.110339	0.558092	0.509779	0.161411	0.142258	0.559005	0.704841	0.0350026	0.713923	0.610653	0.0792798	0.575787	1.07437	0.306002	0.677587	NaN	0.294933	0.260186	0.277219	1.5438	1.10743	0.0703301	1.09724	0.232091	0.264512	0.0221707	0.211849	0.0822093	0.11702	0.2508	0.147362	0.22053	0.203917	0.671233	0.105442	0.320612	1.2125	1.20337	1.32659	-0.0889556	0.104651	0.657058	0.908578	0.106016
Dhfr	P00375;Q544T5	IPI00230042	-0.189287	-0.201383	-0.144699	-0.195977	-0.207143	-0.217727	-0.231064	-0.237441	-0.295253	-0.205893	-0.0930191	-0.105142	-0.249506	-0.15069	-0.208517	-0.18053	-0.134221	-0.116897	-0.182692	-0.204892	-0.228111	-0.214747	-0.225892	-0.212258	-0.245009	-0.289952	-0.254594	-0.248656	-0.241108	-0.226632	-0.215617	-0.200504	-0.195977	-0.173	-0.178747	-0.147698	-0.220949	-0.124328	-0.206018	-0.212134	-0.203765	-0.229834	-0.185486	-0.194717	-0.203013	-0.132643	-0.21014
Btf3l4	Q9CQH7;A2A7Z4;Q78IG7	IPI00132539	0.0835998	0.0498452	-0.0147838	0.0300299	0.0793865	0.0715576	-0.0272955	-0.0408223	0.078259	-0.0773797	-0.0203421	-0.116365	0.0812474	0.0671225	-0.0709388	0.0668958	0.0147327	-0.0200577	0.113598	0.030074	0.0707545	0.127195	0.103271	0.0339386	0.0102069	0.0274103	0.0266165	0.0271897	0.022874	0.092125	0.0165266	0.153623	0.102155	0.0617369	0.157319	0.0868138	0.151747	0.170443	0.198394	0.0871815	0.226392	0.124188	0.161008	0.183507	0.208561	0.131124	0.0774216
Slc25a1	Q3TDH6;Q8JZU2	IPI00276926;IPI00885254	0.221472	0.160572	0.205397	0.188233	0.164367	0.114847	0.226375	0.141303	0.170848	0.220665	0.288558	0.258322	0.353395	0.227439	0.235858	0.237047	0.202174	0.219891	0.188332	0.21078	0.195699	0.354667	0.230448	0.227472	0.0581123	0.134968	0.2633	0.123811	0.0531046	0.0889757	0.142099	0.237473	0.180234	0.195913	0.219891	0.29108	0.172555	0.215027	0.152372	0.225447	0.184408	0.191821	0.171921	0.199388	0.188332	0.207261	0.240844
Palld	Q9ET54-1;Q9ET54;Q9ET54-6;Q9ET54-4;Q9ET53;Q9ET54-5;Q8C306;Q9ET54-3;Q9ET54-2	IPI00858000;IPI00856302;IPI00622946;IPI00756702;IPI00856926;IPI00858129	0.555142	0.0759154	0.0778631	0.103038	0.111415	0.0847468	NaN	NaN	NaN	-0.101247	NaN	-0.0734089	NaN	-0.28629	-0.202386	NaN	-0.31429	-0.00877375	0.0999428	0.165305	-0.00028853	NaN	NaN	0.111368	0.0971006	NaN	0.0702091	NaN	0.243882	0.0193751	NaN	0.1218	0.293713	NaN	NaN	-0.0716254	-0.0304066	NaN	0.0802405	0.206945	0.409757	0.314787	NaN	0.534099	0.142067	NaN	0.382213
		IPI00677111	-0.0360461	-0.103934	-0.163628	-0.0736831	-0.0402613	-0.14274	0.0373103	-0.0679141	-0.13606	-0.0476779	0.0489644	-0.113567	0.0112827	-0.0140695	0.076889	0.0338649	0.0204722	-0.00115369	0.0120535	0.0151555	-0.0360461	0.0760826	0.0687255	0.000634992	0.0361412	0.0506071	-0.0193461	-0.133432	0.0532093	0.119761	-0.0688771	-0.0160683	-0.0661237	-0.0594936	0.0110644	-0.0816123	0.0102361	0.138616	0.0716031	0.0451486	-0.00187428	0.0694822	-0.0909888	0.0314152	-0.024887	0.0628062	0.0386878
Iars2	Q8BIJ6;Q810V2;Q8R2M5;Q8BIL6;Q8C1P9	IPI00453499;IPI00830173;IPI00720234	-0.0801119	-0.0839282	-0.131063	-0.155361	-0.148999	-0.0846086	-0.117163	-0.167487	-0.0781998	-0.0690147	0.0165558	-0.127765	-0.0203421	-0.0315363	0.0673492	-0.0791561	-0.0132121	-0.0219061	-0.0949116	0.0310614	-0.00302645	-0.119423	-0.0199154	-0.0799754	-0.0894982	-0.0522768	-0.0807941	-0.159758	-0.0768328	-0.157044	-0.157561	-0.0846086	-0.0878702	-0.144308	0.0241791	-0.0663991	-0.173511	-0.000721132	-0.146134	-0.122474	-0.0894982	-0.0703892	-0.0978804	0.0178552	-0.122871	0.0385692	0.0721187
Abcb11	A2AUN4;Q9JL39;Q9QY30	IPI00828714;IPI00622875	0.558198	0.385507	0.333516	0.448587	0.366225	0.411253	0.605727	0.46031	0.453301	0.664768	0.481687	0.472489	0.559048	0.506045	0.5041	0.426005	0.548755	0.52745	0.517131	0.596187	0.590614	0.494251	0.534997	0.466457	0.381461	0.435593	0.385074	0.352861	0.417251	0.435105	0.483521	0.443477	0.461482	0.592462	0.53799	0.560302	0.544245	0.486469	0.487257	0.418331	0.465898	0.427304	0.333189	0.430334	0.298655	0.563753	0.543341
Son	Q9QX47-1;Q9QX47;Q80TM4;Q811G3;Q8BS91;Q8C9T5;Q9QX47-2	IPI00828218;IPI00918225;IPI00134457;IPI00880253;IPI00881054;IPI00828751;IPI00310168;IPI00875779;IPI00881177	-0.148218	-0.151209	-0.188021	0.033348	0.0706787	-0.0139267	0.122711	0.0254853	-0.146786	0.118758	-0.0340748	-0.183455	0.0992472	-0.133432	0.0509956	-0.0368901	-0.0298416	0.0723158	-0.0149266	0.0205307	0.212902	-0.119821	-0.0246034	0.0122134	-0.0261627	-0.0159258	-0.185105	0.104263	-0.357383	-0.0536674	-0.0786098	-0.130535	-0.0190613	-0.132116	-0.189287	-0.0607391	0.0850069	0.0502783	0.00118344	0.259997	0.081171	-0.017637	0.0623242	0.0226394	0.0470701	0.0704513	0.10053
Nhp2l1	Q9D0T1	IPI00670422;IPI00621272;IPI00671010	-0.00949054	0.0890832	-0.0173518	0.0421597	0.24756	0.0255588	0.0400964	NaN	0.186886	0.168058	-0.00187428	0.313029	0.152163	0.120922	0.019609	0.350633	-0.0422242	0.00487006	0.121188	-0.0807941	-0.0377336	-0.0255958	-0.0713507	0.0936635	0.246738	0.343037	0.288681	0.285161	0.147122	0.0901732	0.11009	0.311757	0.107523	0.235977	0.678072	0.128677	0.203386	NaN	-0.0380147	-0.0210533	0.091556	0.202041	0.162331	0.0335106	-0.0939657	0.0924325	NaN
Slc38a4	Q8R1S9;Q9CVZ0	IPI00320698	1.22035	0.986874	0.76026	0.898511	0.961732	0.911126	0.945971	0.413711	0.566143	0.972308	0.528719	0.662826	1.21464	0.185146	0.93669	1.24448	0.528969	1.19136	1.18962	0.0698606	0.973526	0.710166	NaN	1.27792	0.850584	0.856189	0.726233	1.02131	1.02776	0.327638	0.64318	0.388639	0.618495	0.665066	0.537424	NaN	0.984873	0.9022	NaN	1.24626	1.3365	1.55542	1.24568	1.20513	0.950564	1.1802	0.25032
Dhrs3	O88876-1;O88876;B1ARS8;B1ARS9	IPI00128328;IPI00649030	0.131108	-0.312317	0.135586	NaN	0.042858	0.447997	-0.142871	0.2209	0.18595	NaN	-0.119954	0.145605	NaN	-0.13829	-0.205393	NaN	-0.670659	-0.247563	NaN	-0.620774	-0.222434	0.0636505	-0.103263	-0.138945	-0.0837921	NaN	0.492809	-0.0159258	-0.346418	NaN	-0.0199154	NaN	0.216904	-0.0104934	-0.276913	0.477201	NaN	-0.397474	0.290921	NaN	NaN	0.160169	-0.240131	NaN	-0.205142	NaN	NaN
Hsp90aa1	P07901;A0PJ91;Q3TJU7;Q3TKA2;Q3TKB9;Q3TKG0;Q3UIF3;Q80Y52;Q8C2A9;Q8C5U3	IPI00330804;IPI00928057	0.159863	0.141987	0.162299	0.176805	0.216317	0.208578	0.191112	0.200432	0.194972	0.175827	0.17643	0.164901	0.070406	0.0511002	0.0616916	0.172539	0.14264	0.12466	0.203053	0.211398	0.245489	0.236895	0.210663	0.285899	0.355719	0.376826	0.361583	0.363086	0.385394	0.345876	0.269512	0.219085	0.259927	0.165402	0.160008	0.150529	0.35862	0.345564	0.376676	0.281369	0.305574	0.287589	0.411618	0.420917	0.419295	0.286304	0.304309
Nudt21	Q9CQF3;Q9CZQ0	IPI00132473	-0.0156403	0.0822551	0.153045	-0.0531114	0.00232454	0.26774	-0.0448837	-0.0123541	-0.0851526	0.0302361	-0.123269	-0.0173518	-0.0781998	0.0441219	0.10262	-0.0173518	-0.0231843	0.0868444	0.188989	0.294438	0.0553965	-0.0458623	-0.0614305	0.0165412	-0.201258	0.137029	0.0939713	-0.0180643	-0.0790197	0.101227	-0.0794293	-0.0558898	0.0943872	0.0167748	0.0327576	0.112459	0.0424271	0.0538681	-0.0213375	0.299472	0.025221	0.0897739	0.0960825	0.641491	0.159283	0.00131335	0.109857
Fads1	Q920L1	IPI00468859	0.0757024	0.173759	0.0728923	0.24684	0.0820413	0.185655	0.0824231	0.220732	0.213052	0.121549	0.181886	0.222364	0.0565362	0.190371	0.114722	0.17345	0.139744	0.225936	-0.158208	-0.0561673	-0.0582473	-0.000144301	0.185097	0.234737	0.098243	0.0721187	0.164545	0.0396663	0.152965	0.0647967	0.116019	0.165062	0.0381248	0.125211	-0.0539454	0.0868751	0.133337	0.0470701	0.00361124	0.0700122	-0.0618453	0.0540327	-0.0100637	-0.000144301	-0.116365	0.216451	0.129908
C3	P01027-2;P01027;B5APU1;Q207D2;Q80XP1;P01027-1	IPI00759878;IPI00323624;CON__Q2UVX4	0.641244	0.600424	0.61458	0.744366	0.478386	0.460568	0.500463	0.745188	0.761751	0.615884	0.592745	0.631667	0.551606	0.591484	0.571257	0.51377	0.441066	0.507296	0.496264	0.486166	0.541261	0.619758	0.539562	0.583139	0.854362	0.896845	0.904764	0.791707	0.877579	0.801204	0.697921	0.750203	0.682001	0.687404	0.660703	0.684248	0.782075	0.820005	0.764518	0.640434	0.656876	0.694765	0.635853	0.646609	0.630171	0.585994	0.630193
		IPI00267983;IPI00856512	0.514903	0.761531	-0.0127833	0.645096	NaN	NaN	0.274198	0.290198	0.579685	NaN	0.699771	0.320558	0.260757	0.506168	NaN	-2.11307	NaN	-0.0278618	NaN	NaN	NaN	0.220228	0.702045	0.210329	0.3052	NaN	2.33439	0.353082	NaN	-0.0454429	0.42843	NaN	-0.271306	0.467853	NaN	-0.316957	-0.0503276	NaN	-0.240742	-0.133827	NaN	-0.417056	0.0770714	NaN	0.0799048	0.133068	NaN
Sub1	P11031	IPI00225633	NaN	0.173563	0.592658	0.445205	0.298034	NaN	NaN	0.28186	0.618739	-0.103531	0.302226	NaN	NaN	0.101521	NaN	-0.0366088	NaN	NaN	NaN	NaN	NaN	NaN	NaN	NaN	NaN	0.0631529	NaN	NaN	0.17236	0.115551	NaN	0.470169	0.355608	NaN	0.240588	0.110885	NaN	-0.0301242	NaN	NaN	0.0759154	NaN	NaN	0.00362565	0.1588	0.0489942	0.164399
Cbr1	P48758;B2RXY7	IPI00314191;IPI00459374;IPI00169998	0.14741	0.124456	0.14046	0.15967	0.162654	0.129055	0.219085	0.173954	0.168917	0.268382	0.211899	0.222414	0.14256	0.143962	0.162767	0.219404	0.324599	0.281228	0.146691	0.315415	0.305289	0.270417	0.221573	0.281001	0.097687	0.156901	0.14151	0.0316659	0.0550666	0.0684985	0.162089	0.187411	0.225127	0.161508	0.192794	0.166907	0.106063	0.11466	0.130129	0.332517	0.332825	0.352492	0.0206477	0.0723008	0.0665332	0.193354	0.223727
Pdcd6	P12815;Q3UGE5;Q8C5M4	IPI00121736	0.0603823	-0.0253123	-0.0292761	-0.0612924	0.0136546	-0.0554733	-0.108223	-0.0568609	-0.0687396	0.0603823	0.0917866	0.0939098	-0.0333701	-0.00475299	0.0591642	NaN	-0.0518593	0.203369	NaN	0.0481288	0.000966906	-0.0878702	0.179368	0.0122426	-0.0851526	-0.0100637	-0.0361869	-0.00662128	-0.077243	-0.0153549	0.0232258	-0.0791561	0.0809879	-0.0346383	-0.125651	0.044464	-0.0608774	-0.0683268	0.0209259	0.0933557	0.0377989	0.0266752	-0.0187766	0.163203	0.0740309	0.170621	-0.00173015
Ndufb10	Q9DCS9	IPI00121288;IPI00880613	-0.345283	-0.196607	-0.264597	-0.265797	-0.263395	-0.364236	-0.273695	-0.328492	-0.287236	-0.244522	-0.246104	-0.261952	-0.160404	-0.0344974	-0.181802	-0.234501	-0.27011	-0.306612	-0.270947	-0.308361	-0.313362	-0.294077	-0.201132	-0.29537	-0.212009	-0.252173	-0.280006	-0.232292	-0.259905	-0.256407	-0.252173	-0.175429	-0.132906	-0.229588	-0.262313	-0.177854	-0.273695	-0.306962	-0.319155	-0.320311	-0.333309	-0.310224	-0.363564	-0.377624	-0.369271	-0.280244	-0.256528
Gm3168;Mela	Q6YIY0;P70355;Q1KYL8;Q1KYL9;Q1KYM1;Q1KYM2;Q60588;Q61918;Q6T3U6;Q8BFR9;Q8C1W7	IPI00224370;IPI00108206	-0.125254	-0.0821575	-0.104068	-0.203765	-0.166201	-0.338111	-0.235972	-0.451541	-0.416732	-0.249749	NaN	0.51447	-0.207893	NaN	-0.795268	-0.171079	0.0109482	-0.582652	0.304648	0.193701	NaN	NaN	-0.115699	0.252587	0.234279	0.174247	0.048636	0.0055651	0.160847	-0.145743	0.357123	0.0171688	-0.112233	-0.0951817	0.0166725	-0.201132	0.215664	0.112631	0.093879	0.917515	0.217105	-0.0558898	0.986502	0.453103	0.368588	NaN	NaN
Pcbp2	Q61990-1;Q61990;B2M1R7;Q3TF69;Q61990-2;Q3TT81;Q3V486;Q61990-3	IPI00127707;IPI00221796;IPI00221799;IPI00411074;IPI00411075;IPI00473425	-0.0244615	0.0712242	0.0648421	-0.0739573	-0.033934	0.1202	-0.131326	0.138664	-0.0129261	-0.0790197	-0.0835198	-0.357045	-0.0092038	-0.0524158	-0.0721745	0.0246487	0.136918	-0.0113525	0.275524	0.0307813	0.0936481	-0.0601858	0.0510554	-0.0982849	0.0810489	0.0371327	0.202539	0.0367035	-0.0511633	0.0655665	-0.0416635	-0.249506	-0.145873	0.135951	-0.0429245	0.129229	0.0939098	-0.523662	0.0335399	0.0263961	-0.0589399	0.104945	0.0715273	0.180446	0.136046	0.0368514	-0.0473989
Mrps17	Q9CQE3	IPI00132448;IPI00880225	-0.0263043	-0.032242	-0.0180643	0.0467274	0.127384	-0.184344	-0.0182068	0.0519524	-0.00288247	0.0817511	0.0156512	-0.0833836	-0.0107799	0.101598	0.374617	-0.0137839	0.102667	-0.0684644	0.000851407	0.105613	0.146052	-0.189666	0.0329495	-0.0801119	-0.1129	0.00875482	-0.104873	-0.0494913	NaN	-0.095722	0.0991853	0.283422	-0.143002	-0.000144301	0.118664	-0.0881416	0.0935865	0.196145	-0.0297002	0.0509807	NaN	-0.0132121	-0.0124972	NaN	-0.0909888	-0.00489682	NaN
Isg15	Q64339;Q4FJR9	IPI00555085	-0.28404	-0.263756	-0.278817	-0.0874628	-0.489235	-0.315103	-0.364685	-0.102053	-0.138421	-0.186754	-0.254594	-0.0993626	-0.383607	-0.309758	-0.349931	-0.296545	-0.330214	-0.208642	-0.436695	-0.286408	-0.280956	-0.247685	-0.247685	-0.120618	-0.0766959	-0.152378	-0.0313952	-0.266277	-0.567351	-0.315566	0.00766653	0.0179283	-0.0294175	-0.0858326	-0.030548	-0.0618453	-0.0586628	0.00371245	-0.0681893	-0.158596	-0.132116	-0.214995	-0.286881	-0.126577	-0.217727	-0.467488	-0.447103
Akr1c14	Q91WT7	IPI00128376	0.449513	0.381517	0.355959	0.436256	0.378982	0.409412	0.405528	0.395606	0.396688	0.430023	0.422037	0.31946	0.378119	0.358491	0.387053	0.411944	0.435944	0.424378	0.527637	0.503282	0.531907	0.424049	0.374673	0.358509	0.448233	0.256838	0.466457	0.321405	0.270104	0.333698	0.407191	0.360027	0.371292	0.401025	0.260964	0.453439	0.36086	0.351682	0.352105	0.398208	0.385168	0.403676	0.393008	0.423197	0.461502	0.428993	0.361009
Cyp2c70	Q91W64	IPI00269265	0.0831719	0.118977	0.0785027	0.294296	0.218028	0.201493	0.270713	0.351866	0.23377	0.261829	0.332589	0.292528	0.0216725	-0.0719	-0.0765591	-0.0556121	-0.154454	-0.136716	0.227405	0.165224	0.147026	0.316582	0.257097	0.258874	0.640411	0.656422	0.64905	0.368514	0.427149	0.444459	0.345454	0.326914	0.330048	0.0680144	0.0472341	0.0721187	0.39191	0.42312	0.411963	0.212384	0.219824	0.211064	0.569437	0.565737	0.583766	0.178943	0.146962
Gbf1	A0JLN9;Q3UPP2;Q6A099;Q6DFZ1;Q6PB54;Q8BYH5;Q8R0M4	IPI00463493	0.881056	-0.0831112	0.343824	-0.0271541	-0.0246034	0.966094	1.66191	0.853293	1.24151	0.559048	-0.45586	1.08409	0.0135672	NaN	1.49005	0.204499	NaN	NaN	0.905466	-0.952483	-0.021764	0.360823	-0.122739	0.612483	0.764322	-0.342441	-0.0110662	1.19562	0.197699	1.24735	1.8365	0.381761	0.0333185	1.35694	0.0656571	0.248005	NaN	0.180217	0.350982	0.915528	0.124629	0.100948	0.129055	0.00666627	0.198692	0.959851	-0.139993
Ufsp2	Q99K23	IPI00115475	-0.0540844	0.0625954	0.0661556	-0.0581087	0.101258	0.0567163	-0.0443242	0.0490987	-0.134615	0.0639368	-0.0558898	0.0786551	-0.0291349	0.062972	-0.00302645	0.0553515	0.0325657	0.00298957	0.044464	0.0576619	0.0654156	-0.017922	0.229095	0.189203	0.0596603	0.11299	-0.0686019	0.0996955	-0.0107799	0.132609	0.077787	0.0122716	0.0305897	-0.00187428	-0.0672258	0.0874421	0.205846	0.147218	0.156579	0.12235	0.305182	0.0657327	0.16146	0.282772	0.0692096	0.0191704	0.0425459
Pnp	Q543K9;P23492	IPI00607023;IPI00315452;IPI00751493;IPI00875288;IPI00850054	0.223509	0.233922	0.215061	0.335918	0.271931	0.184342	0.31847	0.342525	0.310128	0.287096	0.28423	0.28423	0.198229	0.211899	0.125179	0.218649	0.266437	0.253877	0.21113	0.244514	0.240026	0.241919	0.211799	0.224183	0.195897	0.227439	0.291945	0.18472	0.130286	0.236384	0.207694	0.219052	0.231126	0.193717	0.131519	0.253068	0.266646	0.234669	0.226493	0.125636	0.178175	0.133211	0.120969	0.163898	0.159557	0.192662	0.233108
Tpp2	Q64514-2;Q64514;Q05DJ9;Q3TB11;Q3V3M8;Q3V451;Q922K4;Q64514-1;Q3TW28;Q3U4M7	IPI00227843;IPI00469194	0.0100908	0.00144342	-0.033934	0.0300004	0.0547518	0.0109772	0.0455952	-0.0619835	-0.0538065	0.101892	0.058518	0.0163807	0.0705119	0.0875494	-0.0280033	-0.0829751	0.010643	-0.032242	-0.0285692	-0.0214797	0.0105848	-0.077243	-0.126048	-0.111031	-0.0728604	-0.13947	-0.116365	-0.157949	-0.1121	-0.181548	-0.0149266	-0.0738202	-0.124196	0.00964054	0.0300446	-0.012068	-0.139601	-0.152897	-0.131589	-0.118625	-0.173639	-0.256286	-0.255561	-0.211261	-0.148479	-0.0677763	-0.0335111
Pex19	Q8VCI5-1;Q8VCI5;Q3TDI5;Q8VCI5-2	IPI00319131;IPI00407358	-0.0655722	0.00297498	-0.0549179	0.0709514	0.000129841	0.142003	0.0389248	0.11466	0.079844	0.0616916	0.0273221	0.0164098	0.0176945	0.0585031	0.0596904	0.0678179	0.138156	0.077924	0.0245606	-0.0316775	0.0239443	0.0649779	0.0820413	0.128693	-0.0990932	-0.0333701	-0.0859685	-0.176195	0.00400181	-0.0297002	0.00465305	0.0943872	-0.0213375	0.022317	0.154458	0.00124118	-0.0156403	0.0866452	0.0770258	-0.0335111	0.153318	0.06356	-0.00561566	0.242123	0.112537	0.0106285	0.0230352
Pa2g4	P50580;Q05BN2;Q3TGU7;Q3UMW2	IPI00119305;IPI00858306	0.209728	0.228452	0.250663	0.208744	0.256683	0.25953	0.185622	0.215798	0.231142	0.237575	0.275612	0.260325	0.254513	0.228976	0.290074	0.252054	0.281772	0.215647	0.269564	0.248656	0.274617	0.274337	0.187855	0.307609	0.340678	0.345363	0.381912	0.242925	0.290162	0.316834	0.269547	0.269199	0.259495	0.220631	0.213889	0.271409	0.329395	0.317948	0.318416	0.336646	0.278304	0.35703	0.386619	0.442536	0.377594	0.24313	0.271426
Cdc5l	Q6A068;Q05DT4;Q3UCF2	IPI00284444;IPI00761648;IPI00849668	0.100762	-0.10675	-0.148609	-0.000865332	-0.0343565	0.0989381	-0.226015	0.0466528	-0.0441843	0.0644045	0.11288	0.139601	-0.0234682	0.100561	0.0737729	-0.0142124	-0.146395	0.137584	-0.0503276	-0.0561673	-0.0183493	-0.0346383	0.0187464	0.0101926	-0.0807941	-0.013498	-0.0043216	0.23783	0.0437352	-0.0888201	-0.0585243	0.097471	0.0925094	0.0502633	0.0661556	0.0676969	0.104945	0.122036	0.110511	0.129403	0.0871815	0.121785	-0.0211954	0.00798571	-0.0142124	-0.145351	0.0786247
Cfl1	P18760;Q544Y7;Q9CX22	IPI00890117;IPI00407543;IPI00848816;IPI00409405	-0.0416635	0.00863874	0.00510178	-0.0374525	0.0138149	-0.00158604	0.0601566	-0.0126402	0.00025967	0.0373103	0.060969	0.0989072	-0.00518435	0.00972766	-0.0329472	-0.0564447	-0.0194885	-0.000576859	-0.0380147	-0.017637	-0.00360229	0.007478	0.0127664	-0.0304066	0.0425757	0.00492799	0.017899	-0.0220482	-0.0643311	-0.0304066	0.0628816	0.0440624	0.0284398	0.0251624	0.0388063	0.00390045	0.0123881	0.063756	0.0578121	0.045089	0.0906647	0.0153887	0.0761129	0.0172565	0.00769561	-0.0136409	-0.0112093
Ctsb	P10605;Q3TC17;Q3TVS6;Q6LAF6	IPI00113517	0.375497	0.366113	0.301408	0.21409	0.290621	0.262192	0.260186	0.34055	0.304933	0.339692	0.328326	0.393861	0.361268	0.430237	0.319028	0.342305	0.38039	0.398437	0.238374	0.287484	0.275245	0.266177	0.241577	0.26583	0.193041	0.356957	0.181771	0.169582	0.2257	0.143787	0.170215	0.315199	0.196194	0.401559	0.488755	0.356642	0.206462	0.256545	0.188019	0.312348	0.376021	0.253188	0.127022	0.278846	0.0773303	0.218649	0.33825
Cyp4f15	Q8VCA4;Q99N18	IPI00117994	0.0971315	0.338998	-0.0728604	0.113723	0.184342	0.0520572	0.333552	0.158993	0.0356235	0.107632	0.171206	0.19347	0.190536	0.25135	-0.0681893	0.121267	0.323317	0.121816	0.133733	0.0917713	-0.169027	0.12614	0.192827	0.000274114	-0.0144982	-0.00676469	-0.0694271	0.0227127	0.159509	0.115332	0.0746992	0.159235	0.0731505	0.0694519	0.21496	-0.00949054	0.0549017	0.208094	0.206995	0.0249568	0.269338	0.0951729	0.0436905	0.0762498	-0.102188	-0.0408223	-0.0123541
Map2k2	Q63932;Q9D7B0;Q3USU3;Q8CB46;Q91YS7;Q3UPM3	IPI00135708;IPI00755513;IPI00776164;IPI00653120	0.119369	0.134334	0.0300889	0.0051597	-0.000865332	0.042234	0.122177	0.0179283	0.0160889	0.130697	-0.0059029	-0.0501882	0.0626707	0.0947878	-0.0180643	0.157367	0.227084	0.0519225	0.0491734	0.163381	0.08663	0.100206	0.0315774	0.128393	0.0110936	0.0921401	0.0690129	-0.00748264	0.147618	0.131171	0.124896	0.0534339	0.0937096	0.00646323	0.0357863	0.0384803	0.100453	-0.0709388	0.0732263	-0.00604658	0.0934788	0.0853131	0.181771	0.176316	0.0899581	0.233142	-0.00100955
Erp44	Q9D1Q6;B1AY76;Q3URM4	IPI00134058	0.261172	0.233057	0.22852	0.194212	0.262504	0.248228	0.282158	0.15101	0.14527	0.178159	0.280931	0.254255	0.192958	0.19253	0.204316	0.200001	0.189137	0.179596	0.230956	0.288012	0.305771	0.240111	0.32525	0.258287	0.426005	0.260964	0.501116	0.320162	0.374804	0.320865	0.355996	0.247234	0.406541	0.198047	0.212183	0.186508	0.36036	0.273901	0.36251	0.358713	0.291645	0.356624	0.470909	0.416154	0.481646	0.330628	0.333153
Kpna3	O35344;Q543M7;Q9CT07	IPI00230429;IPI00135150;IPI00882353	0.0928939	-0.0506062	0.00811621	0.0680144	-0.0109229	0.015243	0.0263814	0.0779545	-0.0308304	0	-0.109026	-0.0455827	-0.0842003	-0.088413	-0.0786098	-0.0308304	-0.0411028	0.00824686	0.0210576	-0.00345841	-0.0698397	-0.0086304	-0.0187766	0.0731655	0.0213797	-0.081067	-0.0253123	-0.0507454	-0.0236102	-0.0867838	-0.00604658	-0.0762853	-0.033793	-0.0102069	-0.0159258	0.0164244	-0.0309717	-0.175557	-0.0027385	-0.0117819	-0.184852	-0.107152	-0.0676387	0.0188196	-0.0579701	0.0488151	-0.0859685
Syncrip	Q7TMK9-2;Q7TMK9;Q7TMK9-1;Q3TRV3	IPI00406118;IPI00406117	-0.00604658	0.0255735	-0.013498	-0.0514416	-0.00504058	-0.0147838	-0.0103502	-0.0163536	-0.0219061	0.000490583	0.00755054	0.0289992	-0.013498	0.00105353	0.0443748	0.00495696	0.007478	0.030973	0.0303098	0.0176215	0.00138569	0.0414468	0.0404672	-0.0342158	0.0557112	0.150609	0.0689826	-0.016211	0.0584129	-0.017922	-0.00690829	0.0728923	0.00258465	0.00702864	0.0422637	0.00546368	0.0745777	0.147266	0.124849	0.0207063	0.100298	0.0537032	0.0799811	0.222869	0.116629	-0.0436245	0.0712545
Ubap2l	Q80X50-5;Q80X50;Q80X50-1;Q3TSB0;Q8BKR4;Q8BZ69;Q80X50-4;Q812D5;Q80X50-3;Q80X50-2;Q812D4;Q80U73;Q8BJ53	IPI00407835;IPI00761937;IPI00622375;IPI00761299;IPI00889845;IPI00761172;IPI00889927	-0.211635	-0.312897	-0.308361	NaN	NaN	0.0368958	0.297378	-0.517024	NaN	0.0956971	NaN	-0.2529	NaN	NaN	0.0707846	0.298353	-0.494979	-0.0837921	NaN	NaN	-1.23481	-1.815	NaN	-0.432746	-0.0873271	-0.167229	NaN	-1.06502	-0.049352	-0.701682	-0.0928839	0.0488301	NaN	-0.0231843	0.0907723	NaN	0.235263	0.342104	0.731326	0.474232	-0.502127	-0.36614	0.110028	0.182066	-0.612494	-0.0270125	-0.107286
Arhgdib	Q61599	IPI00122568;IPI00858039	0.0025558	0.0934788	-0.0747794	0.0985672	0.0848387	-0.0359054	-0.0384361	-0.0361869	0.0309436	0.23121	0.214207	0.114332	-0.00360229	-0.0210533	-0.0295589	0.00991641	-0.00662128	-0.0206266	-0.16337	-0.104873	-0.0427844	-0.0144982	0.157287	0.126581	-0.0571383	0.197484	-0.0236102	0.013043	0.0955583	0.0760826	0.0621886	0.133828	0.122099	-0.0156403	0.0531644	0.0700122	-0.104068	-0.0147838	0.0418329	-0.00805654	0.0365999	-0.0152121	-0.138028	0.232362	-0.0814759	-0.135404	-0.0618453
Sptan1	P16546-1;P16546;A3KGU7;P16546-2;Q3TNY2;Q3TYI8;Q3URW8;Q3V1V5;Q58ES7;Q6PA04;A3KGU5;B2RXX6;B7ZWK3;B9EKJ1	IPI00753815;IPI00757353;IPI00753793;IPI00798592;IPI00137368;IPI00750020	0.164367	0.13329	0.12466	0.140269	0.114738	0.0882702	0.198858	0.146036	0.132799	0.24325	0.179155	0.174426	0.158639	0.132562	0.135396	0.134857	0.112662	0.116019	0.138346	0.0884848	0.0790664	0.17041	0.167167	0.0933864	0.157431	0.135776	0.122303	0.152917	0.196013	0.134905	0.158478	0.169323	0.19765	0.143452	0.193684	0.15719	0.204067	0.232566	0.176903	0.165289	0.184064	0.110339	0.147362	0.131977	0.127825	0.204216	0.186541
H2-D1	P01899;O19453;Q792Z7;O78206;O78207;Q31167;Q31168;O19467;Q3KQJ3;Q8R3Y0;Q569W0	IPI00624138;IPI00126969;IPI00553278;IPI00654993;IPI00655224;IPI00929856;IPI00845660;IPI00869446;IPI00845713;IPI00785317;IPI00845774	0.0985982	0.169647	0.0930324	-0.0490732	0.229771	0.210262	0.194179	0.157399	0.172165	0.753288	0.332353	0.302173	0.0621133	0.0681203	0.240265	0.0913101	0.176332	0.216837	0.069346	0.088807	-0.0330883	0.288417	0.239685	0.397543	NaN	0.277342	0.121706	NaN	0.189812	0.177131	NaN	0.439089	0.412481	0.571429	0.346188	0.264616	0.314105	0.219438	0.174003	0.400968	0.292157	0.309252	0.230804	0.347637	0.177017	0.0387176	0.175387
Crat	P47934;Q3TCG3;Q3V1Y3	IPI00113347;IPI00875497;IPI00856855	-0.171079	-0.1133	-0.300768	-0.145482	-0.395063	-0.438825	-0.472384	-0.153286	-0.331132	-0.15082	-0.112767	-0.153805	-0.23217	-0.0993626	-0.244765	-0.165044	-0.23634	-0.226878	-0.502127	-0.403922	-0.398679	-0.29231	-0.608526	-0.431463	-0.660381	-0.75232	-0.62882	-0.307545	-0.501108	-0.40523	-0.454281	-0.327687	-0.412294	-0.211635	-0.172231	-0.248778	-0.611833	-0.850319	-0.516721	-0.29337	-0.388796	-0.429643	-0.695281	-0.466444	-0.668392	-0.344828	-0.544881
Bhmt	O35490;A2ALP9	IPI00130950;IPI00621473	-0.593019	-0.472384	-0.446151	-0.351515	-0.448584	-0.437654	-0.442227	-0.436482	-0.408821	-0.376068	-0.380619	-0.359859	-0.449429	-0.523763	-0.504061	-0.547746	-0.55159	-0.542902	-0.520749	-0.56179	-0.561693	-0.483364	-0.484911	-0.477884	-0.615981	-0.583904	-0.565305	-0.488309	-0.494467	-0.456701	-0.520548	-0.502127	-0.477574	-0.549028	-0.610417	-0.556012	-0.619366	-0.604071	-0.615887	-0.747516	-0.722553	-0.771886	-0.355467	-0.345964	-0.364797	-0.60966	-0.599889
Cab39	Q06138;Q8K312;Q8VDZ8	IPI00318778;IPI00877323;IPI00831194	0.0772998	0.0027582	-0.0395595	0.144329	0.0311057	-0.0107799	0.0854355	-0.160662	-0.0143553	0.00943706	0.133369	-0.0852886	0.00082253	-0.0586628	0.030575	0.131819	0.0544523	0.0748208	0.0458037	0.152356	0.130113	0.172311	0.0563711	0.117897	0.0719975	-0.117562	0.0433486	0.026543	0.0886996	0.0141061	0.141478	0.0440772	0.011239	-0.0784732	0.153414	-0.0965318	0.0870283	0.184867	-0.0524158	0.105846	0.103674	0.0720428	0.189401	0.08781	0.0212626	0.0153014	0.100082
Cfl2	P45591;Q3UHW9	IPI00266188	0.00752163	-0.0578315	-0.0250288	0.0157534	-0.0471196	-0.0776532	-0.033934	-0.0540844	-0.0434844	-0.00619028	-0.0278618	-0.0182068	0.0259259	-0.00446547	-0.00604658	0.0307961	-0.0114957	-0.0186342	-0.0328061	-0.0639171	-0.0601858	0.0565813	-0.0172093	-0.0467006	-0.0392789	0.00103909	0.00262808	-0.0619835	-0.012211	-0.0458623	-0.0246034	-0.017922	0.0464889	0.00082253	-0.0395595	-0.0186342	-0.00129785	0.0241938	-0.0439044	0.0413132	0.0236804	0.00820342	0.0566562	0.109141	0.00908863	-0.0258793	-0.00144202
Cyp2c44	Q3UEM4;Q6IEF7;Q8CIE7;Q8QZW4;Q8BWN7	IPI00229835;IPI00954679	0.749111	0.715817	0.701764	0.452629	0.677333	0.688869	0.716623	0.4807	0.501647	0.807301	0.735788	0.717619	0.832488	0.814336	0.762265	0.783365	0.837584	0.870783	0.701459	0.750688	0.768174	0.744608	0.786174	0.818452	0.502689	0.426044	0.50365	0.588422	0.580979	0.61626	0.629836	0.683136	0.692921	0.74727	0.691033	0.759063	0.560473	0.562772	0.587446	0.782744	0.744028	0.787045	0.419565	0.454051	0.478105	0.700755	0.745551
2013-03-05	Q3KNM2;A2RTC8	IPI00131895;IPI00831554;IPI00944685;IPI00882024	-0.0561673	NaN	NaN	-0.12075	-0.0454429	NaN	-0.134221	-0.320543	-0.00446547	-0.145873	-0.374066	-0.0603242	-0.0593554	NaN	-0.0724488	-0.0344974	-0.0832474	-0.0959919	-0.0308304	NaN	0.151362	-0.0650208	-0.109829	-0.0485152	NaN	NaN	0.0639368	0.0925863	NaN	-0.104068	-0.12618	NaN	-0.245374	-0.00762614	NaN	-0.0152121	-0.249749	NaN	0.162654	NaN	NaN	0.2209	-0.0632268	NaN	0.102682	NaN	NaN
Parn	Q3TUQ8;Q8VDG3	IPI00762886;IPI00311534	0.274285	-0.156138	-0.185613	0.221909	0.294933	0.0218922	0.0229766	0.13941	0.213186	0.0922018	0.0567612	0.110667	0.218447	0.0969308	0.0391028	0.139426	0.290886	-0.0932898	-0.000144301	-0.0448837	-0.00374608	-0.119688	0.0898507	NaN	-0.0333701	-0.0027385	0.243028	0.0390583	0.0550966	0.105132	0.217793	0.0132615	0.192859	0.214391	0.111617	0.0472341	0.250028	0.0408679	0.00439245	0.123906	0.0654608	0.0760978	-0.0766959	-0.0419438	0.0065502	0.181149	0.00288831
Rmdn3	Q3UJU9	IPI00678532	-0.193204	-0.146395	-0.197614	-0.163112	-0.380508	-0.137241	-0.130535	-0.148348	-0.208767	-0.119024	-0.0204844	-0.199625	-0.0576928	-0.0721745	-0.131063	-0.153676	-0.205518	0.0392364	-0.159629	-0.065848	-0.294547	-0.14939	-0.0258793	-0.0453032	-0.116232	-0.110096	-0.117296	-0.19333	-0.260628	-0.241962	-0.268434	-0.278461	-0.23217	-0.0777899	0.0278368	0.0363631	-0.135929	-0.123799	-0.111165	-0.141564	-0.165044	-0.146395	-0.149519	-0.073546	-0.0597706	-0.215989	-0.139076
Erbb2ip	Q80TH2-3;Q80TH2;B2RUK2;B7ZNX6;B7ZNY4;Q80TH2-2;Q80TH2-1;B2RUJ2	IPI00896710;IPI00457485;IPI00454041;IPI00454039;IPI00896681	NaN	0.206429	0.106824	0.234312	0.224267	0.125321	0.335353	0.320522	0.177523	0.172278	-0.227864	0.115879	-0.358621	-0.133827	0.216803	0.153896	0.0949573	0.216284	0.418523	0.125935	0.231871	-0.0915306	0.250955	0.229433	0.51095	0.060638	0.0455506	0.169453	0.103286	0.192249	-0.32112	-0.0771063	0.0245312	-0.186501	-0.00417774	-0.0568609	0.0545871	0.00278704	0.0558762	-0.0781998	-0.00374608	0.109001	-0.0197731	0.0630022	0.0760217	1.20337	-0.239031
Phyh	O35386;Q3TGP3;Q3TPC7	IPI00129963	0.0918634	0.235059	0.10628	-0.0603242	0.210763	0.127951	0.132736	0.14765	0.0211747	0.184687	0.234007	0.22006	0.12945	0.186607	0.173694	0.200564	0.252037	0.207344	0.138759	0.18025	0.092371	0.0942024	0.205563	0.21068	0.0467422	-0.0691522	0.0430512	0.135459	0.20563	0.137838	0.0380804	0.0410904	0.0126936	0.110511	0.0729227	0.0759154	0.0317544	0.0339092	0.0791884	0.192958	0.304434	0.167005	0.239242	0.136775	0.104527	0.0854814	0.158188
Ndufa9	Q9DC69;Q6GTD3	IPI00120212;IPI00944067	-0.290189	-0.325732	-0.312549	-0.328262	-0.511772	-0.476745	-0.329526	-0.408277	-0.361319	-0.358734	-0.387473	-0.345851	-0.260146	-0.339365	-0.241718	-0.361432	-0.355467	-0.346645	-0.35095	-0.442652	-0.308128	-0.308011	-0.355355	-0.340847	-0.332278	-0.351515	-0.364012	-0.321697	-0.267955	-0.319734	-0.314755	-0.331247	-0.333195	-0.194213	-0.110631	-0.192573	-0.348232	-0.376179	-0.297955	-0.382944	-0.407407	-0.371615	-0.505789	-0.478195	-0.433173	-0.347666	-0.364685
Maoa	B1AX52;Q3TPD9;Q3U2X5;Q3UJ53;Q64133	IPI00890076;IPI00169711	0.814666	0.896335	0.817943	0.728765	0.909716	0.765768	0.839106	0.908307	0.783166	0.972082	1.07884	1.13587	0.834365	1.07097	0.970413	0.987303	0.852693	0.820285	0.848791	0.912347	0.827205	0.973384	0.978748	1.05967	0.810662	0.671945	0.892473	0.841818	0.780537	0.715533	0.825517	0.845132	0.762999	0.866884	0.894108	0.92303	0.921335	0.784632	0.863782	0.993207	0.994126	1.02823	0.764714	0.624199	0.656876	0.998472	0.656786
Cyb5;Cyb5a	P56395;Q544Z9	IPI00230113;IPI00918942;IPI00918702	0.365295	0.376789	0.333243	0.358139	0.352566	0.298336	0.338889	0.307323	0.258598	0.193866	0.218162	0.225363	0.272001	0.342946	0.32601	0.373103	0.338944	0.281228	0.218346	0.321423	0.227506	0.310844	0.357825	0.32292	0.227895	0.286515	0.21429	0.175143	0.272454	0.133464	0.132609	0.222549	0.138886	0.201079	0.256321	0.178502	0.160556	0.252415	0.138616	0.254427	0.372991	0.256856	0.209662	0.297325	0.191739	0.273971	0.364979
Ndufaf2	Q59J78;Q3TLI6	IPI00330551	-0.183582	-0.0285692	-0.202261	-0.143394	-0.20063	-0.132774	-0.247563	-0.152768	-0.247198	-0.081885	-0.193961	-0.165301	-0.130008	-0.156785	-0.161694	-0.0833836	-0.0858326	-0.0787464	-0.143002	0.0116608	-0.128953	0.0744562	-0.0183493	-0.118094	-0.0894982	-0.0440444	-0.188021	-0.1956	-0.0757379	-0.167101	-0.16221	-0.0792927	-0.138814	-0.0433446	0.0137566	-0.0993626	-0.159242	0.0509208	0.028955	-0.0306892	0.00526098	-0.14274	-0.189287	-0.0881416	-0.162597	-0.109962	0.0101343
Cmah	Q61419-1;Q61419;Q3TLI9;Q3UM08;Q61419-2	IPI00408800;IPI00308459	-0.449218	-0.496207	-0.438612	-0.383055	-0.340505	-0.383607	-0.247806	-0.359184	-0.338225	-0.345964	-0.164915	-0.131985	-0.24306	-0.236095	-0.331705	-0.406754	-0.400429	-0.459641	-0.31313	-0.379288	-0.306379	-0.392977	-0.42975	-0.422018	-0.158208	-0.175684	-0.0885487	-0.220454	-0.311968	-0.272143	-0.325847	-0.197614	-0.214995	-0.250113	-0.200253	-0.248292	-0.146916	-0.151729	-0.0878702	-0.321236	-0.464355	-0.263034	-0.123136	-0.131853	-0.158596	-0.452174	-0.489748
Agpat6	Q8K2C8;O35259;Q3TIF6;Q3TSI4;Q5QHR4;Q6PEU9	IPI00322144	0.38711	0.219908	0.0899121	0.211732	0.229331	0.111664	0.233362	0.0405118	0.0745777	0.191409	0.0211454	-0.017922	0.149568	0.0551416	0.0913408	0.360842	0.344428	0.411982	0.329015	0.379207	0.237643	0.140666	0.289598	0.393141	0.0934172	1.16968	0.245113	0.194955	1.30704	0.16775	0.148561	NaN	0.128535	-0.111165	0.0559812	-0.0475383	0.0863849	NaN	0.139983	0.433039	0.0483375	0.371833	0.342086	NaN	0.306074	0.240537	NaN
Lta4h	P24527;Q3UY71	IPI00229527;IPI00798439	-0.142087	-0.0746424	-0.092072	-0.102725	-0.0672258	-0.0922074	-0.0639171	-0.0471196	-0.0668125	-0.0984196	-0.0499095	-0.0328061	-0.0471196	-0.0221902	-0.0524158	-0.0936954	-0.0829751	-0.0655722	-0.129085	-0.116498	-0.0848807	-0.0560286	-0.0611541	-0.0903114	-0.0951817	-0.0377336	-0.0750534	-0.142348	-0.0659859	-0.109294	-0.110363	-0.0344974	-0.0699771	-0.0526941	0.0361412	-0.0833836	-0.148609	0.00125562	-0.0806576	-0.138552	-0.0881416	-0.135798	-0.0757379	-0.038998	-0.0950467	-0.15056	-0.0524158
Sptb	P15508;B2RX08;Q149M1;Q3UGX2;Q3UGY4;Q5DTG9;Q8BWJ8	IPI00131376	-0.106616	NaN	0.0255294	0.847232	NaN	NaN	NaN	0.857391	0.260014	0.235705	0.746906	0.626959	0.326896	0.0216286	NaN	NaN	NaN	NaN	NaN	0.140889	0.404057	NaN	0.223963	0.126959	0.756063	0.0799201	0.927689	0.317391	0.0493077	0.000331888	0.209695	-0.0186342	0.269217	0.11441	0.25281	0.590897	-0.0374525	0.189943	0.233719	0.159202	-0.00259445	-0.190425	-0.404576	0.455891	-0.205893	-0.442439	-0.200253
Vps13c	Q8BX70-1;Q8BX70;A1ILG8;Q8BX70-3;Q8BX70-2;A1ILH2;A1ILH3	IPI00551411;IPI00661059;IPI00761666;IPI00473340;IPI00674321;IPI00828324;IPI00874778	-0.703987	0.325684	-0.0117819	-0.0816123	0.191804	0.217357	-0.0419438	0.715841	0.474833	-0.0500489	0.338871	0.279126	-0.0542234	0.0280573	-0.167872	-0.0654344	-0.0806576	0.136014	-0.287118	0.188776	0.217357	0.0712848	0.214542	-0.0640551	0.101923	-0.477574	-0.104471	0.175192	-0.0182068	0.301195	0.0608486	0.195286	0.00395842	0.22127	-0.0690147	-0.0409626	0.164658	-0.0529723	0.277586	0.102264	-0.205518	-0.0899048	-0.0184918	-0.0750534	0.207678	-0.474981	-0.690909
Bag3	A6H663;Q3TAM9;Q9CQL3;Q9JLV1	IPI00387388;IPI00331334	0.343806	0.307858	0.713119	0.539834	0.488532	0.456623	0.523981	0.393672	0.47333	0.157979	0.383831	0.462455	0.461462	0.398227	0.615	0.331246	0.353358	0.525351	0.495695	0.477703	0.556075	0.339509	0.592158	0.661661	0.422056	0.48074	0.586081	0.344007	0.264946	0.439755	0.426141	0.375235	0.470909	0.426878	0.468851	0.371889	0.44336	0.415595	0.505226	0.22705	0.256425	0.416866	0.671049	0.612946	0.755697	0.566613	0.523131
Caprin1	Q60865;Q3TEY4;Q3TTW8;Q8CD82;A1L0T9;A2BH48;A9CYP7;Q3UFZ6	IPI00757359;IPI00881332;IPI00121515	0.00599968	0.0333037	-0.173767	0.0825454	-0.0251707	-0.00187428	-0.00489682	0.0171249	-0.119157	0.00553615	-0.0396999	-0.0890913	-0.00129785	-0.0169242	-0.268075	-0.124725	-0.0112093	-0.0639171	-0.118891	-0.092072	-0.122474	-0.00877375	-0.0619835	0.00633293	-0.0234682	0.0282192	0.0721642	0.0252798	0.0207063	0.0689826	0.0435418	0.0427094	-0.00719552	-0.000432773	-0.0969364	-0.107018	0.0225222	-0.00547193	-0.0446039	-0.102725	-0.0668125	-0.0412431	-0.00619028	0.0790055	0.0424568	-0.110898	-0.044464
Dnajc9	Q91WN1;Q8BRQ6	IPI00128268;IPI00474056	0.0400519	0.0815068	0.0379618	0.0144413	0.0440475	0.0847774	0.0635297	0.0192727	0.0374436	0.0352836	-0.0192036	0.0264253	0.021365	0.0298973	0.0748817	-0.012211	0.0640877	0.0722098	-0.0629506	0.00472522	-0.00575923	0.0652646	0.0121843	0.0205159	0.0377545	0.0173586	-0.0698397	0.0700878	0.0829731	0.0034522	0.0457738	0.023739	0.00702864	-0.0027385	-0.0023065	-0.00489682	-0.0731348	-0.088413	-0.0187766	0.010832	-0.0695647	0.0330232	-0.0526941	-0.0236102	0.0124172	0.0365702	-0.0709388
Gabarapl1	Q8R3R8	IPI00121224	0.240248	0.167264	0.153382	-0.0377336	0.0694973	0.198692	0.0538232	0.162476	0.143707	-0.0106367	0.167345	0.204001	0.544182	0.519321	0.534537	0.0306634	0.325738	0.262729	NaN	0.232108	0.203269	-0.15017	0.171742	0.0736969	0.178829	0.316133	0.0690129	-0.124063	0.599265	-0.0831112	0.0357418	0.403733	-0.00173015	0.0774521	0.437604	0.186081	0.19253	0.434871	0.379414	0.200813	0.350247	0.177327	0.0217311	-0.0454429	0.0918019	NaN	0.232854
Tgfbi	P82198;A1L353;A1L354;Q19PV3;Q3TAY9;Q3TDZ5;Q3UBG4;Q3UXJ2	IPI00122528	-0.0946416	-0.406537	-0.529971	0.0343375	-0.223917	-0.10165	NaN	-0.10809	0.100082	-0.10742	0.165726	0.15441	-0.308943	0.0149077	-0.260628	-0.138552	-0.104739	-0.365245	-0.136191	-0.578794	-0.29537	-0.478402	-0.285461	-0.167229	NaN	0.0738487	-0.134615	0.132167	0.0772693	0.238783	NaN	0.0328167	0.386261	-0.591009	NaN	-0.282973	-0.578987	NaN	-0.0673633	NaN	0.144074	-0.102457	0.123041	-0.161565	-0.464145	NaN	NaN
Dld	Q3TIE8;O08749	IPI00331564;IPI00874456	-0.0986889	-0.151209	-0.111031	-0.122871	-0.178747	-0.182438	-0.152638	-0.163499	-0.183963	-0.0557509	-0.0962618	-0.101919	-0.0788831	-0.0508848	-0.0870554	-0.100843	-0.0736831	-0.0912598	-0.104739	-0.152897	-0.0999011	-0.123401	-0.115965	-0.134747	-0.216734	-0.100305	-0.207893	-0.131589	-0.0990932	-0.110497	-0.13014	-0.115832	-0.128425	-0.111699	-0.088413	-0.10044	-0.184471	-0.113434	-0.166587	-0.159758	-0.107956	-0.15549	-0.172231	-0.101247	-0.145091	-0.129613	-0.148218
Sec24c	Q3V222;Q8CGF4;Q80U83;Q8R2V9	IPI00229483;IPI00626620	-0.170053	-0.224164	-0.145351	-0.238298	-0.183201	-0.146264	-0.191689	-0.327572	-0.316841	-0.258217	-0.368713	-0.217603	-0.220082	-0.250476	-0.218099	-0.317651	-0.32987	-0.268195	-0.289008	-0.212134	-0.205518	-0.233029	-0.157691	-0.136848	-0.322274	-0.185486	-0.244034	-0.242084	-0.259905	-0.212258	-0.354791	-0.305445	-0.288654	-0.306612	-0.323774	-0.11703	-0.15549	-0.362779	-0.178109	-0.316377	-0.0650208	-0.326307	-0.268315	-0.219463	-0.032383	-0.202386	-0.145743
Snx3	Q78ZM0;Q9CSC2;Q9CU14;O70492	IPI00420136;IPI00857621;IPI00555150;IPI00857793	0.185671	0.064676	0.0479648	-0.0100637	0.229653	0.170475	0.214357	0.173157	0.150721	0.168496	0.0523563	-0.0126402	0.230567	0.0711332	0.0471595	0.075824	-0.0271541	0.0369994	0.0822704	0.116004	0.0938021	0.064148	0.150177	0.148945	0.160669	0.0989226	0.0841349	0.132546	0.0789293	0.247851	0.208794	0.161056	0.201145	0.087626	0.296067	0.223643	0.124283	0.0809575	0.130713	0.127006	0.0347513	0.170118	0.13435	0.157995	0.0711635	0.0964218	0.0918328
Ctsh	P49935;Q3UCD6;Q922Q7	IPI00118987;IPI00884472;IPI00856917;IPI00857821	0.424146	0.477703	0.363716	0.28817	0.325431	0.318038	0.293271	0.320558	0.239192	0.449907	0.448154	0.393539	0.436607	0.501831	0.482049	0.362584	0.436861	0.39297	0.378026	0.435144	0.431267	0.386167	0.306894	0.373981	0.460628	0.366113	0.403962	0.14143	0.183916	0.253532	0.226105	0.207711	0.241526	0.410735	0.499015	0.511423	0.367006	0.331481	0.355442	0.333534	0.36303	0.343073	0.172246	0.254444	0.288329	0.321351	0.23766
Hmgb2	P30681;Q3U566;Q3UAZ7;Q9CT19	IPI00462291	0.123183	-0.0433446	0.0749424	0.292705	-0.0524158	0.0561162	-0.03492	0.00150114	0.554485	0.0216139	0.048263	0.254668	-0.199123	0.0796153	0.063575	0.0214529	-0.115566	0.166551	-0.0366088	0.103922	-0.024036	-0.0797024	-0.0553346	0.0560411	-0.0409626	0.270521	0.041818	-0.012068	0.142242	0.00349561	0.260359	0.58528	0.390018	0.089605	0.184785	0.10743	0.0193605	0.169696	0.12455	0.0289697	0.150241	0.351829	-0.0632268	0.218313	-0.179256	0.0272631	0.0875954
Cyb5b	Q9CQX2;Q3TH64;Q3TLE8;Q3TN44	IPI00315794	0.528927	0.546604	0.511567	0.56339	0.507316	0.53389	0.485963	0.591093	0.578198	0.511506	0.557561	0.501994	0.50318	0.558347	0.519363	0.590462	0.572737	0.649933	0.565118	0.56888	0.526286	0.565673	0.587945	0.555693	0.410141	0.493946	0.502628	0.47317	0.524645	0.460072	0.404802	0.464863	0.372991	0.550697	0.586168	0.504776	0.432825	0.500953	0.439911	0.526057	0.582987	0.555948	0.526161	0.523089	0.464624	0.535541	0.582339
Gk;Gyk	Q64516-1;Q64516;B1ASZ0;Q9CVH5;Q64516-3;Q64516-2;Q3TEN9;B1ASZ3;Q3TET2	IPI00135446;IPI00404687;IPI00224993;IPI00654090	-0.267236	-0.263876	-0.21176	-0.292428	-0.218223	-0.250355	-0.265077	-0.259182	-0.169027	-0.178109	-0.202136	-0.174918	-0.116232	-0.122341	-0.171975	-0.13947	-0.224905	-0.216858	-0.310457	-0.257614	-0.264236	-0.24306	-0.175557	-0.198871	-0.357045	-0.291368	-0.350271	-0.325732	-0.282736	-0.344828	-0.24659	-0.288299	-0.302641	-0.179256	-0.107018	-0.178492	-0.331361	-0.370053	-0.261711	-0.262553	-0.209266	-0.286881	-0.404903	-0.413269	-0.390338	-0.210638	-0.173895
Spg7	Q3ULF4;B2RQY8;Q7TNG0	IPI00170128;IPI00830563;IPI00830269;IPI00830372	-0.269033	-0.044464	-0.207893	-0.131589	-0.201759	-0.175173	-0.0460021	-0.156267	-0.0137839	-0.123269	0.026837	-0.0784732	0.0328314	-0.184852	-0.105142	-0.244034	-0.112233	-0.173639	-0.0571383	-0.186501	-0.1133	-0.124857	-0.120086	-0.31313	-0.180912	-0.00575923	0.0498303	-0.116897	-0.121944	-0.136585	-0.0429245	-0.00460935	-0.0779266	0.0359488	-0.306496	0.0347365	-0.090447	-0.0601858	-0.13014	-0.180912	-0.0773797	-0.193835	-0.113167	-0.225645	-0.0825664	-0.180275	-0.209641
Ugt1a6;Ugt1a6a;Ugt1a6b	Q64435;Q6NSR5;Q6XL46;Q6XL47	IPI00134432;IPI00854024	0.493723	0.434344	0.441752	0.334735	0.444576	0.449257	0.398417	0.514182	0.505554	0.242431	0.461422	0.436861	0.39741	0.491348	0.417405	0.620335	0.522136	0.542879	0.429751	0.441145	0.397353	0.485418	0.440107	0.503875	0.544077	0.544014	0.468132	0.457554	0.447544	0.349199	0.455594	0.406541	0.426858	0.458267	0.383774	0.397581	0.482876	0.378101	0.43374	0.423081	0.44662	0.439383	0.641964	0.61916	0.5606	0.389886	0.352032
Atp1a1	Q8VDN2;Q3TXF9;Q3UCH8;Q3UF49;Q8K2R2;Q8R3M4	IPI00311682;IPI00877215;IPI00268145	0.0423973	-0.0822938	-0.0540844	-0.0321009	-0.013355	-0.0828388	0.0102797	-0.0284277	-0.0150693	0.0579172	-0.00187428	0.0499796	0.0189803	-0.0137839	-0.00834348	0.0149806	-0.0092038	-0.0308304	-0.0149266	0.0152284	-0.0368901	0.0182788	-0.0274372	-0.0492126	0.0294113	0.00744908	-0.0114957	-0.0450236	0.00798571	-0.0216219	0.0212333	0.0174755	-0.00475299	-0.0468402	0.0489345	0.00137125	0.0248541	0.0772237	0.0245312	0.0462804	0.0990927	0.0118788	-0.0255958	0.046027	0.014077	0.0309436	0.0702091
Ndufb6	Q3UIU2;A2AP31;A2AP32	IPI00341322;IPI00648743	-0.269871	0.563262	-0.278936	-0.239154	0.337576	0.676388	0.00815982	1.31029	2.14248	0.381573	1.33989	1.80017	0.042234	0.231718	0.140332	0.486732	0.606408	0.00578232	-0.208143	0.164707	0.320919	-0.361881	0.824086	0.388148	1.34388	1.1884	1.29099	1.07209	0.0163953	0.743883	0.60676	-0.570269	-0.368265	1.05002	1.17824	0.157914	0.811548	0.825006	-0.137241	0.0305161	-0.00158604	0.069467	-0.0880058	-0.0996318	-0.367818	0.30365	0.361936
Itih4	O54882;Q505P8;Q8C7G9;Q8C7K5;Q91W60;Q9DBK8;A6X935	IPI00312711;IPI00119818;IPI00881701	3.22702	2.61865	0.570014	0.509861	NaN	3.79192	0.875513	NaN	0.214994	0.0529996	-1.51768	0.825415	0.236265	NaN	0.577444	0.710708	NaN	NaN	NaN	NaN	NaN	NaN	3.22486	0.120122	4.17277	0.978378	1.20184	0.725208	0.659403	NaN	3.12117	0.599309	NaN	NaN	0.776083	NaN	2.47265	0.926098	-1.28599	1.02535	0.605749	NaN	2.06257	0.659905	NaN	NaN	0.495125
Acat3	Q80X81;Q8R4V3	IPI00776358;IPI00330685;IPI00880627	0.148241	0.148369	0.162315	0.187674	0.127258	0.131756	0.178682	0.178208	0.207078	0.163365	0.14527	0.172961	0.172506	0.140778	0.126439	0.170719	0.156868	0.191837	0.109732	0.113785	0.104278	0.139633	0.156064	0.144919	-0.040682	0.00884199	0.0655665	0.0715728	0.0893441	0.0665483	0.0799048	0.163284	0.132309	0.0868292	0.153896	0.142369	-0.0765591	0.0706028	-0.0130691	-0.000576859	0.0442557	0.0864155	-0.0963969	-0.0282861	-0.0301242	0.0647363	0.0899121
Snrnp200	Q69ZZ3;Q6P4T2;Q7TMG2;Q8BYH6	IPI00420329;IPI00466991	0.00955341	0.0559963	-0.0321009	0.0103959	0.0344114	-0.0856966	0.0399629	0.112365	0.18218	0.10611	-0.0363276	0.0277633	0.163252	0.308466	0.156659	0.0415953	-0.0465609	0.181509	0.0924786	-0.00302645	-0.0284277	-0.0439044	-0.00417774	0.114972	-0.1503	0.140189	-0.0346383	-0.007913	0.266541	-0.0542234	0.00124118	0.525268	0.113473	0.00125562	0.148913	0.130223	-0.0643311	0.163252	0.102155	-0.114367	0.377145	0.0459824	-0.0402613	0.252621	-0.141694	-0.0460021	0.0384952
		IPI00621973	0.468252	0.662551	0.697336	0.624555	0.797589	0.664562	0.549958	0.71641	0.614138	0.62658	0.856032	0.809322	0.487217	0.867858	0.754869	0.5754	0.657513	0.849492	0.45334	0.616481	0.436276	0.596209	0.491977	0.646338	0.703219	0.631355	0.781752	0.668845	0.772752	0.951959	0.670176	0.636795	0.939621	0.556478	0.719542	0.601234	0.856946	0.960328	0.954278	0.728287	0.82161	0.67252	0.590202	0.574412	0.734011	0.05954	0.611843
Tln1	A2AIM8;Q0V930;Q3TBC3;Q3UHS6;Q80TM2;Q8C9Z8;P26039	IPI00929758;IPI00465786;IPI00648794;IPI00647984;IPI00648677	-0.0159258	-0.0184918	-0.0226164	0.046623	0.00905957	-0.0092038	0.0778478	0.0440028	0.00685457	0.0875341	0.0470404	0.0447021	0.00659369	0.0451932	0.014587	-0.00216241	-0.0947764	-0.128029	0.0200186	-0.110898	-0.0182068	-0.00115369	-0.00331438	-0.0308304	0.0701182	0.00958245	0.0172565	-0.00115369	-0.0680517	-0.0174944	0.019492	0.0211162	-0.0241777	0.00290273	-0.00977716	0.065778	0.00432009	-0.0352017	0.0239738	0.110542	0.135301	-0.0291349	-0.0567222	-0.13711	0.0201795	-0.0136409	0.00991641
Pitrm1	Q8K411-1;Q8K411;Q8K411-2;Q8K411-3	IPI00170126;IPI00788337;IPI00788353	-0.121148	-0.00762614	-0.146655	-0.158208	-0.113034	-0.170951	-0.167229	-0.124196	-0.115566	-0.0475383	-0.0306892	0.00144342	-0.0806576	0.0334514	0.0238271	-0.121944	0.00482669	-0.0938305	-0.0852886	-0.17031	-0.167229	-0.155231	-0.148999	-0.132248	-0.300182	-0.2444	-0.156655	-0.208517	-0.0695647	-0.24732	-0.15004	-0.207018	-0.198745	-0.124857	-0.0454429	-0.130008	-0.20989	-0.0977455	-0.269392	-0.293135	-0.194339	-0.100709	-0.228726	-0.143002	-0.24184	-0.175173	-0.187134
Rpl3l	Q5U470;Q9CQ09	IPI00944079;IPI00131793	-0.109026	-0.0943713	-0.0608774	-0.119157	-0.12075	-0.120618	-0.175429	-0.120352	-0.155879	-0.104605	-0.0695647	-0.133827	-0.133169	-0.131589	-0.0694271	-0.200755	-0.111165	-0.0402613	-0.116897	-0.0697022	0.0321821	-0.124725	0.115504	0.0438243	-0.012211	0.0245459	0.0883315	-0.210015	-0.0661237	0.00811621	-0.0903114	0.0906647	-0.103128	-0.129217	-0.0750534	-0.100978	0.166616	0.159637	0.025001	-0.0601858	0.31319	-0.0581087	0.0207794	0.311077	0.0820719	-0.191689	-0.111298
Aldh1a7	O35945;B2RTL5	IPI00336362;IPI00310215	0.401025	0.410064	0.424301	0.369166	0.375029	0.380521	0.342927	0.387015	0.367676	0.305806	0.368961	0.34055	0.471669	0.425559	0.429945	0.470489	0.434442	0.46931	0.382758	0.376901	0.368868	0.41227	0.371404	0.39051	0.370098	0.407995	0.384207	0.266195	0.245968	0.257304	0.301337	0.323191	0.282141	0.503262	0.519507	0.470189	0.369986	0.389394	0.372636	0.376414	0.385205	0.298531	0.338068	0.374898	0.349033	0.434247	0.392857
Gm6793;Hnrnpa3	Q8BG05-1;Q8BG05;Q3UZG3;Q5FB19;Q8BG05-2;Q0VG47;Q58E39;Q5U3M2;Q6PFA7;B2RXM2;A2AL12;Q6P6I7	IPI00269661;IPI00269662;IPI00749630;IPI00670004;IPI00667787;IPI00750059;IPI00459722;IPI00677689;IPI00752179;IPI00674712;IPI00750428;IPI00659723;IPI00849731;IPI00757273;IPI00663550;IPI00466185;IPI00461800;IPI00670681;IPI00849556;IPI00678360;IPI00626666;IPI00751584	-0.0647449	-0.0514416	-0.105544	-0.0814759	-0.0271541	-0.0840642	-0.0227584	-0.0821575	-0.0673633	-0.0263043	-0.0233263	-0.0719	-0.0356239	0.048636	0.0102216	-0.094236	-0.0574155	-0.0483758	-0.130799	-0.0621217	0.00688367	-0.0993626	-0.0553346	-0.0464211	-0.0688771	0.00400181	-0.0725861	-0.107152	-0.0172093	-0.147958	-0.0583858	-0.0388575	-0.113434	-0.0127833	0.0847009	-0.105142	-0.0504668	0.00293173	-0.0437644	-0.0223323	0.0209698	-0.0330883	-0.112233	-0.0681893	-0.165558	-0.0968015	0.0343671
Cth	Q8VCN5	IPI00122344	0.799621	0.719376	0.732764	0.721468	0.716529	0.735668	0.750348	0.6997	0.744294	0.767757	0.715912	0.728383	0.691499	0.640277	0.731254	0.767609	0.750373	0.744028	0.652697	0.573445	0.610786	0.702445	0.684016	0.746906	0.489524	0.507521	0.542689	0.788988	0.738217	0.760382	0.73983	0.68177	0.713923	0.654036	0.657377	0.638209	0.405929	0.425792	0.459378	0.663374	0.675604	0.713876	0.3976	0.491592	0.412213	0.735091	0.702468
Igh-6	P01873;P01872	IPI00177214;IPI00468055;IPI00853881	-0.0482362	0.150961	0.022317	0.0503829	NaN	-0.274053	-0.339023	0.651178	0.621999	0.756331	0.881189	1.22921	0.467613	0.267983	0.349732	NaN	0.631287	-0.551098	0.139697	0.352916	0.285284	0.781107	0.568644	0.601343	-0.109026	-0.166844	-0.137897	0.249308	0.238868	0.153543	0.380822	0.191425	0.337849	0.567896	0.510539	0.730775	-0.304861	NaN	-0.649569	0.0265871	NaN	NaN	-1.01264	NaN	NaN	-0.473423	NaN
Tubb2a;Tubb2b	Q9CWF2;B2RSN3;Q8BK89;Q7TMM9;Q99J49	IPI00109061;IPI00338039	-0.438719	-0.531069	-0.454071	-0.296311	-0.376735	-0.178619	-0.361768	-0.306729	-0.295253	-0.366476	-0.386701	-0.304161	-0.507922	-0.444137	0.0416548	-0.440314	-0.479231	-0.459956	-0.620305	-0.539729	-0.524866	-0.521051	-0.25084	-0.231924	-0.412836	NaN	-0.339707	-0.275365	1.14223	-0.41684	-0.330329	0.163139	-0.588421	-0.422018	-0.016211	-0.531169	-0.421695	NaN	-0.348119	-0.574925	NaN	-0.365021	-0.58111	NaN	-0.523963	-0.412294	NaN
Agxt	O35423-1;O35423;Q3UEN9;Q8R128;O35423-2	IPI00314909;IPI00760085	0.912619	0.980739	1.08174	0.89392	1.00246	1.19505	0.941005	0.813728	0.960103	0.964545	1.07033	1.17958	0.959374	1.03224	0.96725	0.963504	1.00344	0.954893	0.721444	0.876652	0.946416	0.880153	0.990166	0.988705	0.716813	0.677933	0.67985	1.23365	1.34238	1.21883	1.19512	1.39768	1.33599	0.820285	0.83403	0.9039	0.657718	0.695512	0.671233	1.14516	1.2324	1.17091	0.607485	0.737735	0.609354	0.896388	1.04442
Rad23b	P54728;Q3TJ52;Q3TUA4;Q3U041;Q3UQN3;Q6NVC3	IPI00108774;IPI00890867;IPI00475041	-0.100305	-0.102322	-0.106884	-0.1133	-0.106616	-0.109561	-0.0875986	-0.107286	-0.0391385	-0.172231	-0.0621217	-0.167615	-0.00532813	-0.0829751	-0.176961	-0.0639171	-0.033652	-0.108759	-0.0180643	-0.0943713	-0.0903114	-0.0535284	-0.104068	-0.140255	-0.0672258	-0.0513025	0.0071445	-0.118891	-0.147698	-0.0606008	-0.144568	-0.157561	-0.066537	-0.152378	-0.0780633	-0.0780633	-0.13711	-0.0831112	-0.112633	-0.1141	-0.145612	-0.132643	-0.0221902	-0.0448837	-0.0429245	-0.0769695	-0.0724488
Ndufa10	Q99LC3	IPI00116748	-0.353323	-0.373398	-0.374177	-0.41738	-0.491289	-0.449324	-0.372395	-0.417488	-0.427606	-0.381726	-0.413811	-0.369494	-0.308594	-0.338111	-0.336626	-0.409255	-0.365916	-0.395721	-0.371503	-0.421802	-0.443182	-0.314755	-0.346645	-0.387473	-0.388575	-0.313362	-0.376846	-0.390998	-0.37128	-0.382391	-0.354114	-0.335941	-0.378068	-0.320658	-0.296428	-0.254715	-0.369606	-0.370388	-0.376513	-0.40163	-0.445091	-0.45386	-0.484396	-0.522458	-0.491904	-0.367595	-0.436588
Eif3m	Q99JX4;A2A702;A2A701	IPI00115580;IPI00752792;IPI00752200	-0.0287106	-0.0945064	-0.1137	-0.0806576	-0.0615688	-0.0448837	-0.144568	-0.0619835	-0.0302653	-0.0662615	-0.0606008	-0.124063	-0.1133	-0.130799	-0.113034	-0.0750534	-0.1137	-0.103934	0.0691341	-0.0316775	0.0462356	-0.0743683	-0.0344974	0.0192582	0.0156512	0.101567	0.109001	0.0106575	-0.0513025	0.0488151	-0.0102069	-0.063641	-0.0284277	-0.129481	-0.13711	-0.0593554	0.0580373	0.116317	0.136553	0.0112243	-0.0858326	-0.00158604	0.186393	0.0968075	0.102372	-0.107018	-0.0092038
Arcn1	Q3TDU1;Q3U4S9;Q8C0G7;Q8R1S6;Q91W48;Q5XJY5	IPI00849044;IPI00313558;IPI00605394;IPI00755258	-0.0109229	-0.0103502	-0.00360229	-0.0480967	0.0145141	0.00307624	0.022317	-0.0427844	-0.0582473	-0.0371714	-0.081067	-0.0792927	-0.0513025	0.0111226	-0.0353423	-0.0137839	0.078122	-0.0024506	-0.0174944	0.0408826	0.0453571	0.0166288	0.0497854	0.00588372	0.00959697	-0.033793	0.0114134	-0.0117819	0.111929	0.0519225	0.0556513	-0.116498	0.025133	-0.0172093	0.0690583	0.0381544	0.042754	0.194592	0.112334	0.000230782	-0.0287106	0.0843338	0.107213	0.12614	0.221691	-0.00288247	-0.0040339
Sdf4	Q61112-1;Q61112	IPI00117754;IPI00653769	0.223273	-0.0143553	0.00349561	0.149473	0.221573	0.0138149	0.121251	-0.174151	-0.0363276	0.195632	0.00855155	-0.0173518	0.02597	0.173092	0.128724	0.0354165	0.161201	0.113099	0.0682413	0.182606	0.265882	0.0851599	-0.154972	-0.0482362	0.0363484	-0.0701146	-0.114367	0.0501587	0.0835081	-0.0344974	0.113411	0.0894055	0.0130577	0.219841	0.36816	-0.0460021	0.154249	0.478246	0.144441	0.0613603	-0.0618453	0.0118353	0.0914791	0.114394	-0.0187766	0.0322706	0.0118788
Tnks1bp1	P58871;B9EKJ7	IPI00459443	0.318812	-0.193456	-0.0676387	0.312957	0.0353426	-0.0647449	0.394695	-0.0712136	-0.135009	0.344648	0.0979959	-0.0427844	0.370135	0.214826	-0.0450236	0.453735	-0.00317046	-0.0805212	0.177637	0.0686951	-0.107822	0.39316	-0.0107799	-0.00288247	0.165046	-0.109962	0.0567612	-0.111298	-0.172359	-0.173127	0.00151557	0.0332299	-0.144438	0.0390288	-0.0409626	-0.0822938	0.0739399	0.613719	0.0293231	0.287888	0.35275	0.10386	0.252827	0.0693762	0.0372215	NaN	-0.0479571
Kdm2a	P59997-1;P59997	IPI00742275;IPI00875892	1.075	0.650816	NaN	NaN	0.403485	0.414153	0.808134	0.649684	0.692991	0.912238	0.389886	0.408838	NaN	0.279039	0.277377	NaN	0.689497	NaN	NaN	0.342763	-0.955238	1.10061	0.404248	NaN	NaN	0.375684	0.438816	0.716979	0.353727	0.541975	0.745769	0.434617	0.610455	NaN	0.633927	0.513934	0.289686	0.187116	0.086584	NaN	0.339126	0.39798	NaN	0.272803	0.313154	0.976503	0.257407
Fundc2	Q9D6K8	IPI00466200	-0.132774	NaN	-0.340277	0.0701485	NaN	NaN	0.197567	-0.0794293	NaN	-0.163885	0.140682	0.337357	-0.121148	0.127289	-0.17479	-0.141694	0.0283074	0.0818428	-0.0739573	NaN	-0.0858326	-0.17645	-0.223423	-0.14274	NaN	NaN	NaN	-0.201885	NaN	-0.151079	NaN	-0.103128	NaN	NaN	NaN	NaN	NaN	NaN	-0.36446	-0.265917	NaN	-0.0644689	-0.245739	NaN	-0.626112	-0.171975	NaN
Usp47	Q8BY87-1;Q8BY87;Q32NY0;Q8BY87-2;Q3UB96	IPI00608091;IPI00420143	0.207411	0.229738	0.217642	0.169339	0.218195	0.285794	0.115426	0.10939	0.0856039	0.0735451	0.0881014	0.0589237	0.122931	0.00142898	0.143277	0.130824	0.176838	0.138886	0.252759	0.0148931	0.101598	0.199057	0.0996181	0.163123	0.149633	0.219908	0.164545	0.0940638	0.263508	0.119667	0.100793	0.147729	0.156675	0.106684	0.135982	0.118727	0.1538	0.22945	0.128803	0.0745018	0.208878	0.140126	0.141128	0.347289	0.0820566	0.119087	0.0874267
Lifr	P42703-1;P42703;Q3U234;Q3UKU5;P42703-2	IPI00119299;IPI00407541	0.794382	0.306341	0.638277	0.837248	0.618384	0.635764	0.701342	NaN	0.823447	0.632718	NaN	1.24962	0.882305	NaN	0.0794781	0.625489	0.961873	0.548375	0.237098	0.0824536	0.960384	0.543551	0.353561	0.603161	1.14449	0.903091	1.53312	1.01025	0.917706	0.981622	0.854727	1.14032	1.07765	1.38609	1.961	1.17303	1.25044	0.742	1.18046	0.84438	0.748069	1.28736	1.24175	0.744995	1.12917	0.728646	0.531823
Spta1	P08032;Q3UQ30;Q8C3F9	IPI00679092;IPI00323230	-0.130404	0.268191	-0.240864	0.609134	-0.303225	-0.475189	0.0551715	0.191953	0.555397	0.25355	0.271914	0.594988	0.0301183	-0.234501	0.025001	-0.0281449	-0.339594	0.0163077	0.0632886	-0.182565	0.133306	0.205048	0.449395	0.0808352	0.904305	0.116207	0.824367	0.0757176	0.18659	0.022698	0.0336287	0.0245606	0.0255881	-0.088413	-0.123269	0.594247	-0.0434844	-0.196859	-0.311154	-0.104873	-0.135009	-0.274172	-0.153416	0.107819	-0.735782	-0.119423	0.0735298
Scyl2	Q8CFE4-1;Q8CFE4;Q80UY7	IPI00229287;IPI00798571	-0.112767	0.00711558	0.0463399	-0.0233263	-0.00201834	-0.209516	-0.154324	-0.145743	0.0873962	-0.267835	-0.273933	-0.115965	-0.170438	0.0268957	0.0020211	-0.182947	-0.0603242	-0.0153549	-0.0614305	-0.00647763	-0.0430645	-0.148609	-0.0930191	0.0533739	0.0443598	-0.108357	0.14135	0.00140012	-0.140517	-0.0885487	-0.202512	-0.032524	-0.0180643	-0.177089	-0.117695	-0.024036	0.163365	-0.0790197	0.0999118	0.0160452	-0.0619835	0.040482	0.0446723	0.176724	-0.121281	0.0991545	0.00543472
Ndufb9	Q9CQJ8;Q9EPK3	IPI00132623	-0.377624	-0.322966	-0.362779	-0.301588	-0.398679	-0.433173	-0.374177	-0.349479	-0.393855	-0.339821	-0.29337	-0.345851	-0.302641	-0.262794	-0.302992	-0.452806	-0.363564	-0.408929	-0.415867	-0.316957	-0.403486	-0.257856	-0.303109	-0.293841	-0.337426	-0.363003	-0.346759	-0.372061	-0.237441	-0.360982	-0.376402	-0.178874	-0.296663	-0.273337	-0.296428	-0.365804	-0.334225	-0.307895	-0.322966	-0.385044	-0.359296	-0.393526	-0.482332	-0.415867	-0.471344	-0.395063	-0.313246
Cttn	Q3UGC2;Q60598;Q8BNA5;Q921L6	IPI00624988;IPI00118143;IPI00121977	0.164658	0.144536	0.0234458	0.0389398	0.106684	0.00311966	0.126581	0.133923	0.0815374	0.234329	0.0216432	0.0419517	0.248176	0.244412	0.159106	0.119166	0.10656	0.0133634	0.124	0.0240325	-0.0312541	0.0706787	0.112303	0.106762	0.0568212	0.0927709	0.0590591	-0.0241777	0.156322	-0.110363	0.00102465	0.024634	-0.0280033	0.0189219	0.163688	0.0197846	0.0962213	0.0844714	0.0588786	0.215613	0.160186	0.122711	0.226392	0.205148	0.103767	0.0680599	0.248211
Timm21	Q8CCM6-2;Q8CCM6;Q3THX0;Q9CVT6	IPI00113080;IPI00228603	-0.457542	NaN	NaN	-0.090718	NaN	NaN	-0.296076	NaN	0.161815	0.0655816	0.0351652	-0.0723115	0.625066	NaN	NaN	0.172831	-0.299479	-0.0496307	0.0917713	-0.320658	-0.137372	-0.359634	-0.170182	-0.173511	-0.272262	-0.351176	-0.221939	-0.33754	-0.343351	-0.720454	-0.19862	NaN	-0.00719552	-0.0873271	0.125038	-0.088413	-0.054779	-0.341644	-0.333424	-0.268794	-0.186881	-0.359859	-0.384934	-0.207518	0.022317	NaN	-0.327572
Stt3b	Q3TDQ1;Q8BGU3	IPI00316469	-0.00805654	-0.0963969	-0.197236	-0.0565835	-0.0418037	-0.0496307	-0.0746424	-0.0361869	-0.0806576	0.0594347	0.00628944	-0.00317046	-0.0312541	-0.0207689	-0.131721	0.00853719	0.0199748	-0.0773797	0.0190095	-0.0680517	-0.131458	-0.00115369	-0.139601	-0.0822938	0.00627488	0.0191412	-0.111565	0.000793654	0.0138438	-0.0267293	-0.0924781	0.0959438	0.00676761	-0.0394191	0.345858	-0.189414	0.0923094	0.720113	0.132262	0.110978	0.120106	0.0535387	0.102698	0.156225	0.0704816	-0.0462816	0.0555014
Clec2d;Clec2g	Q91V08;Q9D676-1;Q9D676;Q9D676-2;Q8VI22	IPI00276430;IPI00108616;IPI00881122	NaN	0.592049	0.630014	0.419179	0.459516	0.266437	NaN	0.425869	0.361398	0.244668	0.095435	0.242516	0.666004	0.597671	0.372823	0.662574	2.24674	0.623243	0.569972	0.880551	0.672589	1.11525	0.545066	0.8662	0.132372	NaN	0.130887	0.0559662	NaN	0.281001	0.413211	NaN	0.26375	0.346169	NaN	0.440518	0.456267	NaN	0.44438	0.567297	NaN	0.657058	0.203236	-0.35095	0.715415	0.380671	NaN
Cyp4v2;Cyp4v3	Q9DBW0;B2RSR0;Q3UC74	IPI00120197	0.0540029	0.00186223	0.0487405	-0.146004	-0.0123541	0.08758	-0.0090604	-0.0765591	-0.0843364	-0.090718	-0.136454	-0.0931544	-0.0281449	-0.138945	-0.177344	-0.256648	-0.169797	-0.144568	0.066367	-0.000865332	0.0892981	0.0281308	-0.0440444	-0.0381552	0.220766	0.209979	0.29465	0.141541	0.182311	0.212785	0.109374	0.162299	0.112834	-0.00388998	0.0537332	-0.0227584	0.088623	0.162993	0.182	-0.0588014	0.0122426	-0.0253123	0.239192	0.29267	0.272437	0.00335097	-0.0234682
Actn1	Q7TPR4;A1BN54;Q99LJ3	IPI00380436	0.0781981	-0.0142124	0.0596453	0.00827593	0.076752	0.0391622	0.0109917	0.0315479	0.000187621	0.0464441	0.156273	0.0711029	0.108736	0.0483375	0.00521762	0.0819039	0.113005	0.000880282	-0.0385766	0.0549017	0.0278955	0.118523	0.0851753	0.0166288	0.0799354	0.177849	2.88928e-05	0.00805823	0.0474726	-0.00302645	0.141685	0.107197	0.0555163	0.0689221	0.136965	0.01552	0.150417	0.230025	0.0987836	0.117396	0.136728	0.110869	0.0512795	-0.000865332	0.0465485	0.0454166	-0.10742
Rrm1	P07742;Q05DU8;Q6NZB3;Q91YM8	IPI00315127;IPI00331302	-0.172487	-0.0969364	-0.123666	-0.184217	-0.213378	-0.29537	0.010832	-0.0569997	0.00836296	-0.23952	-0.0419438	-0.127633	-0.136979	0.303953	-0.259182	-0.240986	0.289475	-0.110631	-0.403159	-0.484705	-0.130272	-0.29678	-0.27858	-0.0504668	-0.0701146	-0.147567	0.178159	0.128062	-0.518938	-0.0742314	NaN	-0.129217	0.104682	-0.0843364	-0.201258	0.22896	-0.225398	-0.167615	-0.0487942	-0.177089	-0.480989	-0.290542	-0.33754	-0.208892	-0.194339	-0.259544	-0.574731
Fkbp5	Q64378;Q3TX72;Q4FJN2	IPI00338963	-0.276199	-0.153157	-0.299362	-0.148479	-0.238175	-0.241352	-0.246712	-0.181802	-0.025454	-0.151469	-0.101784	-0.197362	-0.0775164	0.185277	0.138124	-0.332278	-0.0688771	-0.160662	-0.143002	0.071679	-0.00302645	-0.295018	-0.0360461	-0.210638	-0.276318	-0.0783365	-0.243791	-0.305679	-0.197236	-0.212258	-0.304161	-0.299948	-0.325387	-0.268913	-0.379177	-0.368713	0.0730594	-0.17031	-0.0768328	0.0110064	0.15149	-0.153157	-0.129481	-0.749234	-0.151209	-0.222186	NaN
Aspa	B2KFD4;Q8R3P0;B2KFD5;B2KFD6;B0QZP3;Q8BZC2	IPI00895186;IPI00331094;IPI00895384;IPI00895314;IPI00881964;IPI00459885	0.195368	0.0754137	-0.0184918	-0.0568609	NaN	-0.545968	-0.18954	NaN	0.642504	0.0925094	NaN	0.46953	-0.0731348	NaN	-0.104739	-0.0508848	NaN	-0.420617	-0.361095	NaN	0.195963	NaN	NaN	-0.0040339	NaN	-0.976877	0.966884	NaN	0.00695607	0.0662461	NaN	0.0926478	0.113801	-0.0583858	0.882598	0.142481	NaN	0.1109	0.0295439	0.163074	-0.435629	-0.265557	NaN	-0.411969	-0.707878	NaN	-0.399116
Sf3b2	Q3UAI4;Q3UBH2;Q3UJB0;Q3UQU5;Q80W39;Q8BL33;Q9CS24	IPI00349401	-0.0172093	0.0470701	-0.0586628	-0.0574155	-0.0422242	0.00335097	-0.0353423	-0.131985	-0.0666748	-0.133827	0.0490538	-0.0244615	-0.0211954	-0.0189191	0.0312235	0.020004	-0.0655722	0.00413198	-0.0377336	-0.127897	0.013276	-0.0447438	-0.123401	-0.0486546	-0.0568609	-0.0315363	-0.107956	-0.0611541	-0.0817486	-0.0581087	0.0357418	-0.0705267	-0.0107799	0.0809117	-0.0644689	-0.0187766	0.0376508	0.0700878	0.125919	0.0591342	0.169891	0.109343	-0.0104934	-0.177471	-0.0560286	-0.0691522	0.18164
Kpnb1	P70168;Q3TFE8;Q3UHW8;Q6GTI5;Q7TSZ6	IPI00323881;IPI00742334	0.0126499	0.0710726	-0.0451634	-0.0480967	0.0107593	0.00972766	-0.0447438	0.0987681	0.0860938	-0.061707	0.0336876	-0.0164963	-0.0710762	-0.032383	-0.0687396	-0.0299829	-0.00446547	-0.0391385	-0.0526941	-0.000865332	-0.0468402	0.011937	-0.0473989	0.0349878	0.00387163	0.0989691	-0.0166389	-0.0112093	-0.0766959	0.0514738	0.0354165	0.0909565	0.0354609	-0.0842003	0.0843643	-0.00748264	-0.0892269	0.022786	-0.0104934	-0.0705267	0.0569262	-0.0380147	-0.114633	0.0262051	-0.00417774	-0.0968015	0.0497108
Serbp1	Q9CY58-2;Q9CY58;Q3UJK2;Q9CY58-3;Q3UEI6	IPI00471476;IPI00471477	-0.00518435	-0.0536674	-0.0109229	-0.0170666	0.0126065	-0.0132121	-0.00532813	0.0351652	0.0111953	0.00570986	-0.0384361	-0.00331438	-0.0542234	0.0848539	0.0379323	0.018235	-0.0408223	-0.0027385	0.0334662	0.0490391	-0.0107799	0.0151409	0.0538232	-0.0203421	-0.0103502	0.031312	-0.00288247	0.0408086	0.012912	0.0270868	-0.0518593	-0.00100955	-0.0641931	-0.110898	-0.0483758	-0.0806576	0.0497108	0.0578272	0.0276749	0.0692854	-0.105142	0.0144995	0.0883161	0.121408	0.0681959	0.0156949	-0.000865332
Mgst1	Q91VS7;Q53ZD4	IPI00880850;IPI00331322;IPI00880362;IPI00880219	0.179318	0.246242	0.243182	0.255012	0.235586	0.3119	0.154474	0.290833	0.278566	0.138696	0.195748	0.290851	0.244907	0.260532	0.26734	0.366485	0.23343	0.260152	0.264929	0.216652	0.204466	0.321135	0.206395	0.287677	0.347601	0.316726	0.39333	0.189812	0.244839	0.287184	0.160814	0.21098	0.222246	0.352787	0.283667	0.318272	0.267948	0.264772	0.331082	0.275402	0.280685	0.273116	0.418581	0.416828	0.498586	0.269095	0.241253
Plekha6	Q7TQG1;Q69ZU4;Q3UEX8	IPI00279128;IPI00625001;IPI00464298	-0.0446039	-0.118625	-0.0377336	-0.211137	-0.113034	-0.171463	-0.115699	-0.173255	-0.262313	-0.0745054	-0.0867838	-0.130535	0.0275426	-0.100843	-0.204516	0.0845786	0.054647	-0.0597706	-0.0628125	-0.166715	-0.153805	-0.0494913	-0.262553	-0.203765	-0.325847	-0.338681	-0.204642	-0.309642	-0.2587	-0.207393	-0.224658	0.0363779	-0.170053	-0.141171	-0.0405417	-0.270828	-0.151469	-0.0237521	-0.215119	-0.169797	-0.100036	-0.0794293	-0.291839	-0.271306	-0.121148	-0.0478175	-0.129745
Copz1	P61924;Q542M2;Q8R3M1	IPI00139637;IPI00761970	-0.0301242	0.00469642	-0.0672258	0.0094808	0.0230205	0.00884199	-0.00848689	-0.052555	-0.0698397	-0.110631	-0.0499095	-0.146134	-0.0781998	-0.119821	-0.110229	-0.0353423	0.0347365	-0.073546	0.0998037	0.0590741	-0.095587	-0.0090604	0.0752464	-0.0758749	0.0066952	0.118539	0.0441963	-0.0200577	0.143452	-0.0532505	-0.000144301	0.0207209	-0.0924781	-0.0970714	-0.0835198	-0.10044	0.120969	0.147985	0.0954812	-0.0558898	0.0889144	-0.0210533	0.0917713	0.153752	0.0900811	-0.0650208	0.0173586
Golgb1	B2RWW2;Q3UYL3;Q571K1;Q6PAK0;Q80UY9;Q8CGE5	IPI00938481;IPI00929857;IPI00654934;IPI00930804	0.00597073	0.0414172	-0.0641931	0.0367627	-0.00331438	-0.0156403	-0.112233	-0.1149	-0.158983	-0.0396999	-0.0492126	-0.150949	-0.103665	0.0789293	-0.0264459	0.0638465	0.0718761	0.0388656	-0.0976109	0.110293	0.0711484	-0.0106367	0.143405	-0.0100637	-0.152508	-0.00676469	-0.0596321	-0.0677763	-0.0147838	0.0690583	-0.145873	0.00997449	0.0125337	-0.122474	0.0452231	-0.0277203	0.00447921	-0.00662128	0.0357714	-0.0213375	-0.114767	0.15157	-0.179129	0.169972	0.196376	-0.241718	0.0153305
Uap1	Q91YN5-1;Q91YN5;Q3TAD4;Q91YN5-3;Q3UHZ7;Q91YN5-2	IPI00662657;IPI00387370;IPI00750471;IPI00608037;IPI00857499	0.0918328	0.116661	0.140873	0.164626	0.266437	0.285337	0.389149	0.0406897	0.311864	0.10642	0.175501	-0.064607	0.18996	0.143405	-0.0553346	0.421071	0.317013	0.26675	0.313029	0.395967	0.32525	0.207644	0.342159	0.0210576	0.365146	-0.179384	0.201095	0.199272	0.0712242	0.314266	0.179139	0.0713455	0.0536585	0.170378	0.10002	0.0658383	0.212668	0.387676	0.259288	0.378626	0.231346	0.323805	0.188003	0.448981	0.0724676	0.183032	0.399254
Hnrnpr	Q3U8W9;Q3UKV5;Q3UMT8;Q3UZI0;Q8BL32;Q8VHM5;Q99KG1;Q9CT37	IPI00128441;IPI00135308;IPI00648869;IPI00648571	-0.0927488	-0.0272955	-0.00676469	0.034707	-0.0426443	-0.187388	-0.0986889	0.049636	-0.0405417	0.0517879	-0.0244615	-0.0223323	0.140746	-0.109026	-0.0478175	-0.107956	-0.0556121	-0.0187766	-0.0285692	0.0131158	-0.220454	-0.120883	-0.0170666	-0.0820213	-0.110898	-0.103397	0.033481	-0.0835198	-0.143263	-0.0150693	-0.0398403	0.0893747	-0.0863762	-0.0820213	0.105054	-0.0291349	0.0498751	-0.0701146	-0.0630888	-0.0160683	0.00932104	-0.127897	-0.0116388	-0.0945064	-0.154324	-0.0180643	-0.090447
Rpl35a	O55142;Q6ZWX1;Q8BQV7;Q9DC85	IPI00115902;IPI00627049;IPI00605670;IPI00277459;IPI00850395	-0.119954	-0.126841	-0.115166	-0.116764	-0.141956	-0.124725	-0.161307	-0.10044	-0.127897	-0.0997664	-0.0717627	-0.120219	-0.0686019	-0.0803848	-0.0936954	-0.12075	-0.119157	-0.157561	-0.0672258	-0.122871	-0.0643311	-0.0877344	-0.130272	-0.142348	-0.110229	-0.1121	0.0217457	-0.10809	-0.0982849	-0.0129261	-0.109427	-0.127501	-0.042084	-0.152378	-0.221196	-0.146786	0.0651288	0.0467274	0.0468168	-0.0189191	-0.0894982	-0.0238941	0.0531195	0.0537632	0.0297647	-0.145743	-0.0852886
Tm9sf4	Q8BH24;Q14B57;Q922V9	IPI00875190;IPI00626537	0.110978	0.04792	-0.0439044	0.430587	-0.115699	0.0353131	0.328109	-0.346531	0.150849	0.172295	-0.78927	-0.0439044	-0.0160683	-0.0990932	0.00311966	0.294562	0.0771324	0.255891	2.08455	0.211949	0.167474	0.155679	0.382871	0.130381	0.405872	-0.066537	0.230499	0.214558	NaN	0.160653	0.270104	0.0607133	0.0916175	0.0242231	-0.1153	-0.0371714	0.41972	NaN	0.191969	0.245951	NaN	0.172587	0.228182	NaN	0.297236	NaN	NaN
Top3b	Q9Z321;Q3UJF5	IPI00131337;IPI00928246	0.0298089	0.110199	0.0326691	0.273535	0.186738	0.0248101	-0.115433	NaN	-0.0150693	0.203037	0.0861092	0.264755	0.0241791	0.128503	0.507111	0.0730746	0.681261	0.0823162	0.0213504	0.111913	0.243677	0.207511	0.264686	0.288065	0.0900197	NaN	0.023607	0.0782438	NaN	0.208594	-0.125783	NaN	-0.0963969	-0.0643311	NaN	0.291009	0.285196	0.180054	0.139299	0.220816	NaN	0.197914	0.150961	NaN	0.28891	0.0375176	0.206978
Dpp4	P28843;A2AS84;Q3TR43	IPI00125813;IPI00929867	0.0309139	-0.0319598	0.0178698	0.0133051	0.102218	0.0957278	0.0452527	0.0544223	0.0247513	0.0549616	0.0523414	0.111009	0.151074	0.120106	0.154683	0.0619778	0.0455059	0.0847315	0.00298957	-0.00187428	0.0169645	-0.0450236	-0.0200577	0.0377101	-0.13947	-0.170822	-0.0553346	-0.0717627	-0.124063	-0.116098	-0.0848807	-0.0723115	-0.0945064	0.026543	0.0322854	0.0393994	-0.0467006	0.000750337	-0.0829751	-0.016211	-0.0353423	-0.0291349	-0.0515809	-0.10541	-0.0629506	0.0622188	0.00804369
Tpm2	P58774-2;P58774;Q61344;Q6PJ18	IPI00874728;IPI00227918;IPI00857929	0.252587	-0.311387	-0.347439	0.107244	-0.251689	-0.196607	0.399293	0.446325	0.577875	-0.0109229	0.25068	0.108643	0.0564762	-0.395282	-0.0043216	-0.211137	-0.0156403	-0.356595	-0.225522	0.220127	0.235875	0.10448	-0.27262	-0.421587	-0.420617	0.263612	-0.345396	-0.410341	NaN	-0.519039	-0.134878	-0.0564447	-0.0440444	-0.133169	0.590919	-0.00360229	-0.420401	NaN	-0.467175	-0.517326	-1.93316	-0.412294	-0.534958	NaN	-0.458592	-0.0524158	NaN
Slc4a4	O88343-1;O88343;A7E1Z5;A2VDF7;O88343-2	IPI00314749;IPI00918179;IPI00857092;IPI00662028;IPI00918252;IPI00918182	-0.367818	-0.103665	-0.206518	-0.351515	-0.352646	-0.440846	-0.5007	-0.159887	-0.473319	-0.274292	0.263508	-0.261591	-0.254352	0.0270868	0.0928324	-0.212383	-0.178874	-0.174662	-0.26111	-0.281312	-0.210638	-0.537346	-0.0798389	-0.345283	-0.582749	-0.351176	-0.297133	-0.43189	-0.353098	-0.481816	-0.738984	-0.36446	-0.724127	-0.0978804	-0.194717	-0.227495	-0.1137	-0.341303	-0.481816	-0.110096	-0.23008	-0.339251	-0.89507	-0.30229	-0.35727	-0.332851	-0.156267
Casp6	O08738;Q3TPJ9;Q99M47;Q9D089	IPI00115542	-0.0405417	0.0508311	-0.121148	-0.168899	-0.104739	-0.287236	-0.0315363	-0.116897	-0.135272	-0.100709	0.142274	-0.0515809	0.136331	0.194394	0.0823162	0.0431999	-0.162726	0.0366443	-0.130404	-0.133695	-0.122209	-0.30147	-0.323543	-0.299245	-0.225275	-0.345283	-0.355355	-0.33948	0.0543624	-0.267476	-0.122871	-0.179129	-0.212383	-0.132511	-0.13947	-0.168899	-0.481712	-0.394185	-0.31371	-0.196355	-0.300299	-0.242328	-0.407189	-0.434134	-0.492007	-0.238909	-0.0719
Tpt1	P63028	IPI00129685;IPI00889916;IPI00918599	-0.243182	-0.239765	-0.166972	-0.226015	-0.120485	-0.201634	-0.231064	-0.190299	-0.221073	-0.193961	-0.166458	-0.148348	-0.19131	-0.167358	-0.322159	-0.263635	-0.0686019	-0.119024	-0.134221	0.00257023	-0.0790197	-0.250355	-0.126841	-0.160146	-0.140909	-0.0462816	-0.0709388	-0.20989	-0.123269	-0.204391	-0.109294	-0.194844	-0.192573	-0.336398	-0.236707	-0.35095	-0.0551957	0.174003	-0.0760118	-0.264476	-0.10541	-0.0988237	-0.146786	0.0135527	-0.067088	-0.197865	-0.124857
Ipo8	Q7TMY7-2;Q7TMY7;B2KGD8;Q7TMY7-1	IPI00895987;IPI00409819;IPI00409820	0.0218629	NaN	0.0369402	0.203053	0.284915	0.31199	0.182852	0.203618	0.0194336	0.201029	0.229907	0.177245	0.0161618	NaN	NaN	-0.0375931	-0.0698397	0.149008	-0.0301242	0.00060594	0.0733478	-0.0112093	0.29619	-0.0499095	0.0121116	NaN	0.0458335	0.412309	0.967391	0.0565362	0.193156	-0.371169	0.237217	0.269286	-0.0117819	0.0354757	0.170897	NaN	0.247029	0.0750185	NaN	-0.0380147	-0.0539454	-1.54127	-0.00776948	0.0674701	NaN
Hp1bp3	Q3TEA8-2;Q3TEA8;Q3TEA8-1;Q3B7C1;Q3TEA8-3;A2AM65	IPI00896020;IPI00342766;IPI00649131;IPI00649600;IPI00649203;IPI00649004;IPI00849525;IPI00851079;IPI00648970	-0.201258	-0.340164	-0.27608	-0.358396	-0.341872	-0.27274	-0.340505	-0.313942	-0.196733	-0.244156	-0.113167	-0.131985	-0.092072	-0.170694	0.025779	-0.110229	-0.389787	-0.148479	-0.38416	-0.289716	-0.321928	-0.314987	-0.342555	-0.255319	-0.323774	-0.270828	-0.31823	-0.411969	-0.148869	-0.251568	-0.209641	0.138362	-0.23352	-0.384381	-0.293724	-0.199625	-0.411643	-0.318577	-0.439464	-0.282736	-0.240986	-0.295606	-0.368265	-0.313246	-0.37128	-0.334683	-0.477056
Anxa6	Q3TUI1;Q3UDK4;Q3UI56;Q8BSS4;Q99JX6;Q3V2Z4;Q8CEX0;P14824	IPI00649152;IPI00310240;IPI00875218;IPI00554894	0.0962984	0.109701	0.0847163	0.186557	0.119197	0.0737729	0.171173	0.187264	0.129387	0.174621	0.0762498	0.0897432	0.0869823	0.168528	0.117146	0.102868	0.130713	0.147809	0.0708151	0.00768107	0.0268663	0.0925709	0.11868	0.081568	-0.0109229	0.0431108	-0.0164963	0.00134239	0.0300004	-0.0270125	0.0547369	0.0651288	0.0817511	0.0782134	0.0547969	0.100824	-0.0333701	-0.00719552	-0.0496307	0.0429472	0.0438243	0.0102652	-0.0473989	-0.0291349	-0.0610158	0.0508909	0.0103234
Ptges3	Q9R0Q7;Q3TJG6;Q9CRH1	IPI00127989;IPI00830960	0.100561	0.127368	0.00440703	0.0972395	0.16882	0.0300594	0.126266	0.22901	0.109265	0.080637	0.140762	0.0148347	0.0754896	0.151346	0.0492031	0.123874	0.177082	0.133686	0.0666843	0.166389	0.123497	0.0912486	0.120122	0.106405	0.0839668	0.159509	0.0470254	0.0327872	0.104899	0.0230352	0.0109772	0.111789	0.0900502	0.0678784	0.173628	-0.0059029	0.162864	0.221169	0.121047	0.146451	0.256011	0.0890678	0.103565	0.28358	0.103565	0.107663	0.233888
Ilk	O55222	IPI00116668;IPI00857189;IPI00857352	0.0128975	-0.0250288	0.011617	-0.0473989	-0.0615688	-0.0460021	0.0508909	-0.0762853	-0.042084	0.0703757	0.00494239	-0.0027385	-0.0153549	-0.0319598	0.00526098	0.0100037	-0.0866479	-0.0500489	-0.0846086	-0.067501	-0.116098	-0.0482362	-0.12618	-0.0535284	-0.0743683	-0.0211954	-0.15056	-0.00848689	0.0308109	-0.088413	-0.0384361	-0.00949054	0.386186	-0.0139267	0.0403633	0.0045807	-0.0769695	-0.00733908	-0.0788831	-0.0668125	-0.0207689	-0.0651587	-0.0524158	0.00584022	0.0338058	-0.0230425	-0.0333701
Ccdc58	Q8R3Q6	IPI00153794;IPI00929833;IPI00929884	0.0409866	-0.0677763	0.0128392	-0.112767	-0.0972063	-0.0680517	-0.081885	-0.178237	-0.0246034	0.00536224	-0.121413	0.0231085	-0.0070519	-0.0501882	0.0605477	0.0202234	-0.0716254	-0.0070519	0.0434676	-0.115832	0.00465305	-0.033934	0.160701	-0.0384361	-0.110229	-0.0729976	-0.121811	-0.0352017	-0.121281	-0.0836559	-0.062398	-0.237931	-0.116098	-0.1129	-0.105544	NaN	-0.0817486	0.0132615	-0.0928839	-0.0172093	-0.014641	-0.00100955	-0.164014	-0.103128	-0.0156403	-0.174534	-0.0136409
	Q8BR90-1;Q8BR90;Q8BR90-2	IPI00395060;IPI00896032	-0.0152121	-0.138814	-0.206643	-0.0117819	-0.0482362	-0.170053	-0.0533895	-0.216362	-0.246226	0.106638	-0.121679	-0.0294175	0.00894352	-0.0629506	-0.131721	-0.0797024	0.00618789	-0.149519	-0.0762853	-0.208642	-0.238053	-0.151469	-0.106348	-0.289834	-0.0489337	NaN	-0.260146	-0.15017	-0.357383	-0.1503	-0.0153549	-0.191184	-0.143655	-0.014641	NaN	-0.158337	-0.196607	-0.0479571	-0.127765	-0.0590784	0.0235337	-0.110363	-0.0223323	NaN	-0.110764	-0.210888	NaN
Aacs	Q9D2R0;Q8K3J7	IPI00135189	0.0826065	0.17106	0.190207	0.336828	0.215178	0.242141	0.249857	0.195021	0.353874	-0.109294	0.120232	0.110869	0.0273661	0.0525357	0.213588	0.363772	0.256632	0.271009	0.0772085	0.236147	0.158768	0.282702	0.279862	0.211365	0.0167017	0.0842268	0.00495696	0.00127022	-0.22404	-0.188907	-0.113834	-0.140648	-0.141564	-0.0893626	0.0234017	-0.0777899	-0.0867838	-0.197614	-0.276794	-0.0590784	-0.0817486	-0.128557	0.0249421	0.0228886	0.122005	0.211749	0.0929249
Snx1	Q3TI63;Q3U4S1;Q3UDY9;Q6NZD2;Q9WV80	IPI00876001;IPI00622364	0.0270281	0.00691259	-0.0153549	0.0431553	-0.0751904	-0.120618	0.0280868	0.142337	0.0827746	-0.0335111	0.00199225	0.0669411	-0.0326651	-0.0436245	0.0331857	-0.123004	-0.141956	-0.0946416	-0.0451634	-0.0734089	-0.0870554	-0.0257375	0.00124118	0.102372	-0.0946416	0.356144	0.00528993	-0.0750534	0.236435	0.0015733	0.0996799	-0.193078	0.201112	-0.0976109	-0.240742	-0.0542234	0.00322073	-0.476019	0.0314742	-0.0274372	-0.0368901	0.0244725	0.000317445	-0.531768	0.0407788	-0.03492	0.187756
Ddc	O88533;Q5SUV8	IPI00131814;IPI00649940	0.3723	0.489625	0.277132	0.52137	0.488451	0.380578	0.408321	0.322487	0.452906	0.318182	0.335299	0.337029	0.152436	0.0103814	0.191294	0.150914	0.086247	0.216988	0.37103	0.215178	0.396176	0.487358	0.232294	0.33898	0.387185	NaN	0.538555	0.477603	0.553532	0.578176	0.505042	0.535917	0.484429	0.273744	0.501034	0.432318	0.286726	0.702985	0.308001	0.36175	0.835085	0.370713	0.529822	NaN	0.491734	0.313549	0.546625
Atp11c	Q9QZW0-1;Q9QZW0;B1AUG5	IPI00654967;IPI00670268	-0.0526941	-0.0458623	-0.0840642	-0.0465609	-0.0253123	-0.0194885	-0.0514416	-0.131063	-0.03492	0.0646911	-0.0124972	-0.0154976	0.064857	0.031194	0.0203844	-0.033934	-0.0740944	-0.0313952	-0.0102069	-0.0204844	-0.067088	-0.040682	-0.0564447	-0.0328061	0.00827593	-0.0282861	-0.00719552	-0.143524	-0.033793	-0.142087	-0.0888201	-0.13829	-0.122341	0.100608	0.0664879	-0.000144301	-0.0040339	-0.021764	-0.0340748	-0.0661237	-0.0985544	-0.0851526	0.0218336	0.0506817	0.0735754	-0.0762853	-0.0554733
B2m	Q3U679;Q91XJ8;Q9D239;P01887	IPI00331286;IPI00109966	0.18236	0.138108	0.100453	0.10642	0.213973	0.179874	0.172213	0.116582	0.0604425	0.316798	0.28023	0.202107	-0.033652	0.105442	0.225093	0.270661	0.176463	0.137013	0.0505621	0.167037	0.0414023	0.0171249	0.21558	0.19952	-0.0432046	0.15996	0.237473	0.0251771	0.110791	0.100376	0.14741	0.252449	0.209945	0.0403337	0.534015	0.205963	0.240043	0.333534	0.185819	0.200979	0.236453	0.195418	0.150866	0.19408	0.243404	0.0413281	0.183032
Aldh1b1	Q9CZS1;B1AWX7	IPI00113073	0.300146	0.269443	0.27666	0.21419	0.308948	0.237201	0.418581	0.173433	0.21093	0.418254	0.146084	0.189664	0.209862	0.342305	0.279687	0.278986	0.312886	0.323155	0.222969	0.32534	0.291168	0.337138	0.247817	0.256476	0.151282	0.1666	0.137187	0.584869	0.595729	0.62814	0.676388	0.745696	0.666164	0.319532	0.339418	0.332153	0.234686	0.229027	0.214023	0.50496	0.544792	0.466696	0.098799	0.0712545	0.0242378	0.309324	0.313943
Phka1	P18826-2;P18826;A2AI90;Q8CBA7;A2AI87;P18826-1;A2AI88;A2AI89;Q8BSV5;A2AI91;Q3TQJ0;Q3UV91	IPI00222459;IPI00885264;IPI00115449;IPI00885827;IPI00876526;IPI00177078	0.494394	-0.127501	0.0183226	-0.677892	NaN	-0.1995	0.0529099	-0.077243	-2.28685	0.169372	NaN	-0.0946416	0.0690281	0.122162	0.467194	0.078518	-0.0257375	0.392232	NaN	NaN	0.325503	-0.116897	-0.073546	-0.0683268	-0.0586628	-0.0106367	0.0858948	NaN	-0.0698397	NaN	-1.59383	-0.0579701	0.192249	-1.21816	0.0853131	-0.231187	NaN	-0.0206266	0.331264	-0.0538065	-0.0404014	0.0436757	NaN	0.146979	-0.19862	NaN	-0.167487
Ssb	P32067;Q3TG93;Q564E6;Q8BTU4;A2AV01;Q9CYB9;A2AR07	IPI00134300;IPI00473603;IPI00874426;IPI00758127;IPI00885227	-0.0440444	-0.0313952	-0.0936954	-0.0809306	0.0322117	-0.0867838	-0.073546	-0.101112	0.027469	-0.0360461	-0.0183493	0.0147183	-0.0486546	0.0130722	-0.0347791	-0.0211954	-0.0342158	-0.0167816	-0.0140695	-0.0370308	-0.0539454	-0.0453032	-0.0492126	-0.104068	-0.0594936	-0.0196308	0.0142081	0.0266018	-0.00877375	0.0139167	-0.00719552	-0.024036	-0.0059029	-0.0291349	-0.0450236	-0.0319598	0.0293673	0.0548868	0.0877948	-0.013498	-0.00662128	0.0332743	-0.0518593	-0.0766959	-0.111031	-0.0640551	0.00437805
Aqr	Q8CFQ3;A2AQA6;A2AQA7	IPI00330263;IPI00755907	0.16309	NaN	-0.231801	NaN	-0.0342158	-0.301822	NaN	0.369594	-0.0093472	NaN	NaN	-0.198997	0.077589	NaN	-0.134747	-0.0632268	0.146643	0.231701	NaN	NaN	0.0226541	NaN	-0.198117	-0.110898	0.00889994	-0.121679	-0.165301	0.0225075	-0.0756011	-0.0996318	0.347123	0.158896	0.0578721	0.123104	0.356476	0.044851	0.0625803	0.697827	0.274634	-0.0200577	0.220732	0.048278	-0.0139267	-0.1137	-0.0582473	0.328399	0.284704
Akr1c13	Q8VC28;Q54A37;Q571M4	IPI00310658	0.482009	0.313979	0.452175	0.39407	0.404248	0.362269	0.36112	0.42082	0.464843	0.384565	0.40379	0.401749	0.438972	0.412251	0.483682	0.513976	0.390359	0.486226	0.384188	0.341117	0.394885	0.443144	0.337649	0.396062	0.384094	0.398265	0.38272	0.344685	0.358362	0.371422	0.315846	0.32063	0.299649	0.448253	0.443674	0.49826	0.377238	0.417945	0.392724	0.40484	0.4656	0.433078	0.329377	0.310218	0.331717	0.374318	0.336555
Ctsl;Ctsl1	P06797;Q3TNC8;Q3TT75;Q3TVJ1;Q3U5U9;Q3UHZ4;Q3UWH6;Q543M3;Q6LAF5;Q9D0C0	IPI00128154	-0.0448837	0.347068	-0.0399806	0.450952	0.250783	0.379038	0.328417	0.242635	0.209979	0.312814	0.478869	0.41039	0.253171	0.499851	0.311721	0.0464889	0.324798	-0.0703892	-0.322274	0.224334	0.124424	0.261552	0.289563	0.152003	0.138727	0.261777	0.366932	0.204665	0.23817	0.359194	0.346793	0.36952	0.363624	0.180381	0.172539	0.188693	0.0272486	0.197501	0.0652646	-0.066537	0.6517	0.37118	-0.163628	0.59826	0.0926939	0.132198	0.101923
Ctsd	Q8C243;P18242;Q05BF3;Q3TIR0;Q3TJN3;Q3TWD0;Q3TWL1;Q3TWR6;Q3TXL5;Q3U651;Q3U7I9;Q3U7P0;Q3U8W5;Q3UAQ1;Q3UC89;Q3UCD9;Q8VCK2;Q3UCW4	IPI00404551;IPI00111013;IPI00881091;IPI00927957	-0.0695647	-0.0250288	-0.073546	-0.17031	-0.181802	-0.205267	-0.222681	-0.152248	-0.141825	-0.0536674	0.0034522	0.00624594	-0.138552	-0.0593554	-0.0297002	-0.0545011	-0.0725861	-0.126841	-0.145612	-0.124196	-0.155102	-0.118759	-0.130931	-0.149129	-0.0832474	-0.151079	-0.153416	-0.154972	-0.0875986	-0.142871	-0.215741	-0.226139	-0.222063	-0.0535284	-0.0114957	-0.0677763	-0.168899	-0.144568	-0.155879	-0.0900404	-0.100709	-0.120352	-0.253505	-0.26111	-0.268554	-0.196607	-0.222928
Ndufa12	Q7TMF3;Q5M9K5;Q8BME2	IPI00344004	-0.44297	-0.375512	-0.370388	-0.369829	-0.38637	-0.434775	-0.364573	-0.456911	-0.373732	-0.299831	-0.442333	-0.345851	-0.280838	-0.323312	-0.378734	-0.407189	-0.358171	-0.400429	-0.348573	-0.414352	-0.430499	-0.356707	-0.378401	-0.322851	-0.427392	-0.396707	-0.380175	-0.461109	-0.479231	-0.377512	-0.401084	-0.414352	-0.396707	-0.292664	-0.327917	-0.237319	-0.356369	-0.351741	-0.356482	-0.436588	-0.318346	-0.429	-0.378956	-0.550211	-0.483055	-0.381837	-0.321582
Nudt8	Q9CR24	IPI00133015;IPI00919263	0.21875	NaN	0.0515188	NaN	0.134952	-0.0545011	0.244907	NaN	-0.00100955	NaN	-0.00647763	0.163931	0.227101	NaN	NaN	NaN	NaN	-0.00100955	NaN	NaN	NaN	NaN	-0.00776948	-0.00848689	0.110184	0.139744	0.0642234	-0.0792927	NaN	0.118868	0.0984437	NaN	0.0924633	0.377126	NaN	0.170897	NaN	NaN	-0.15069	-0.0683268	NaN	-0.007913	-0.232784	-0.217355	0.120969	NaN	NaN
Bsdc1	Q80Y55;B2KGE3	IPI00330806;IPI00882329;IPI00881450;IPI00880289	0.226983	NaN	0.0123881	0.0544672	0.264963	0.278776	0.101614	-0.0832474	0.222683	0.20583	-0.0328061	0.0731807	0.105442	-0.0169242	0.0227274	0.275297	0.092125	0.254978	NaN	-0.0396999	0.0149368	0.333916	0.130081	0.139093	0.163688	0.142783	NaN	0.126061	-0.0564447	0.128251	0.0263078	0.0715121	0.0331857	-0.138028	NaN	0.0097567	0.320829	-0.0113525	0.0448807	0.0516233	NaN	-0.088413	0.393103	NaN	0.219757	0.343659	0.0269693
Msmo1	Q9CRA4	IPI00133526;IPI00886060;IPI00830317	0.783216	1.20012	0.82286	1.24773	0.861081	1.08556	1.0308	1.17137	1.45498	1.48786	1.48665	1.32359	1.25815	1.06025	1.25168	1.26882	0.996369	1.26972	0.566592	0.845054	0.721349	1.16446	1.15268	1.01202	1.0015	1.2479	1.01351	1.13863	1.52326	1.13248	1.1539	1.45064	1.2092	0.968435	0.984303	0.81919	1.39528	1.54557	1.27638	1.27596	1.28107	1.27317	1.42078	1.39593	1.27097	1.10858	1.09622
Slc22a1	O08966	IPI00331032	0.322487	0.388016	0.0963756	0.0532093	NaN	0.085466	0.133828	NaN	NaN	0.058533	0.192612	NaN	0.107446	0.12042	0.175045	0.32366	NaN	0.890519	NaN	0.269078	NaN	0.459219	0.245677	0.116254	NaN	0.284107	0.378719	NaN	0.0485316	0.10431	NaN	-0.0223323	0.0301919	NaN	NaN	0.254823	0.451958	0.283966	0.334334	-0.136323	NaN	0.0788837	0.150321	0.351958	0.387072	0.251865	0.384057
Pdxk	Q8K183	IPI00283511;IPI00831553;IPI00625562	0.163171	0.0869363	0.133116	0.14366	0.138711	0.0512944	0.160685	0.045089	0.063756	0.194411	0.0801489	0.0615411	0.0710574	0.0823773	0.0220387	-0.0107799	0.0890065	0.0993862	0.154972	0.16154	0.106855	0.0803929	0.143197	0.0532841	0.0715121	0.0678784	0.0714516	0.047398	0.0273367	-0.012068	-0.0553346	0.0101926	-0.0170666	0.0684229	0.128598	0.049651	0.0222145	0.0614356	0.0125482	0.00708648	-0.109829	-0.0427844	0.076965	0.182884	0.137965	0.152099	0.137076
Atp6v1c1	Q9Z1G3;Q3TG21;Q9D9Z4	IPI00130186	-0.00805654	-0.0350608	-0.134878	0.0912793	-0.1333	-0.0561673	0.124566	0.140508	-0.173511	0.0891293	-0.0486546	-0.0261627	-0.0250288	-0.0092038	-0.0699771	-0.00129785	-0.0988237	0.0275279	-0.0594936	-0.0539454	-0.017637	-0.093425	-0.0268709	-0.0292761	-0.00388998	-0.125651	-0.0545011	-0.0194885	-0.165044	-0.026021	-0.09815	-0.121679	0.0147474	-0.0709388	-0.012068	-0.0499095	0.0924633	0.0328019	0.1525	0.176397	0.0679994	0.081278	-0.0388575	-0.0203421	-0.0918015	-0.032242	-0.0454429
Srpr	Q9DBG7;C3VDI1;Q9CVL8	IPI00119695;IPI00894964	0.0460867	0.169404	0.141541	0.117521	0.150785	0.106886	0.0497407	0.0866452	0.163203	0.0506518	0.0980576	0.152709	0.0333628	-0.0659859	0.249548	0.0469062	0.0461463	0.114691	0.189878	0.255581	0.224907	0.0820871	0.271583	0.121141	0.309091	0.326028	0.349401	0.233515	0.339309	0.355424	0.143421	0.202024	0.148529	0.0563711	0.114675	0.0712545	0.338323	0.442026	0.339856	0.198245	0.333716	0.216552	0.314679	0.426606	0.373907	0.315379	0.201244
Ahnak	A0JLR7;A0PJF4;Q3UYW8;Q6UIL4;Q8BKS2;Q8BRB8;Q8CGE7;Q8VDN3	IPI00553798;IPI00605894;REV__IPI00130010;REV__IPI00857230;REV__IPI00856390;REV__IPI00788443;REV__IPI00762652	-0.0663991	-0.0999011	-0.0946416	0.0759	-0.0443242	-0.118891	-0.0371714	0.0354462	0.0488301	-0.0156403	-0.0164963	0.0414023	-0.0277203	-0.12075	-0.00877375	-0.164529	-0.0489337	-0.167615	-0.114767	-0.0783365	-0.0842003	-0.0837921	-0.142609	-0.208268	-0.0258793	-0.0396999	0.0680599	-0.0969364	-0.133432	-0.0832474	0.0520871	0.0653552	0.0941408	-0.0996318	-0.0538065	-0.106348	-0.0655722	-0.0827026	-0.103531	0.038999	-0.0285692	0.0427688	-0.1141	-0.167101	-0.14104	0.074517	-0.00345841
Pir	Q9D711;A2AIH9;Q8CIE9;A2AIH8;Q8BNL6;Q8C1Y5	IPI00109437;IPI00831563	-0.181166	0.640591	0.698085	0.407555	0.611491	0.710189	0.585258	0.823499	0.75358	0.226628	0.794182	0.873344	0.397087	0.676411	0.678003	0.927853	0.818528	0.863257	0.117083	0.626758	0.553828	0.749645	0.634419	0.591832	0.55186	0.453182	0.520645	0.0292347	0.670314	0.0753832	0.516037	0.608342	0.500504	0.285003	0.948586	0.738313	NaN	0.704512	0.467154	0.885793	0.718806	0.915528	0.546266	0.675835	0.952908	0.681932	0.808185
Rufy1	Q8BIJ7	IPI00222147	NaN	0.0565063	0.00395842	NaN	-0.397146	-0.0551957	2.27313	0.287906	0.440518	-0.0632268	1.18501	0.360138	NaN	0.26939	0.141144	0.0163077	0.135697	NaN	-4.36541	-0.11703	0.00498592	-0.517931	0.23121	-0.759752	0.00197782	0.112194	0.0621886	-0.033793	-0.012211	NaN	0.109546	0.799446	0.0205159	0.347417	-0.296898	-0.0231843	-0.102322	-0.0780633	0.114519	0.144664	0.523525	0.0405265	0.256925	-0.130272	0.0795543	0.146084	-0.10017
Dysf	Q9ESD7-2;Q9ESD7;A0FLF1;Q9ESD7-1;Q9ESD7-3;Q7TQI2	IPI00113271;IPI00808203;IPI00915517;IPI00831676;IPI00831354	0.0898507	NaN	0.041046	0.228452	0.676526	0.0233138	-0.0192036	-0.0765591	0.0486658	0.139379	0.0378139	0.109281	-0.0728604	0.0400223	0.19755	-0.134615	0.200647	0.224755	-0.340164	-0.0583858	-0.15069	NaN	0.00840657	0.0712697	-0.132643	NaN	0.113473	0.136775	NaN	0.304505	-0.140124	NaN	0.24156	NaN	NaN	0.278286	0.144297	NaN	0.556648	-0.351967	NaN	0.352861	-0.346872	NaN	NaN	-0.181675	NaN
Oplah	Q8K010;Q3TPB5;Q3TYS9	IPI00169473	0.150929	-0.0465609	0.0663519	0.105163	0.194311	0.141796	0.094757	NaN	-0.121281	0.195897	NaN	0.0388954	NaN	-0.0182068	0.349309	-0.371726	-0.183963	0.0675911	-0.154583	0.144489	NaN	0.379245	0.0409569	0.212367	NaN	0.0630474	0.0665934	NaN	0.151186	0.130476	0.186525	0.0415063	-0.00388998	NaN	0.231922	-0.0494913	NaN	0.0171834	-0.0797024	-1.30679	-0.0110662	-0.0453032	NaN	0.0077536	-0.066537	0.0852058	0.126392
Shmt2	Q3TFD0;Q99K87;Q9CZN7	IPI00454008	-0.0867838	-0.15782	-0.0988237	-0.126973	-0.175557	-0.163885	-0.163112	-0.160146	-0.151209	-0.138814	-0.160017	-0.135272	-0.110764	-0.0858326	-0.113967	-0.0384361	-0.119024	-0.165815	-0.0643311	-0.171591	-0.147958	-0.10541	-0.114234	-0.122474	-0.14104	-0.0688771	-0.130535	-0.156785	-0.0756011	-0.16877	-0.209142	-0.209017	-0.110898	-0.123534	-0.111432	-0.158725	-0.0651587	-0.125783	-0.156655	-0.176195	-0.138421	-0.232292	-0.141956	-0.119423	-0.0385766	-0.0972063	-0.0659859
Ppp6c	Q9CQR6;Q9CVB2	IPI00132965	-0.00504058	0.0270427	-0.0160683	0.0689221	-0.137897	0.353671	-0.146134	0.00069258	NaN	0.000173176	0.107679	0.315468	0.0472341	0.210363	-0.0184918	-0.0475383	0.0129411	0.19712	-0.0270125	-0.0152121	0.0671225	-0.151859	-0.0284277	-0.125519	-0.120485	-0.240986	-0.126841	-0.334454	-0.559345	-0.148479	0.00594161	-0.00388998	-0.00532813	-0.0666748	-0.0739573	-0.1129	-0.198243	0.110012	-0.0270125	-0.197865	0.0706787	-0.0588014	-0.197991	-0.298189	0.0562663	-0.202512	-0.106348
Pxmp2	P42925;Q5D073	IPI00310827;IPI00785281;IPI00858180	-0.137635	-0.140386	-0.00129785	-0.0294175	-0.0147838	0.0683169	0.0328314	-0.0497701	-0.0371714	-0.185486	-0.1137	-0.0690147	-0.240986	-0.206268	-0.0601858	-0.142609	-0.097476	0.0119225	-0.190678	-0.213254	-0.222434	-0.0450236	-0.119555	0.0610143	-0.10608	-0.309176	-0.0890913	-0.0268709	-0.103263	-0.0315363	-0.0247452	-0.0469799	-0.0446039	-0.186881	-0.276318	-0.186627	-0.227002	-0.319618	-0.16092	-0.106214	-0.0611541	0.0614958	-0.0984196	-0.172744	-0.0458623	-0.177471	-0.153027
Cct7	P80313;Q3TET0;Q3THH8;Q3TIJ7;Q3TJN2;Q3UDB1;Q3UIJ0;Q8C5Q5	IPI00331174	-0.0576928	-0.0797024	-0.0475383	0.0477262	-0.0746424	-0.0149266	-0.00963389	-0.0224744	-0.00100955	-0.0720373	-0.0492126	-0.0615688	-0.0855607	-0.0535284	-0.106214	-0.0615688	-0.040682	-0.0405417	0.00623156	-0.00302645	-0.0784732	-0.0282861	-0.0492126	-0.0139267	0.0133051	0.00118344	-0.0364681	0.0325067	0.0825147	0.0204574	-0.0543624	0.0925863	-0.0721745	-0.0258793	0.00124118	0.0251918	-0.0619835	-0.0694271	-0.081067	-0.110363	0.0911871	-0.0941009	0.0154179	0.00401639	-0.0732718	-0.0680517	0.00287389
Cat	Q3TVZ1;Q3TXQ6;Q3UF58;Q3UZE7;Q8C6E3;Q91XI2;P24270;Q542K4;A2AL20	IPI00869393;IPI00312058;IPI00755311	0.156081	0.201974	0.193569	0.153013	0.17958	0.15909	0.163543	0.195203	0.196095	0.0685136	0.118539	0.126266	0.0811863	0.107384	0.0845327	0.120106	0.122711	0.159106	0.0838291	0.0824842	0.0897278	0.137473	0.136236	0.121769	0.0354905	0.0427986	0.106125	0.0300446	0.0531195	0.0391177	0.0945721	0.0780915	0.1202	0.161847	0.152035	0.184867	-0.0247452	-0.00187428	-0.0127833	0.0502932	0.0738791	0.0886535	0.00584022	0.051429	0.0668806	0.137791	0.133812
Ubr4	A2AN08-1;A2AN08;A2AN08-3;A2AN08-5	IPI00378681;IPI00845523;IPI00648709;IPI00606977	0.0878867	0.0126936	0.078122	0.0941716	0.0463995	-0.0100637	0.120388	0.0826675	0.0253092	0.0740309	0.0179429	0.0369994	-0.0167816	0.0302214	-0.0480967	0.0596754	0.0775738	0.00369804	0.0492927	0.118116	0.00122692	0.0988918	-0.00144202	0.100654	0.060939	0.10431	0.106746	0.00888541	-0.0295589	-0.00489682	0.0538381	0.0613001	-0.0229005	0.0523712	-0.0764222	-0.0416635	0.0606079	0.0715881	-0.0528332	-0.024036	-0.0311129	-0.012068	0.0596301	0.14757	0.0452379	0.0206331	-0.0184918
Scd1;Scd3	P13516;Q3UXG5;Q547C4;Q3UWK5;Q99PL7;Q9D550	IPI00322530;IPI00121153;IPI00750559;IPI00117142;IPI00896008;IPI00458088	-0.174662	-0.181548	-0.215741	-0.0790197	0.0249715	0.0796305	0.0522516	0.0410609	-0.00719552	-0.325271	-0.248778	-0.269632	-0.491904	-0.413919	-0.503552	-0.007913	0.00993093	-0.0492126	-0.284514	-0.0639171	-0.132774	0.0509656	0.0784266	-0.0402613	-0.456911	-0.370611	-0.551294	-0.813361	-0.696172	-0.851679	-0.601126	-0.514703	-0.593497	-0.674822	-0.620868	-0.729966	-0.739762	-0.642008	-0.804467	-0.554147	-0.492827	-0.605968	-0.642286	-0.690909	-0.668028	-0.0535284	-0.161178
Gm16286;Txnl4a	P83877;Q78JM7	IPI00171988;IPI00918664;IPI00762258	2.58009	NaN	NaN	-0.0783365	0.422946	0.716932	0.294296	NaN	NaN	0.115519	NaN	NaN	-0.176323	NaN	NaN	-0.221568	NaN	-2.05502	-0.015783	NaN	NaN	-0.158983	-0.257493	NaN	1.3288	NaN	NaN	0.03518	NaN	2.62495	0.767339	NaN	NaN	0.922156	NaN	NaN	-0.279055	NaN	0.0704361	-0.00460935	NaN	NaN	-0.0719	NaN	1.14755	-1.05367	NaN
Iyd	Q9DCX8	IPI00121498	0.231515	0.227709	0.303579	0.109047	0.219606	0.225666	0.225548	0.217927	0.105861	0.209695	0.173271	0.224705	0.20548	0.262607	0.293536	0.214173	0.200283	0.181166	0.167944	0.216703	0.162024	0.231447	0.355313	0.369352	0.163171	0.299649	0.24052	0.173986	0.258115	0.22597	0.245061	0.190026	0.290533	0.174687	0.146723	0.199835	0.132372	0.193024	0.215111	0.380822	0.395701	0.325955	0.27631	0.306181	0.203834	0.201079	0.248913
Pdk1	Q3U5E5;Q8BFP4;Q8R2U8;Q8BFP9	IPI00776169;IPI00221407	-0.290424	-0.512985	-0.754802	-0.771801	-0.707702	-0.912113	-0.595981	-2.58068	-0.650673	-0.834145	NaN	-1.09173	-0.31429	NaN	-0.557484	NaN	-0.517326	-0.641176	-0.420186	-0.353888	-0.686344	NaN	-0.541317	NaN	-0.724738	-0.89724	-1.16298	NaN	-1.10057	NaN	-0.790939	-1.14757	-1.08352	NaN	-2.19535	-0.519542	NaN	-1.27435	-1.0635	NaN	-0.502942	-0.776273	NaN	-0.803888	-1.10239	NaN	NaN
Xdh	B2RUJ7;Q3TAT6;Q3UMS6;Q99KV3;Q9CVF2;Q00519	IPI00655217;IPI00352984;IPI00653163	0.245198	0.15645	0.229585	0.218548	0.178682	0.197252	0.220194	0.202472	0.149809	0.125274	0.151971	0.16681	0.172815	0.226291	0.205763	0.235484	0.222044	0.252862	0.250835	0.233719	0.183654	0.294969	0.232582	0.298868	0.208528	0.213136	0.227608	0.149393	0.106762	0.174345	0.2189	0.209912	0.21409	0.245933	0.254479	0.256373	0.220093	0.234041	0.217206	0.158574	0.224604	0.208094	0.227793	0.185261	0.232938	0.161621	0.208361
Ppt1	O88531;Q3TAR8;Q3U6J9;Q3U6W3;Q3UB92;Q8VBX5;Q3TEL0	IPI00331318;IPI00648852;IPI00652776;IPI00881289	-0.136585	-0.00173015	-0.0803848	-0.229711	-0.215617	-0.210513	-0.292546	-0.14939	-0.0567222	0.0679994	0.00889994	-0.103934	-0.0992279	0.0117772	-0.00619028	-0.131194	-0.178492	-0.128953	-0.18574	-0.116098	-0.0561673	-0.0398403	-0.212258	-0.125519	-0.0508848	-0.0709388	-0.0899048	-0.131985	-0.108357	-0.0825664	-0.13711	-0.139731	-0.166972	-0.1137	0.00782613	-0.024036	-0.156397	0.0332299	-0.0851526	-0.191689	-0.0585243	-0.054779	-0.188401	-0.15069	-0.219463	-0.194339	-0.145091
Ces2g	Q8R097;Q8R0L2;Q8R1G9	IPI00320204	-0.187388	-0.29678	-0.314058	-0.238053	-0.240009	-0.376068	-0.331476	-0.154583	-0.265077	-0.265197	-0.309758	-0.380397	-0.259905	-0.207143	-0.356256	-0.317072	-0.338681	-0.207893	-0.275245	-0.197488	-0.251568	-0.305912	-0.287945	-0.167101	-0.214995	-0.158079	-0.220701	-0.483674	-0.444137	-0.469052	-0.294782	-0.359971	-0.336512	-0.366812	-0.348686	-0.344942	-0.286645	-0.274292	-0.271426	-0.386811	-0.355242	-0.450591	-0.237441	-0.218347	-0.183709	-0.280956	-0.297015
Slc6a13	P31649;Q3UEF3;Q8VC78;Q8CF74	IPI00136863;IPI00882092;IPI00473567	0.352124	0.348703	0.134398	0.349585	0.248862	0.272628	0.44387	0.318776	0.197252	0.516347	0.286304	0.231718	0.318236	0.38432	0.260584	0.31432	0.372449	0.410486	0.441478	0.48839	0.516821	0.40133	0.474573	0.538639	0.452669	0.220211	0.308305	0.352658	0.612086	0.187329	0.428896	0.466536	0.382269	0.44841	0.472689	0.413499	0.480881	0.598806	0.492119	0.488208	0.492728	0.366132	0.406063	0.521846	0.349952	0.589572	0.692478
Ywhag	P61982;A8IP69	IPI00230707	0.0123007	0.00241124	0.0158263	0.0268223	-0.0253123	0.0280721	-0.00762614	0.0168914	-0.000576859	-0.0170666	-0.00662128	0.0559963	0.01749	-0.0394191	-0.0396999	0.0634242	0.0396959	-0.0113525	0.0986909	-0.0124972	0.0145288	0.025133	0.0210576	-0.0142124	0.0759609	0.224149	0.0941563	-0.0213375	0.0170666	-0.0308304	-0.0164963	-0.0200577	-0.0233263	0.0799507	0.112272	0.00720268	0.133432	0.158156	-0.00417774	0.032979	0.0602468	0.0316512	0.116723	0.29573	0.0630626	0.0380063	0.143532
		IPI00462237	-0.200128	-0.153027	-0.225522	-0.158596	-0.183963	-0.216734	-0.124196	-0.127105	-0.260267	-0.185867	0.0189657	-0.178237	-0.117828	-0.0522768	-0.147828	-0.107822	-0.146264	-0.215617	-0.116232	-0.0919366	-0.155749	-0.153027	-0.1153	-0.158208	-0.0490732	-0.0497701	-0.0500489	-0.0479571	0.0558913	-0.10742	-0.0919366	-0.0275787	-0.0353423	-0.0691522	-0.0899048	-0.102322	0.0115153	0.161056	0.0852212	0.0555314	0.0736209	-0.0117819	0.0900811	0.152115	0.0441665	-0.0246034	0.0172126
Atp5h	Q9DCX2;B1ASE2	IPI00230507;IPI00623553;IPI00881799;IPI00889805;IPI00136505	-0.199625	-0.227618	-0.186881	-0.254957	-0.246712	-0.241718	-0.267476	-0.246955	-0.200755	-0.211012	-0.208018	-0.199374	-0.169925	-0.211261	-0.201383	-0.204391	-0.196355	-0.217727	-0.207018	-0.232538	-0.232292	-0.214995	-0.30906	-0.239765	-0.244765	-0.238175	-0.265677	-0.232292	-0.141564	-0.203013	-0.234747	-0.186501	-0.212756	-0.199248	-0.112767	-0.169412	-0.252537	-0.273456	-0.216858	-0.286172	-0.253747	-0.273218	-0.260869	-0.248778	-0.247806	-0.214249	-0.219587
Lgals3bp	Q07797	IPI00119809	NaN	NaN	-0.449324	NaN	NaN	-1.76209	0.190668	NaN	NaN	0.16146	NaN	0.0614958	0.320558	NaN	-0.0275787	NaN	NaN	NaN	0.0918634	NaN	-0.389016	-0.093425	NaN	-0.248049	0.0488301	NaN	0.177816	NaN	-0.126709	0.0171688	-0.417164	0.149617	NaN	1.51845	0.403027	0.239294	NaN	0.037488	0.165062	-0.0201999	0.0889297	NaN	NaN	0.0492181	0.0446574	NaN	-0.275365
Atp6v1e1	P50518	IPI00119115;IPI00377443	0.072422	-0.0150693	-0.0311129	-0.0027385	0.000144286	0.00842093	-0.0092038	-0.0465609	0.0020934	0.0557713	0.10262	0.0650532	0.0339386	-0.0214797	0.0217604	0.0624747	0.00952436	0.109125	0.00921936	0.0126065	-0.0110662	0.145526	0.0120098	0.0515935	0.0716031	-0.0203421	0.0422487	0.0324035	-0.0258793	0.117114	0.0558462	0.0936173	0.08591	0.101103	0.0579022	0.0351948	0.0604725	0.0718155	0.143851	0.0762803	0.20553	0.0979959	0.0377101	0.219472	-0.00388998	-0.0597706	0.0606982
2013-09-02	P42208	IPI00114945;IPI00930754;IPI00831059;IPI00831174;IPI00831525;IPI00831255;IPI00885929;IPI00831048;IPI00831621	-0.0465609	0.108161	-0.038998	-0.00173015	0.0535236	-0.032524	-0.0246034	-0.0492126	-0.033793	0.0553064	0.070421	-0.013355	0.0191556	0.0638465	0.0179575	-0.00302645	-0.115566	0.0090741	-0.0679141	-0.0166389	0.0371623	0.0153451	0.0336876	-0.0172093	0.0447913	-0.0951817	0.0493226	0.0940638	-0.0969364	0.0660951	0.12803	0.170719	0.0601114	0.0497407	0.228419	0.0302214	0.0822093	0.23926	0.0956662	0.0801489	0.0721339	0.0702695	0.0679086	0.0676666	-0.0170666	0.0297206	-0.0375931
Qil1	Q8R404	IPI00153792	-0.36446	-0.355016	-0.273576	-0.419107	-0.313246	-0.393087	-0.389457	-0.347439	-0.350158	-0.317188	-0.299831	-0.321928	-0.340733	-0.321236	-0.272143	-0.326883	-0.268794	-0.328492	-0.375512	-0.401194	-0.351063	-0.395611	-0.463099	-0.383718	-0.316262	-0.322159	-0.358734	-0.36042	-0.36793	-0.389897	-0.215989	-0.396598	-0.349025	-0.309293	-0.282973	-0.248049	-0.298658	-0.368265	-0.341417	-0.300417	-0.342213	-0.405448	-0.349705	-0.30871	-0.381948	-0.289362	-0.300065
Adi1	Q99JT9	IPI00115511;IPI00856303;IPI00757690	-0.122606	-0.0766959	-0.0687396	-0.130272	-0.0113525	-0.112233	-0.088413	-0.107152	-0.0721745	-0.0820213	0.0379767	-0.0384361	0.0196236	0.0802862	-0.0119249	-0.0858326	-0.0233263	-0.0610158	-0.115433	-0.00662128	-0.0551957	-0.0546401	-0.0716254	-0.131985	-0.22885	-0.266157	-0.252294	-0.261711	-0.236462	-0.280125	-0.181166	-0.102322	-0.207518	-0.0988237	-0.040121	-0.0911243	-0.179001	-0.223793	-0.219711	-0.185993	-0.149519	-0.193582	-0.187641	-0.140386	-0.305329	-0.141694	-0.135666
Akap1	B1AR25;Q9CTT7;O08715-4;O08715;B2KGS8;O08715-1;O08715-6;O08715-3;O08715-5;O08715-2	IPI00890007;IPI00230591;IPI00115506;IPI00230593;IPI00894854;IPI00230590;IPI00230592;IPI00230589	0.135475	0.00956776	0.0608036	-0.0961269	0.135348	0.0320346	0.00549263	-0.052555	0.16929	-0.0469799	-0.024036	0.0465037	0.0430363	0.18973	-0.00173015	0.0794475	0.100098	0.199636	0.0996027	-0.0647449	0.0623693	0.154458	0.197236	-0.00115369	0.110729	0.0931709	0.0117333	-0.169155	-0.301119	-0.0347791	0.0714818	-0.0104934	-0.0585243	0.0647666	0.268139	-0.0241777	-0.183582	0.113099	-0.105946	0.0403782	0.0746537	-0.0648829	0.0667447	0.174296	0.0977644	0.170508	0.355701
Gdi2	Q61598-1;Q61598;Q3TIY6;Q3UC72;Q3UPA3;Q3UUX9;Q61598-2	IPI00122565;IPI00416577;IPI00461580	0.0046095	-0.0453032	-0.000576859	-0.015783	-0.0387171	0.0144413	-0.00129785	-0.00417774	0.0336876	-0.0288521	-0.0291349	-0.0082	-0.0257375	-0.0267293	-0.0114957	0.0252945	0.0134653	-0.00115369	0.0267634	-0.0298416	-0.00374608	-0.00575923	0.0104395	0.0110644	-0.0147838	-0.00891703	0.0189803	-0.0655722	-0.0441843	-0.0277203	-0.049352	-0.0281449	-0.0316775	-0.0560286	0.00684019	-0.00417774	-0.0367494	0.00762308	-0.000576859	-0.0551957	-0.0535284	-0.0511633	0.0183372	0.0145141	0.0294113	0.00566652	0.0205015
Osbpl8	B9EJ86;Q69ZJ4	IPI00461290;IPI00461212	-0.163885	-0.338225	-0.392427	-0.683831	-0.110764	-0.271784	-0.613155	0.16385	-0.355918	-0.388024	-0.196103	-0.414352	-0.157949	-0.306612	-0.412402	-0.0824301	-0.213503	-0.266277	NaN	-0.250113	-0.355129	-0.243791	0.107026	-0.289952	-0.443394	-0.478816	-0.459956	-0.324926	-0.581592	-0.5865	-0.379066	-0.68724	-0.212881	-0.386038	-0.321466	-0.392537	-0.230203	-0.145482	-0.369159	-0.347892	-0.308943	-0.334225	-0.403268	0.559579	-0.284159	-0.255803	-0.37951
Ugt1a1;Ugt1a2	Q561M6;Q6XL50;Q9R0A4;Q63886;P70691;Q545X2;Q6XL49	IPI00480429;IPI00134691;IPI00111936;IPI00830493;IPI00831661;IPI00830280	0.317301	0.273744	0.321171	0.164787	0.204881	0.250165	0.217759	0.145286	0.178976	0.17878	0.143054	0.177963	0.226156	0.229467	0.245284	0.303329	0.24139	0.184933	0.23204	0.216786	0.215932	0.253309	0.240929	0.263335	0.113692	0.310522	0.183703	0.121581	0.258667	0.117521	0.060939	0.128235	0.104139	0.22011	0.226071	0.255994	0.138124	0.145143	0.10183	0.188118	0.221102	0.17878	0.0903266	0.25257	0.0892366	0.247337	0.287977
Rmdn1	Q9DCV4	IPI00387249;IPI00649589;IPI00875631	-0.186374	-0.210888	-0.237686	-0.257735	-0.297015	-0.181802	-0.308244	-0.244278	-0.255682	-0.149259	-0.295723	-0.215617	-0.134484	-0.214125	-0.215119	-0.257735	-0.189414	-0.177727	-0.225028	-0.16633	-0.185232	-0.205518	-0.190931	-0.227988	-0.327228	-0.288418	-0.393416	-0.340961	-0.354114	-0.393306	-0.275484	-0.225152	-0.310224	-0.131985	-0.121944	-0.184471	-0.324119	-0.217107	-0.335369	-0.226878	-0.280244	-0.254352	-0.231432	-0.253747	-0.317072	-0.19711	-0.17594
Cpq	Q9WVJ3-1;Q9WVJ3;Q9R1I4;Q9WVJ3-2;Q3U496	IPI00126050;IPI00877288;IPI00652735	0.66157	0.362955	0.358139	0.727069	0.404324	0.530927	0.556351	0.669855	0.690079	0.877129	0.678649	0.80826	0.801531	0.374842	0.771988	0.698576	0.190223	0.127053	0.621533	0.443262	0.179564	0.602832	0.00271477	0.536126	0.520625	0.0161618	-0.0382958	0.36036	0.0794171	-0.0292761	0.420299	0.0900656	0.180168	0.815732	0.0660346	0.680428	0.641401	0.0449997	0.377351	0.630081	0.0610143	0.217843	0.439676	0.0164973	0.195451	0.563113	0.0373695
Txnl1	Q3UNH3;Q8CDN6;Q3U8R9;Q3UBF4	IPI00654054;IPI00266281	0.0665179	0.132088	0.0526705	0.191607	0.156273	0.124928	0.272001	0.155695	0.0857877	0.155406	0.0968538	0.124361	0.135919	0.178404	0.0776956	0.140014	0.18241	0.0751551	0.225953	0.220379	0.108612	0.0983512	0.0341456	0.0859407	0.122853	0.221926	0.131898	0.047741	0.148817	0.0613603	0.0635147	0.23613	0.0912333	0.192431	0.178469	0.160073	0.194047	0.261362	0.205913	0.109234	0.167361	0.0898967	0.0726194	0.163737	0.0359193	0.0318429	0.147586
Urah	Q9CRB3	IPI00677618	-0.0227584	0.0538081	0.0452527	-0.0143553	0.0681355	0.12477	0.0530446	0.201526	0.111009	-0.0224744	0.188167	0.0780001	0.00791319	0.0787922	0.0397255	0.0336287	0.0226101	0.0345444	0.17067	0.0126065	0.00161676	0.074745	0.195847	0.151218	0.179662	0.14527	0.0834164	0.218699	0.0742588	0.0218043	0.164464	0.0232845	0.0481138	0.0409422	0.0629872	0.0802556	-0.024036	-0.00504058	0.0100763	0.0528201	0.0145724	0.0835845	0.0842573	0.0337911	0.114098	0.0668655	0.0193459
Tcea3	P23881;A8CA96;A2AW45	IPI00137142;IPI00649273	0.232566	-0.0724488	0.390907	0.324907	0.021907	0.246498	0.322902	-0.00561566	0.288452	-0.19711	-0.077243	0.117756	0.0962522	-0.14496	0.16267	0.147601	0.401025	0.06534	0	-0.123534	0.168788	0.257804	0.0479648	0.208411	-0.090447	-0.0966667	0.0222731	-0.103263	0.0124462	0.180152	0.0333776	-0.0888201	-0.14991	-0.139601	-0.199123	NaN	-0.369271	-0.193582	-0.52647	0.162557	-0.0387171	-0.105946	-0.0367494	-0.173895	0.146483	0.0535387	-0.176195
Coro1c	Q9WUM4;Q3TEU8;Q3TF74;Q3U8F0;Q499X7;Q5PPQ7	IPI00124820;IPI00752988	-0.0024506	0.185031	0.153286	0.136077	0.425753	0.270051	0.604564	0.14765	0.190717	NaN	0.37647	NaN	0.106855	0.153623	0.264426	0.213721	0.0822704	0.106156	0.243848	0.200415	0.175045	NaN	0.0806066	0.0808201	NaN	-0.00547193	0.215379	0.119918	-0.114767	0.183933	0.200415	0.0751703	0.122915	0.144808	0.00306182	0.1271	-0.0850168	0.167555	0.128109	NaN	-0.0174944	0.270591	-0.0900404	-0.205893	0.0985828	-0.00719552	-0.0367494
Srpk2	O54781;Q3TEK9;Q3TTG2;Q3UF35;Q6P5E1;Q8C9R8;Q8CBI1;Q8CEC7	IPI00751009	NaN	-0.0381552	-0.126048	NaN	0.240486	-0.281906	NaN	-0.162984	-0.152768	NaN	-0.0633648	NaN	0.410256	0.27167	NaN	NaN	0.0419368	0.384452	NaN	-0.0281449	0.0255735	0.234516	0.159621	0.348262	NaN	NaN	0.0191996	NaN	NaN	-0.646255	NaN	NaN	NaN	NaN	NaN	-0.0538065	-0.0352017	NaN	0.33328	NaN	NaN	-0.169925	NaN	NaN	-0.00158604	NaN	NaN
Cltc	Q5SXR6;Q80U89;Q68FD5;Q3TAN1;Q3TJ98;Q3TYQ2;Q3U0H2;Q3UPJ3;Q8K2I5	IPI00648173;IPI00169916;IPI00649850	-0.0153549	-0.0321009	-0.0426443	-0.0504668	-0.0506062	-0.0388575	-0.00977716	-0.0227584	-0.0353423	0.0018478	-0.0190613	0.0163368	-0.00776948	-0.00748264	-0.00216241	-0.0536674	-0.0439044	-0.0698397	-0.0589399	-0.0578315	-0.0448837	-0.0285692	-0.0360461	-0.0517201	0.00605756	-0.00460935	0.0549317	0.012068	-0.0578315	0.0142226	0.00743454	-0.00690829	0.0187026	-0.0458623	-0.0192036	-0.00877375	0.0323592	0.0294849	0.0497854	0.00980026	0.0122134	0.0233138	0.00394401	-0.0437644	0.0326691	-0.0311129	-0.0885487
Vapb	Q9QY76;Q3TU78;Q8BH80;Q3TA54	IPI00135655;IPI00308187;IPI00654073	0.213303	0.0218484	0.0678028	0.119714	0.13144	0.0892213	0.0783808	0.0862623	0.0614056	0.100098	0.15226	0.173645	0.102791	0.0278662	0.068665	0.0915251	0.170426	0.0677271	0.0586833	0.163559	0.0190243	0.0713303	0.181411	0.1633	-0.0440444	-0.0297002	0.155196	-0.0480967	0.0377545	0.0758545	-0.0454429	0.00375585	-0.0297002	0.0568212	0.0213211	0.102682	0.0382284	0.152564	0.0458483	0.135586	0.104651	0.110137	0.0992781	0.244771	0.102403	0.186229	0.120185
Psmd1	Q3TXS7;A0JLU3;Q05CG9;Q5HZG6;Q8BU34;Q8CGG2;Q8CGI9	IPI00875405;IPI00267295;IPI00928092	-0.0581087	0.00895805	-0.0531114	0.00885652	-0.00748264	-0.0569997	-0.0167816	-0.0040339	-0.0408223	-0.0298416	-0.0230425	-0.0265876	-0.0295589	-0.0216219	-0.0514416	0.0383767	0.0640424	-0.0227584	-0.0440444	-0.00619028	0.0156805	-0.00417774	-0.0427844	-0.0291349	-0.0230425	0.065793	-0.0635029	-0.0844725	0.000303002	-0.0867838	-0.0102069	-0.0363276	-0.0908535	-0.0204844	0.0433486	-0.0766959	-0.0187766	0.00618789	-0.0326651	0.0388656	0.0333037	-0.0361869	-0.0328061	0.028955	-0.0461418	-0.00374608	0.0556513
Txndc5	Q91W90;Q3TEE8;Q3UBW8;Q3UWX1	IPI00163011	0.345161	0.276625	0.252123	0.255408	0.240384	0.28079	0.324311	0.262123	0.189302	0.223997	0.300733	0.273884	0.247919	0.22624	0.214257	0.259997	0.263525	0.284581	0.288029	0.301141	0.289052	0.302956	0.326552	0.305485	0.378851	0.404936	0.349217	0.436119	0.348795	0.421148	0.369464	0.336063	0.365146	0.242908	0.187116	0.244104	0.434559	0.443281	0.390056	0.434422	0.373066	0.361342	0.461422	0.541639	0.416269	0.327855	0.394562
Zmpste24	Q80W54;B9EHY2	IPI00222412;IPI00649757	0.31829	0.293624	0.275856	0.363624	0.217826	0.209829	0.368719	0.255873	0.169761	0.330247	0.28692	0.209495	0.23669	0.190701	0.224334	0.310397	0.241117	0.192002	0.280773	0.304737	0.338159	0.305182	0.26616	0.308341	0.41398	0.337959	0.309503	0.271635	0.396878	0.241168	0.250011	0.181493	0.326498	0.162121	0.142067	0.157335	0.340642	0.307376	0.177001	0.324419	0.107555	0.319136	0.533806	0.216284	0.240384	0.2843	0.211431
Hnrnph1	Q8C2Q7;O35737;Q3TNG9;Q811L7	IPI00224729;IPI00133916	-0.177344	NaN	-0.0107799	-0.0905825	NaN	-0.0880058	-0.148609	NaN	0.06124	-0.0264459	-0.176706	-0.160275	0.313423	-0.0569997	-0.0564447	-0.318809	NaN	-0.175173	-0.0794293	-0.063641	-0.109829	-0.158854	-0.368154	-0.1644	-0.248656	-0.456701	-0.206143	-0.187007	-0.0986889	-0.133432	-0.179384	NaN	-0.000721132	-0.226755	NaN	-0.18409	-0.0833836	-0.190678	-0.121015	-0.156267	NaN	-0.156267	0.109499	NaN	-0.153805	-0.277271	-0.591871
Homer2	Q9QWW1-1;Q9QWW1;Q9QWW1-2;Q8CFI9;Q9CTG4	IPI00134508;IPI00395070;IPI00944208	0.59562	NaN	0.450696	0.119698	NaN	0.553659	0.345454	0.23766	0.363995	0.332462	0.260809	0.233532	0.353598	0.295588	NaN	0.257752	NaN	0.455435	0.272977	NaN	0.405031	NaN	0.446423	0.681886	0.156595	NaN	NaN	0.389999	NaN	0.305931	0.0322706	NaN	NaN	0.319874	NaN	NaN	0.232515	NaN	NaN	0.440303	NaN	NaN	0.477121	NaN	0.232193	0.373795	NaN
Dhx15	O35286;Q3TFE5;Q3UKJ6;Q3THD5;Q3UDX4;Q497W9	IPI00128818;IPI00775838	0.01249	0.0133051	-0.017922	0.0923863	0.0821635	-0.0833836	0.0189657	0.0314742	-0.0196308	0.0403188	0.105116	0.0102216	0.0430512	0.0417439	-0.0439044	0.0346922	0.061255	0.0236364	0.0237684	0.111056	-0.00374608	-0.0137839	0.146723	-0.0802483	-0.03492	0.0847774	-0.0460021	-0.0497701	-0.0567222	0.0438095	0.0649325	0.0110936	0.0819191	-0.0140695	-0.0100637	-0.0233263	0.190832	0.177931	0.117396	0.0521319	0.0377398	0.104527	-0.0828388	-0.0736831	-0.0894982	-0.0783365	0.0104977
Atrx	A2ADH4;Q61687;A6PWK6;Q3TP53;Q3TSV4;Q3UU22;Q3UZ76;Q8BSH0;Q8C4Z6	IPI00857253;IPI00322707;IPI00858024	-0.311154	-0.101516	-0.23842	-0.357608	-0.0494913	-0.138421	-0.642933	0.216367	-0.178109	-0.321466	0.0576018	-0.0990932	-0.0501882	0.235467	0.078061	0.399426	0.174117	0.114269	-0.326652	-0.146786	-0.333538	-0.21661	0.191376	-0.18916	-0.209266	-0.243913	-0.120352	-0.238053	0.208244	-0.153805	0.0681355	-0.196355	-0.209391	0.472129	-0.226755	-0.176195	-0.36614	-0.184217	-0.0143553	0.28488	0.32771	-0.101247	-0.195348	0.27631	-0.0578315	-0.457647	0.113879
Rab8a	P55258;Q0PD50;Q3UHW5	IPI00331128;IPI00651876;IPI00411115;IPI00751303	0.113036	0.0341456	0.131566	0.0967612	0.183097	0.126612	0.0307372	-0.0343565	-0.0241777	0.108519	0.00536224	0.0460719	0.0228007	-0.00992037	0.140396	0.105551	0.048636	0.0204574	-0.0558898	0.169469	0.0724676	0.107011	0.11221	0.263248	0.147825	0.220715	0.113005	0.0805607	0.215211	0.11288	0.0767062	0.24655	0.0994327	-0.0263043	0.0253239	0.0388954	0.11962	0.204001	0.114957	0.0711332	0.184031	0.0623845	0.116833	0.225801	0.147554	0.102465	0.0447765
Cstb	Q62426	IPI00125931	0.0339978	0.349511	0.136062	0.0964835	0.106125	NaN	-0.0542234	0.104527	NaN	-0.0147838	-0.13014	-0.0997664	-0.0126402	0.102481	NaN	-0.31545	0.02283	0.219992	0.121345	-0.0751904	0.142752	0.325322	0.199454	-0.00561566	0.106933	0.115488	0.0130577	0.0517282	0.0442408	-0.0092038	0.0994635	-0.0900404	0.126959	0.00695607	NaN	0.106529	0.10841	-0.329066	-0.0669503	-0.0153549	0.0780306	0.161347	0.0552315	0.0815832	-0.142217	-0.0206266	-0.127105
380687;Gapdh;Gm10481	P16858;Q3TUZ9;Q6IWE3	IPI00874964;IPI00273646;IPI00620663;IPI00848511;IPI00850779;IPI00853668;IPI00849530;IPI00874682;IPI00849031;IPI00850028;IPI00849049;IPI00850432;IPI00851010;IPI00850955;IPI00622795;IPI00848801;IPI00851086;IPI00850434;IPI00850062;IPI00319731;IPI00663957;IPI00753028;IPI00849046;IPI00135284;IPI00462075;IPI00849050;IPI00850760;IPI00123176;IPI00751677;IPI00656311;IPI00399459;IPI00625893;IPI00756025;IPI…	-0.657091	-0.652418	-0.648373	-0.569685	-0.624241	-0.599984	-0.585539	-0.58938	-0.57192	-0.64321	-0.651959	-0.606537	-0.631151	-0.676177	-0.65764	-0.659833	-0.62882	-0.621431	-0.612116	-0.6277	-0.632547	-0.613532	-0.691981	-0.640251	-0.595886	-0.553262	-0.581785	-0.660655	-0.646163	-0.624148	-0.589476	-0.575022	-0.572114	-0.572405	-0.58602	-0.594644	-0.607768	-0.553754	-0.591296	-0.690194	-0.699107	-0.661111	-0.587461	-0.584578	-0.580049	-0.622837	-0.639417
Hsd17b11	Q9EQ06-1;Q9EQ06;A8Y5N3;Q9EQ06-2;A8Y5N2	IPI00110224;IPI00648201	-0.194339	-0.0982849	-0.0662615	-0.2949	-0.169284	-0.289716	-0.148479	-0.220825	-0.206768	-0.257735	-0.279887	-0.274649	-0.125122	-0.260989	-0.307079	-0.195852	-0.173127	-0.176833	-0.263996	-0.217975	-0.177727	-0.237197	-0.147567	-0.16221	-0.277152	-0.253263	-0.248413	-0.223546	-0.102188	-0.262914	-0.35558	-0.312084	-0.260869	-0.182057	-0.172616	-0.171847	-0.388355	-0.316146	-0.418352	-0.445515	-0.320427	-0.360196	-0.413811	-0.389347	-0.395282	-0.253263	-0.266757
Fdft1	Q3TS40;Q8BPF5;Q9QYT0;P53798	IPI00338068;IPI00134836	1.37973	1.48778	1.51965	2.11011	NaN	1.66155	1.54288	2.01403	1.59654	2.12879	1.73981	1.94369	1.65444	NaN	2.06782	1.79862	NaN	1.71577	0.989765	NaN	1.24759	1.28687	NaN	NaN	NaN	NaN	1.72471	1.7238	1.42736	1.58823	1.81746	NaN	1.77917	1.63626	NaN	1.25003	1.69965	NaN	1.56081	1.49346	NaN	1.34311	1.74652	NaN	1.58109	1.77201	-1.77947
		IPI00340036	-0.0861043	-0.16954	-0.16633	-0.0783365	-0.0313952	-0.0535284	-0.221692	0.0143248	NaN	-0.0352017	0.113801	NaN	-0.00575923	NaN	NaN	-0.0597706	0.176724	NaN	-0.115433	0.0638917	NaN	-0.103263	NaN	NaN	0.0668353	NaN	NaN	-0.095587	NaN	NaN	-0.00158604	NaN	NaN	-0.0150693	NaN	NaN	0.101536	NaN	NaN	-0.00100955	NaN	NaN	0.230618	NaN	NaN	0.0494569	NaN
Paics	Q9CQ38;Q9DCL9	IPI00624863;IPI00322096;IPI00881389;IPI00881013	0.380465	0.313083	0.412059	0.453143	0.341318	0.419391	0.43082	0.534349	0.50943	0.43491	0.185163	0.214709	0.407785	0.277062	0.342982	0.365277	0.380277	0.442732	0.374655	0.513564	0.406273	0.499993	0.481787	0.453024	0.372729	0.564265	0.356458	0.317732	0.453024	0.350155	0.359546	0.338962	0.389205	0.339728	0.157399	0.340002	0.429751	0.447702	0.322794	0.409527	0.300946	0.319586	0.486065	0.250972	0.437506	0.353321	0.444321
Itsn2	B2RR82;Q3TQ85;Q8C9C3;Q8CD59;Q9Z0R6-1;Q9Z0R6;Q3V3Y8;Q80TG5;Q9Z0R6-2	IPI00129360;IPI00762547;IPI00222827	NaN	0.519383	0.0243404	-0.0563061	NaN	-0.260026	0.546962	-0.153805	-1.92657	-0.120086	-0.132379	NaN	-0.346418	0.295128	NaN	NaN	0.028896	0.0456399	NaN	-0.146264	0.293748	0.0668353	0.255615	-0.0447438	NaN	0.641581	-0.125122	NaN	-0.0856966	0.220144	NaN	NaN	-0.109026	NaN	NaN	-0.268913	NaN	-0.253626	0.14081	NaN	1.43148	0.104883	NaN	1.7291	0.092048	NaN	NaN
Pcdh19	A2AGW3;Q80TF3;Q147Z9;A2AGW4	IPI00343076;IPI00750735;IPI00867924;IPI00850437	NaN	0.26939	0.28207	0.541597	0.385337	0.465938	0.264703	0.628988	0.553955	NaN	0.488006	0.532992	0.22011	0.020677	0.129118	0.0906492	0.0510405	0.0302655	0.709481	0.628765	0.706371	0.397467	0.348684	0.343421	0.727762	0.76322	0.845158	0.960272	0.941808	0.981309	0.744995	0.918388	0.873503	0.150577	0.130302	0.248039	0.638142	0.711819	0.743231	0.217172	0.346334	0.343037	0.960188	1.02347	0.980455	NaN	0.15457
Sqstm1	Q64337-1;Q64337;Q64337-2	IPI00133374;IPI00474373;IPI00928073;IPI00928041	NaN	0.727977	0.413077	NaN	NaN	0.209912	-0.1125	0.0746689	0.308109	0.0307372	-0.440952	NaN	NaN	0.0172565	NaN	NaN	-0.104739	0.163284	NaN	0.340861	0.286674	NaN	1.56901	0.284458	0.371721	NaN	0.721492	NaN	NaN	NaN	0.479834	NaN	NaN	0.222532	NaN	NaN	NaN	NaN	NaN	0.183032	NaN	0.428799	0.553257	-0.261591	0.232006	0.349824	-0.373509
Golph3	Q9CRA5-1;Q9CRA5;Q05BZ0;Q3TIL4;Q3UWP6	IPI00133528;IPI00854955	-0.0959919	-0.114234	-0.153676	-0.0768328	0.116145	0.0647515	-0.418136	-0.00187428	-0.0564447	-0.252294	-0.188654	-0.172487	-0.017922	0.0316955	-0.0856966	-0.0710762	0.292617	0.0599309	NaN	0.18007	0.119495	-0.144568	0.279301	-0.160533	-0.405992	-0.430928	0.101753	-0.447844	-0.283092	-0.120352	-0.292664	-0.131589	-0.169925	-0.406754	-0.438506	0.122821	-0.417704	-0.524264	0.254806	0.0437499	-0.536152	0.299241	-0.10675	-0.384713	0.10841	0.0721035	0.154554
Tmed5	Q9CXE7;A2RS96;Q3U9T7;Q8VCE7;Q3TW73	IPI00466640;IPI00881724;IPI00853669;IPI00459804;IPI00881593;IPI00880792;IPI00880934	0.165159	0.23143	0.0122716	0.107446	0.0794322	0.00531889	0.0537183	-0.0107799	0.0295585	0.124943	0.115879	0.0589838	0.0911102	0.188825	0.0966378	0.0751399	0.0674248	0.04561	0.0573916	0.0755808	0.119463	0.107104	0.0348549	0.0941716	0.196475	0.111243	0.0573617	0.0888529	0.131203	0.0779087	0.127384	0.260359	0.0839208	0.114051	0.0189219	-0.0867838	0.194922	0.23897	0.150897	0.212785	0.224503	0.232294	0.283158	0.17467	0.254634	0.120137	0.136569
Pik3c2a	Q61194-1;Q61194;Q3UQN0;Q3US21	IPI00408894;IPI00117935	0.0243257	0.0130722	-0.0164963	0.0550966	0.135095	0.089866	-0.00949054	-0.0429245	0.134493	0.0193313	0.137315	-0.00259445	0.085711	0.116082	-0.00662128	0.0640123	0.0435567	0.494597	NaN	1.61352	0.267149	0.248656	0.155791	0.181624	0.143277	NaN	0.216652	0.82741	0.209562	0.120655	-0.162081	0.0018478	0.139585	NaN	-0.0104934	0.207711	NaN	0.0229472	0.297289	0.334735	0.209895	0.257839	0.129876	NaN	0.378138	NaN	0.197484
Dock5	B2RY04;Q91YL4	IPI00761536;IPI00896573	-1.58014	0.202937	-0.436695	-0.171975	-0.0119249	-0.0794293	-0.156785	-1.83621	0.233091	NaN	-0.0398403	0.0784266	-4.13512	0.231278	-0.0318186	-1.74468	NaN	0.193354	NaN	0.180414	-4.01926	-1.52762	0.193437	-3.69377	-2.02914	-0.064607	NaN	-1.25145	0.325467	NaN	NaN	NaN	NaN	NaN	NaN	NaN	NaN	NaN	NaN	NaN	-6.73971	NaN	-3.71249	NaN	0.267722	-3.89608	NaN
Ndufs3	Q9DCT2	IPI00121309;IPI00475158	-0.24659	-0.323658	-0.354001	-0.230203	-0.365804	-0.356144	-0.336284	-0.357608	-0.341758	-0.289244	-0.295958	-0.286053	-0.237074	-0.275126	-0.246104	-0.268195	-0.296545	-0.270708	-0.323312	-0.367036	-0.364124	-0.256769	-0.273098	-0.293017	-0.265077	-0.293135	-0.23585	-0.260387	-0.279768	-0.322505	-0.233765	-0.257735	-0.273814	-0.167743	-0.181929	-0.16543	-0.292193	-0.29772	-0.279531	-0.289716	-0.398241	-0.316841	-0.378068	-0.367818	-0.366812	-0.242572	-0.335941
Agpat2	Q8K3K7;Q059U0;Q9CWA8	IPI00170100	-0.336512	-0.424492	-0.461843	-0.216982	-0.328262	-0.375735	-0.273933	-0.468948	-0.528871	-0.342669	-0.475708	-0.497025	-0.389677	-0.485221	-0.516822	-0.269392	-0.411643	-0.473423	-0.363227	-0.419647	-0.535655	-0.332393	-0.386149	-0.522156	-0.275841	-0.164786	-0.181929	-0.276794	-0.23131	-0.243791	-0.343578	-0.320311	-0.292664	-0.44074	-0.515208	-0.525468	-0.252416	-0.305679	-0.328951	-0.315103	-0.357045	-0.441377	-0.156785	-0.227495	-0.31742	-0.367259	-0.365916
Wdr1	O88342;Q3TE06;Q3TJY2;Q3TNK2;Q3U136;Q80ZI9;Q9DBM8;Q9DC08	IPI00314748	-0.00345841	-0.0082	0.0308993	-0.00216241	0.0387769	-0.0206266	0.0197699	0.0557862	-0.0892269	0.0399331	0.111602	0.0532093	0.022874	0.142752	0.0256176	-0.013355	0.0504276	0.00414656	-0.0224744	0.0729683	-0.00762614	0.0698152	0.0293819	0.0197261	0.0202819	0.00853719	0.0509507	-0.0399806	0.0391622	0.0111663	0.0260729	0.0614958	0.0412242	0.00518866	0.0610291	0.0316364	0.0510554	0.107166	0.0194336	0.043646	0.103007	0.0606229	-0.0250288	0.0628515	0.0316807	-0.0250288	0.133464
Acad9	Q3ULL9;Q8BTY0;Q9CZC5;Q8JZN5	IPI00759881;IPI00331710;IPI00857619	0.0174171	0.078061	-0.0311129	-0.0396999	0.065627	-0.0451634	0.00523202	0.0945104	0.0180305	0.0640725	0.0749576	-0.0504668	0.0745626	0.120388	0.113099	0.0597204	0.0716183	0.209311	0.096067	0.0792494	-0.0164963	-0.14965	0.0523712	-0.0284277	-0.0455827	-0.0467006	-0.0251707	-0.159242	-0.0908535	-0.178619	-0.126709	0.00920484	-0.111833	0.0776043	0.153896	0.0685892	-0.152638	-0.0522768	-0.0768328	-0.0486546	0.022317	0.0022234	-0.026021	0.00513074	-0.162468	0.00327856	-0.033652
Iigp1	Q9QZ85	IPI00323496;IPI00459379;IPI00462972	0.152211	0.127573	0.119573	0.0589387	0.132768	0.0821635	0.132104	0.0538081	0.109001	0.129024	0.0447169	0.0567462	0.0199454	-0.0288521	-0.0040339	0.139792	0.246173	0.218296	0.0731807	0.0894977	0.120137	0.145206	0.197517	0.211314	0.168285	0.148945	0.232091	0.14551	0.156627	0.113364	0.157415	0.214776	0.169323	1.27502	1.31584	1.30383	0.276345	0.296261	0.329685	0.219908	0.205879	0.217944	0.256132	0.276048	0.249308	0.00820342	0.0958512
Prpf19	Q99KP6-2;Q99KP6;Q4ADG5;Q99KP6-1;Q99KP6-3	IPI00222760;IPI00480507;IPI00480440	0.108099	0.217491	0.133052	0.0472937	-0.0601858	0.223997	0.159912	0.0956507	-0.0766959	-0.0797024	-0.692874	-0.175557	0.0975945	0.181477	0.293624	0.205563	0.14425	-0.0930191	0.211932	0.000461699	0.29619	0.0703604	0.0539878	0.147266	NaN	0.0185856	0.290251	NaN	0.213052	0.287888	NaN	0.177702	0.154827	0.105349	0.284089	0.114535	NaN	0.328163	0.282316	0.204416	0.276712	-0.111165	0.407842	0.393236	0.34639	0.380484	0.111305
Ndufaf4	Q9D1H6;A2AJX2	IPI00133744;IPI00648625	-0.102457	-0.157561	-0.0662615	-0.148869	-0.195348	-0.138683	-0.104873	-0.182438	-0.0298416	-0.00575923	-0.103397	-0.0651587	-0.179384	-0.0659859	-0.185613	-0.0129261	-0.0479571	-0.0777899	-0.102994	-0.0485152	-0.1149	-0.064607	-0.0676387	-0.269273	-0.0858326	-0.139601	-0.131985	-0.0794293	-0.106616	0.0109192	-0.0959919	-0.166587	-0.1121	-0.129613	-0.20063	-0.102322	-0.049352	-0.00633399	-0.0458623	-0.0275787	-0.0469799	-0.124461	0.0403931	-0.0837921	0.110293	-0.0027385	-0.0776532
Akap12	Q9WTQ5-1;Q9WTQ5;B2RRE0;Q9WTQ5-2;Q6IR43	IPI00123709;IPI00867770;IPI00625462	0.101815	-0.105276	0.0917558	0.159106	0.0779545	-0.160533	-0.00532813	0.155904	0.18797	-0.0294175	0.317103	0.115566	0.0945566	0.20553	-0.149129	0.044851	-0.0370308	-0.46999	NaN	0.131993	0.113099	0.0981966	-0.206518	0.127258	0.278601	-0.303342	0.101691	NaN	0.0628816	0.0306488	NaN	0.293465	0.175208	0.151122	0.50179	0.123261	0.0483675	0.110807	-0.049352	0.0470105	-0.165301	0.155277	-0.0257375	-0.0943713	-0.188654	NaN	NaN
Hsd17b12	O70503-1;O70503;Q0VGQ1;Q9CSR6;O70503-2	IPI00119219;IPI00785470;IPI00458208	0.140714	0.118288	0.162412	0.162347	0.168431	0.256511	0.111415	0.135729	0.204482	0.110417	0.156917	0.225059	0.0942332	0.132151	0.111539	0.226139	0.172913	0.147202	0.195219	0.11541	0.122287	0.229653	0.125022	0.130523	0.267427	0.301817	0.24542	0.236011	0.291115	0.310128	0.15311	0.194394	0.159202	0.124597	0.185146	0.13787	0.204233	0.272681	0.216518	0.248399	0.315576	0.239754	0.323028	0.360694	0.326371	0.267948	0.233583
Sptbn1	Q62261-1;Q62261;Q8BQ35;Q8R1C2	IPI00319830	0.0996799	0.092971	0.0405563	0.131171	0.105101	0.0813236	0.0963756	0.125085	0.105334	0.180381	0.143341	0.10101	0.111103	0.135459	0.045625	0.0740614	0.0485464	0.016512	0.0878407	0.0128392	0.0383767	0.0786093	0.0839821	0.0629269	0.102899	0.103442	0.113504	0.0395178	0.118069	0.094757	0.0979186	0.161573	0.0839668	0.0675456	0.127794	0.0775282	0.17829	0.180397	0.169615	0.156499	0.126329	0.0878254	0.0671527	0.136553	0.0337763	0.12926	0.152548
Hectd1	Q05BY9;Q3T9S4;Q3TEJ5;Q3U5E1;Q3UQY6;Q5EBQ8;Q69ZR2;Q8C5S2;Q91Z48	IPI00762434;IPI00653534	0.201194	0.146962	0.226223	0.167264	0.0452231	0.188611	0.273849	0.0425014	0.102899	0.200747	0.166454	0.0739095	0.21322	0.280054	0.221304	0.168561	0.153912	0.350467	0.269234	0.554316	0.20224	0.139204	0.21786	0.390037	0.27528	0.499015	0.177702	0.286639	0.163058	0.439187	0.304309	-0.0571383	0.260791	0.197815	0.0929094	0.00726052	0.26531	0.284388	0.57921	0.265743	0.253171	0.292723	0.21744	0.530093	0.270295	0.115894	0.237983
Akap2	A2API8;Q69ZV5;O54931-1;O54931;O54931-2;Q8C9L6;O54931-4;O54931-5;O54931-3;A2APJ2;Q99L95	IPI00649060;IPI00649909;IPI00648062;IPI00943439;IPI00762775;IPI00119855;IPI00760007;IPI00336504	-0.240253	-0.306146	-0.302875	-0.0278618	-0.364124	-0.146134	-0.292782	-0.0194885	-0.29066	-0.0482362	0.233566	-0.063641	-0.1995	-0.1149	-0.361544	-0.201383	0.0044504	-0.245252	-0.228111	-0.103263	-0.405339	-0.151989	-0.0692898	-0.32008	-0.193835	-0.422341	-0.408277	-0.270828	-0.0980152	-0.334683	-0.250234	-0.22132	-0.205017	-0.212258	-0.23008	-0.130404	-0.294782	-0.385376	-0.273337	-0.1595	-0.282143	-0.357608	-0.267356	-0.341986	-0.427392	-0.195221	-0.331017
Spg21	Q9CQC8-1;Q9CQC8;A2RT57;Q9CQC8-2	IPI00132394;IPI00458580	-0.0342158	0.228233	0.295765	0.040571	0.0589237	0.38289	-0.0683268	0.476157	0.47907	0.410543	0.135776	NaN	0.0622338	0.101397	NaN	0.0363039	0.0702695	0.0893902	-0.213503	0.230499	-0.151989	0.282632	0.392573	0.138378	-0.0543624	0.0790817	NaN	0.554718	NaN	NaN	0.0767823	0.193948	NaN	-0.0648829	0.0952193	0.104682	0.00805823	0.0489047	0.0695427	0.0619326	0.127179	0.247234	0.0315774	0.0617067	NaN	0.00226684	-0.0059029
Decr1	Q9CQ62;Q4FJK0	IPI00387379	-0.456386	-0.414785	-0.427499	-0.45249	-0.547943	-0.574925	-0.513491	-0.498966	-0.51924	-0.420509	-0.412077	-0.466444	-0.40305	-0.390007	-0.419215	-0.427392	-0.466236	-0.4336	-0.517729	-0.500904	-0.509645	-0.507617	-0.526369	-0.547746	-0.552672	-0.630033	-0.592445	-0.523161	-0.534361	-0.56589	-0.566864	-0.551098	-0.558562	-0.371726	-0.385155	-0.435949	-0.537545	-0.563549	-0.564915	-0.55159	-0.59684	-0.598937	-0.499476	-0.510658	-0.515712	-0.483674	-0.50121
Dpm1	O70152;A2BDX1;A2BDX2	IPI00115668;IPI00751087;IPI00919100	0.0430957	0.219623	0.262331	0.117756	0.119824	0.0279544	-0.0703892	0.166001	0.0896204	0.146819	0.108534	0.133622	-0.141956	-0.133695	NaN	0.17249	0.0367922	NaN	0.181133	-0.143916	-0.0539454	0.167507	0.007478	0.0613755	-0.00805654	0.0783808	0.168204	0.0407937	0.125148	0.0327872	0.142783	0.0118935	0.190981	-0.269632	NaN	-0.109026	0.0309139	-0.0805212	0.0186002	0.103875	0.00736199	0.0149659	NaN	0.0358898	0.0906954	NaN	NaN
Adprh	P54923;Q3U5N4;Q9CTF5	IPI00111149	-0.534858	NaN	-0.114633	-0.417272	-0.221815	-0.190046	-0.234869	NaN	-0.168642	-0.29725	NaN	-0.0553346	NaN	NaN	-0.209017	-0.570074	NaN	-0.456806	-0.558366	NaN	-0.440208	NaN	NaN	-0.163112	-0.217603	-1.10024	-0.189666	-0.506196	NaN	-0.121944	-0.0708015	NaN	-0.215368	-0.399773	NaN	0.0137711	-0.306262	NaN	-0.446891	-0.414352	NaN	-0.259303	-0.61946	NaN	-0.0469799	-0.735349	NaN
Mark2	Q05512-1;Q05512;Q3U3A1;Q571J8;Q05512-2;Q3T9A3;Q05512-4;Q05512-3	IPI00554855;IPI00111754;IPI00828227;IPI00828737;IPI00554871;IPI00762727	NaN	NaN	-0.229711	NaN	0.0855885	-0.0277203	NaN	-0.0687396	0.0212186	NaN	NaN	-0.0241777	0.0874267	NaN	NaN	0.0470999	NaN	-0.061707	0.137219	NaN	0.0259259	0.00727507	NaN	0.104232	-0.135929	NaN	NaN	-0.0309717	NaN	-0.104873	0.207661	NaN	0.0578721	NaN	NaN	-0.0672258	0.219304	NaN	-0.0182068	0.101939	NaN	0.126518	NaN	NaN	-0.300065	-0.102725	NaN
H2afv;H2afz	Q3THW5;B2RVP5;P0C0S6;Q5NC91;Q8R029;Q3TFU6;Q3UA95	IPI00555055;IPI00919098;IPI00331734;IPI00320149;IPI00918450;IPI00654026;IPI00651852	-0.093425	NaN	0.190322	0.0439433	NaN	0.0953579	NaN	0.422482	0.249616	0.204748	NaN	0.186574	0.250732	0.24156	0.22302	0.0516982	0.0912639	0.129908	-0.1153	NaN	0.0844561	0.0023824	NaN	0.0841197	-0.0264459	0.217424	0.180626	-0.0608774	0.00392944	0.117897	0.102914	-0.0962618	NaN	0.104915	NaN	0.128566	-0.105812	0.0354905	NaN	-0.0287106	0.163963	NaN	-0.0963969	-0.109695	0.026352	0.0952808	0.133464
Psme3	A2A4J1;P61290;Q4FK54;Q99K09;A2A4J3	IPI00649191;IPI00113660;IPI00649403	0.0837221	0.00291714	0.0567763	-0.0683268	0.00455156	0.0495764	-0.0241777	-0.0382958	-0.0268709	-0.0156403	-0.158466	0.200564	0.109577	-0.112767	0.00995997	0.0671678	-0.0261627	0.0120535	0.0937559	0.00887088	0.0314005	0.291716	-0.0801119	0.144919	0.231363	0.149137	0.133495	0.0867218	0.0862777	0.107539	0.113707	0.0200917	0.0590439	0.0342784	0.0502334	0.0541676	0.258477	0.0873194	0.136268	0.639962	0.0624747	0.154538	0.290939	0.114332	0.102109	0.291663	0.0796
Prdx3	P20108;Q8K4K8	IPI00116192	-0.136454	-0.153157	-0.16877	-0.0889556	-0.182692	-0.194465	-0.113434	-0.145221	-0.16092	-0.0519985	-0.0492126	-0.0388575	-0.122871	-0.0795658	-0.113034	-0.0885487	-0.152768	-0.175812	-0.0915306	-0.131853	-0.137766	-0.144699	-0.195852	-0.174151	-0.123666	-0.0799754	-0.123931	-0.10165	-0.16543	-0.0939657	-0.10017	-0.11703	-0.127897	-0.0965318	-0.102457	-0.105812	-0.0854246	-0.110229	-0.111699	-0.100843	-0.0936954	-0.105812	0.00505825	-0.0610158	-0.016211	-0.077243	-0.122474
Tmem147	Q9CQG6-1;Q9CQG6;B2RVQ1;Q9CQG6-2	IPI00318696;IPI00461948	-1.73795	NaN	NaN	-1.48882	0.162428	NaN	NaN	0.0898507	NaN	-0.0949116	0.189466	-0.0827026	NaN	0.129355	0.00280163	0.256373	0.0151263	0.0086678	NaN	0.0441665	-0.251689	-0.487795	-0.088413	-0.243425	0.0499946	NaN	NaN	-0.472072	NaN	NaN	-0.36042	NaN	NaN	-0.217355	NaN	NaN	-0.264597	NaN	NaN	-0.273098	NaN	NaN	-0.446468	NaN	-0.207018	-0.191942	NaN
Ythdf1	A2AWN8;P59326;A2AWN9;Q3TH60;Q3U8D6	IPI00752810;IPI00187444	0.0317101	-0.064607	-0.00575923	-0.164786	0.0821635	0.0572417	-0.0814759	-0.0209111	-0.0404014	0.0207942	0.130903	-0.0643311	-0.0676387	-0.0659859	0.124078	0.0140332	-0.0385766	0.0775738	0.014485	-0.164786	0.118962	-0.0437644	-0.223052	0.130887	-0.174534	-0.33308	-0.145612	-0.024887	-0.148869	-0.0633648	-0.262313	-0.350384	-0.125254	-0.196985	-0.0278618	-0.065848	0.0801946	-0.140779	0.0380804	-0.0771063	0.0989536	0.0341751	-0.136979	-0.107018	0.100067	0.0332743	-0.159371
Dst	Q91ZU6-4;Q91ZU6;Q91ZU6-3;Q91ZU6-1;Q91ZU6-2;A3KMF5;Q80VL5	IPI00230692;IPI00284272;IPI00762553;IPI00230690;IPI00874946;IPI00874675;IPI00230689;IPI00131432;IPI00381300	-0.0140695	-0.276318	-0.203139	0.00566652	-0.36087	0.857025	-0.138683	-0.0699771	NaN	0.0557862	-0.237074	NaN	0.0982275	-0.289008	0.0979651	-0.0480967	-0.24659	-0.0766959	-0.332164	-0.322043	-0.302407	-0.276913	-0.313246	NaN	-0.309526	-0.221568	-0.439251	0.0856498	-0.336055	-0.25411	0.259824	-0.342896	-0.269632	-0.00619028	-0.0754641	0.211949	-0.115033	-0.133827	-0.169925	-0.0330883	-0.183201	-0.263635	-0.101247	-0.158337	NaN	-0.0287106	-0.268674
Cyp2b10	Q6LCL8;Q9WUD0	IPI00465739;IPI00264925	2.18508	0.453854	2.09733	1.7726	-0.336055	2.12576	1.11697	1.23314	2.08522	0.403256	1.0211	2.48278	-0.0483758	0.279476	2.06679	-0.0993626	0.117302	1.11291	-0.143263	0.137775	0.667676	2.73754	2.12954	2.31208	1.08452	1.09249	1.2059	0.395511	0.270678	0.349695	0.413961	0.310092	0.456464	0.672129	0.608606	1.88199	-0.0899048	0.000230782	0.287607	1.4659	-0.293135	-0.258217	-0.207768	-0.561595	-0.500292	-0.349025	-0.548732
		IPI00938530	0.48835	0.0301037	-0.0750534	0.243831	0.115472	-0.0059029	1.07324	0.765965	1.10085	0.499177	0.275228	0.619603	0.571129	0.0780457	-0.0356239	0.13584	0.258667	-0.0788831	0.720517	0.111913	0.84661	0.631623	0.0385249	-0.157303	0.15888	0.326425	0.083875	0.336901	0.232142	0.149985	0.632249	0.209461	0.235416	0.394601	0.173238	0.372169	-0.0439044	0.118899	0.0131594	0.106855	0.163203	0.0662914	0.0838902	0.240895	0.0819497	0.286023	0.0939407
Fkbp3	Q62446;Q3UBU9	IPI00126000	0.0856804	0.0603522	0.0553814	0.0422637	0.0316512	0.0344705	0.00997449	0.0596153	0.0469658	0.070724	0.0701182	0.102868	0.083615	0.0959438	0.111415	0.0576469	0.0691946	0.0918173	0.0391917	0.122664	0.038273	0.16104	0.118539	0.101908	0.107897	0.212183	0.196046	0.148001	0.190108	0.105334	0.171726	0.117302	0.120483	0.107166	0.0598859	0.0319313	0.193701	0.208428	0.182491	0.189236	0.217541	0.155791	0.179809	0.256614	0.269495	0.0382581	0.152051
Mpp6	Q9JLB0-2;Q9JLB0;B9EHZ5;Q6NSS8;Q811G2;Q8BP37;Q9JLB0-1;Q3TPA2;Q3UN60	IPI00314316;IPI00124046	-0.196103	-0.165687	-0.284633	-0.384934	-0.295841	-0.289716	-0.311619	-0.234992	-0.399226	-0.166073	-0.338795	-0.318114	-0.173	-0.139208	-0.206768	-0.327228	-0.190552	-0.29772	-0.306496	-0.265197	-0.25181	-0.171847	-0.23352	-0.234011	-0.230326	-0.23131	-0.277985	-0.296311	-0.210763	-0.20364	-0.173255	-0.135141	-0.202512	-0.22231	-0.103934	-0.113434	-0.121015	-0.135929	-0.18574	-0.19774	-0.109829	-0.111165	-0.223052	-0.0092038	-0.168129	-0.0469799	-0.16954
Dbi	P31786;Q3ULV8;Q548W7;Q4VWZ5	IPI00667117;IPI00222430;IPI00831604	0.0363484	0.0693308	0.194906	0.0521619	0.112553	0.125164	0.0827133	0.128913	0.226324	0.0416844	0.10841	0.131914	0.124692	0.137537	0.197153	0.195847	0.140651	0.229974	0.145398	0.0762195	0.0964835	0.0966994	0.0634242	0.0801642	-0.00460935	-0.013498	0.0720277	-0.0387171	-0.0136409	0.0202965	0.0719216	0.0704967	0.0752768	0.160363	0.242055	0.238783	-0.0173518	-0.0738202	0.0429917	0.0794628	0.0820871	0.0972241	0.0506071	0.0343671	0.0858029	0.047741	0.0814001
Col6a2	Q02788	IPI00621027;IPI00752825	NaN	0.0714213	-0.0173518	NaN	0.386638	0.224469	NaN	1.01932	0.673463	NaN	1.22641	1.19189	-0.423955	0.401273	-0.0258793	0.725422	0.322956	0.156257	NaN	-0.32964	-0.191942	0.297112	-0.0809306	-0.0553346	NaN	NaN	-0.06226	NaN	1.75848	-0.121546	NaN	NaN	-0.0267293	NaN	NaN	-0.121679	NaN	NaN	0.0993708	NaN	NaN	0.42223	NaN	NaN	NaN	NaN	NaN
mt-Atp6;Mtatp6	P00848;Q3TKD9;Q3V257;Q3V2U3;Q7JCY9	IPI00135698	0.138648	-0.200128	-0.654252	0.21078	-0.493135	NaN	0.234431	0.0736817	NaN	0.169209	-0.216362	NaN	-0.141433	-0.346531	NaN	-0.091666	-0.392757	NaN	-0.200002	-0.204642	-0.146786	-0.219339	-0.169668	NaN	NaN	NaN	NaN	NaN	NaN	-0.300065	-0.309526	-0.444985	NaN	NaN	NaN	NaN	-0.31742	-0.201634	NaN	-0.430499	-0.813935	-0.702924	-0.570463	-0.502025	-0.297368	-0.328377	-0.422018
Canx	P35564;Q3TXE5;Q5SUC3	IPI00119618	0.203701	0.232481	0.202522	0.179874	0.280878	0.237252	0.232735	0.254943	0.186147	0.192563	0.257925	0.22967	0.148529	0.264426	0.153928	0.206762	0.272855	0.223795	0.212216	0.259616	0.252226	0.300928	0.272489	0.264495	0.300822	0.317031	0.268087	0.290303	0.378194	0.294562	0.237031	0.239345	0.227776	0.180757	0.212935	0.11857	0.282105	0.370788	0.321135	0.317786	0.316456	0.288241	0.376957	0.373626	0.371292	0.201875	0.224823
Khdrbs1	Q60749	IPI00458765;IPI00322691;IPI00874354;IPI00314520	-0.167743	-0.157303	-0.065848	-0.151599	-0.213503	-0.232538	-0.157561	-0.0425041	-0.143655	-0.173639	-0.0659859	-0.139076	-0.0160683	-0.0938305	0.0295144	-0.128425	-0.247563	-0.165044	-0.0441843	-0.195726	-0.0972063	-0.219339	-0.0986889	-0.0747794	-0.131458	-0.184725	-0.151079	-0.196103	-0.0200577	-0.0597706	-0.0206266	-0.013355	-0.0140695	-0.123004	-0.0130691	-0.0374525	-0.151729	0.175094	-0.00028853	-0.0996318	-0.120352	0.0102652	-0.206893	0.220026	-0.0144982	-0.186501	-0.0958569
Hsd17b13	A8Y5N5;Q8VCR2-2;Q8VCR2;A8Y5N4;A8Y5N6;Q8VCR2-1	IPI00881340;IPI00407769;IPI00881052;IPI00943415;IPI00122464	0.581605	0.384829	0.429829	0.335827	0.347527	0.345253	0.418832	0.294668	0.338305	0.475234	0.394392	0.43692	0.299987	0.311309	0.243506	0.260152	0.402989	0.257701	0.404324	0.434832	0.342122	0.436705	0.373196	0.295252	0.498179	0.438249	0.378138	0.487096	0.582253	0.523297	0.55599	0.486307	0.497934	0.369837	0.403389	0.370844	0.341958	0.30059	0.295075	0.562985	0.505861	0.54614	0.32413	0.416828	0.235025	0.444145	0.42808
Cars	Q9ER72-1;Q9ER72;Q3UXN3;Q9ER72-2;Q3U716;Q7TNP6	IPI00331422;IPI00410740	0.187871	0.147825	0.0729834	0.142003	0.233379	0.131882	0.105597	0.230702	0.13193	0.142895	0.275193	0.131424	0.14642	0.122052	0.155068	0.178845	0.241219	0.168852	0.284054	0.182115	0.244565	0.179989	0.230364	0.169031	0.265449	0.380164	0.342086	0.247525	0.28372	0.222835	0.265206	0.255581	0.227861	0.160395	0.227202	0.167912	0.410735	0.402989	0.384019	0.31651	0.370825	0.300662	0.391248	0.44662	0.391475	0.148721	0.169063
Ccdc47	Q9D024-1;Q9D024;Q0VBU4;Q9D024-2;B1AR95	IPI00310518;IPI00648479;IPI00890230;IPI00648218	0.134208	0.118915	0.0144704	0.0429026	0.117255	0.0314594	0.102032	0.140698	-0.0277203	0.198444	0.129134	0.109592	0.0748057	0.155277	0.107788	0.144696	0.0979032	0.0658081	0.112818	0.123638	0.170459	0.144728	-0.00216241	0.0633337	0.12378	0.192645	0.0713758	0.0555014	0.235076	0.0174609	0.0376064	0.221371	0.0203259	0.137727	0.145334	0.08758	0.151346	0.320198	0.224705	0.177196	0.258701	0.157834	0.0966994	0.237983	0.157238	0.0866758	0.431112
Ptprd	B9EJA3;Q3UUC2;Q8C922;Q8CC23;Q8CC54;Q8R169;Q8VBV0	IPI00608063;IPI00465836;IPI00556869	0.37531	0.251899	NaN	0.43452	0.370378	0.507911	0.231956	0.0613755	0.233905	0.373869	0.255581	-0.0357646	0.0960979	0.553235	-0.0425041	-0.342441	0.310361	0.558687	0.296244	0.539666	0.369203	0.464624	0.438346	0.365407	1.06694	1.0785	1.23053	1.07926	0.924207	1.35831	0.873239	0.923687	1.15172	0.126313	0.837558	0.240145	0.337558	0.971572	0.668226	0.455277	0.61803	0.239736	0.593441	1.33032	0.439031	0.318416	0.187789
		IPI00759928	-0.192068	-0.237809	NaN	NaN	-0.590626	NaN	-0.148739	-0.505688	NaN	-0.370276	-0.094236	NaN	-0.346191	-0.647729	0.0621585	NaN	-0.255199	NaN	-0.0846086	-0.459012	NaN	-0.365469	-0.175301	NaN	-0.753861	-0.303342	-0.174662	-0.384603	0.0692096	NaN	-0.750178	-0.659285	NaN	-0.574925	-0.334683	NaN	-0.123269	0.26668	-0.469365	NaN	0.165693	-0.679604	-0.372395	0.240452	0.291415	NaN	0.0236657
Mrpl55	Q9CZ83-2;Q9CZ83;Q9CZ83-1	IPI00336870;IPI00648969	-0.0788831	-0.0828388	-0.0480967	-0.102053	-0.183836	-0.173895	-0.22132	-0.109294	-0.136454	-0.0732718	-0.0578315	NaN	0.0560711	-0.0284277	NaN	-0.0648829	-0.1141	0.0863695	NaN	-0.0989585	NaN	-0.0908535	-0.126577	NaN	-0.118094	NaN	NaN	-0.188781	-0.0436245	NaN	-0.181675	-0.00619028	NaN	-0.0758749	NaN	-0.210638	-0.0312541	0.388544	NaN	-0.19497	NaN	NaN	0.0312825	NaN	-0.239031	-0.0478175	-0.201508
Dnajb2	Q3TB24;Q9QYI5-1;Q9QYI5;Q9QYI5-2	IPI00223482;IPI00890100;IPI00136216	0.333552	NaN	NaN	0.181984	NaN	NaN	0.339856	0.472149	0.397828	-0.0183493	NaN	NaN	0.427595	NaN	NaN	0.10869	NaN	NaN	0.220681	NaN	0.252742	0.186278	0.760895	0.679157	NaN	0.411176	NaN	0.344135	NaN	NaN	NaN	NaN	NaN	0.255977	-0.110631	NaN	0.0245312	0.539939	0.128866	0.47347	0.00371245	NaN	0.433292	NaN	NaN	0.453439	NaN
Clmn	Q8C5W0-1;Q8C5W0;B9EJ15;Q8C5W0-4;Q571C8;Q8C5W0-3;Q8C5W0-2;Q05D14;Q3UGS6	IPI00469735;IPI00331290;IPI00755695;IPI00336416	0.176022	0.0734994	0.0208381	0.170167	-0.0404014	-0.0302653	0.0888836	0.0105703	-0.186374	0.0512795	-0.095722	-0.0684644	0.206495	0.190223	-0.044464	0.0168185	0.0961904	0.0040452	0.105318	0.0932325	0.00215127	0.175501	0.0650834	-0.10608	0.161573	0.12367	-0.0931544	0.175403	-0.0326651	0.0784266	0.322325	-0.0604624	-0.175045	0.144903	0.132104	0.0727558	0.135332	0.6579	0.0125482	0.150994	0.289986	0.0217752	0.197815	0.607463	0.221388	0.160234	NaN
Dgat2	Q9DCV3	IPI00121397	NaN	-0.490673	-0.538439	-0.262553	-0.0492126	-0.780058	-0.307895	-0.101516	NaN	-0.208642	0.062746	-0.146264	NaN	NaN	-0.0437644	NaN	-0.157949	NaN	-0.121811	-0.166073	-0.245131	NaN	-0.0297002	-0.0806576	0.267722	NaN	NaN	NaN	NaN	0.167264	0.442555	NaN	0.0977952	0.199073	NaN	-0.0142124	0.245335	NaN	NaN	NaN	NaN	-0.21014	NaN	NaN	-0.379066	-0.355242	NaN
H1f0	P10922;Q3U4Y0;Q8C1Y3	IPI00467914;IPI00404590	-0.30381	-0.277866	-0.109294	-0.21176	-0.224411	-0.0684644	-0.326537	-0.10017	-0.0701146	-0.328836	-0.204266	-0.038998	-0.171975	-0.063641	-0.00690829	-0.280006	-0.234747	-0.0873271	-0.330673	-0.28889	-0.30147	-0.317304	-0.329181	-0.19774	-0.354565	-0.43776	-0.36614	-0.27023	-0.271187	-0.210264	-0.329985	-0.251204	-0.250355	-0.29678	-0.30147	-0.255319	-0.328032	-0.255682	-0.348799	-0.257252	-0.233765	-0.252294	-0.391987	-0.303576	-0.391438	-0.356144	-0.137372
Stom	P54116;A2AL38;Q8BPA1	IPI00323748;IPI00404017;IPI00473940	NaN	-0.436802	-0.202888	NaN	-0.559443	-0.373286	-0.370053	-0.469157	-0.406646	0.0201502	-0.00489682	-0.126312	-0.262674	-0.0422242	-0.28404	NaN	-0.390558	-0.408712	-0.553361	-0.175173	-0.269871	NaN	-0.214747	-0.452912	-0.15082	NaN	-0.308477	-0.370499	NaN	-0.590243	-0.0441843	NaN	-0.313826	NaN	NaN	-0.238787	NaN	NaN	-0.312084	-0.348799	NaN	-0.582556	NaN	NaN	-0.41792	NaN	NaN
Bclaf1	Q8K019-1;Q8K019;Q3UDL9;Q8K019-2;Q05C67;Q3TEQ0;Q3TRC6;Q3TSZ0;Q3UR37;Q8K019-3	IPI00415385;IPI00169477;IPI00620639;IPI00762634	-0.148479	-0.160146	-0.360982	0.149617	-0.0783365	-0.343237	-0.0363276	-0.120618	-0.172744	0.168171	-0.0543624	-0.227248	-0.0451634	-0.0382958	-0.134089	-0.151599	-0.105812	-0.165815	NaN	-0.0874628	-0.123666	-0.132643	-0.193204	-0.136585	-0.139076	-0.129217	-0.448055	-0.183074	-0.21176	-0.413594	-0.15562	0.147969	-0.461633	-0.234501	0.290374	-0.412185	0.0426054	0.416596	-0.186374	0.00588372	-0.040121	-0.25181	-0.135929	0.121706	-0.367036	-0.280481	0.0989381
Mrpl45	Q9D0Q7;A2A9T8	IPI00132895	-0.394075	-0.343465	0.0759914	0.330792	-0.142609	-0.115699	-0.0611541	0.0218336	0.105194	0.470409	NaN	-0.0492126	0.256649	NaN	0.105504	NaN	NaN	NaN	1.70411	NaN	NaN	NaN	NaN	0.160137	-0.0143553	NaN	-0.110631	-0.323428	NaN	-0.263996	0.100577	NaN	NaN	0.0530147	NaN	0.212902	0.166292	4.03498	NaN	-0.0833836	0.760162	-0.161049	-0.0805212	3.75182	-0.270469	-0.0569997	NaN
Oxr1	Q8C715;Q4KMM3-2;Q4KMM3;Q4KMM3-1;B1H3M0	IPI00911135;IPI00654216;IPI00117929;IPI00277552;IPI00890838	-0.207643	-0.645056	0.109359	-0.690909	-0.714575	0.471269	-0.0776532	-0.329526	NaN	NaN	-1.01407	-1.00655	NaN	NaN	-0.00561566	NaN	NaN	-2.19768	-0.245252	NaN	-0.986156	-0.171463	-0.257373	-0.104605	NaN	-0.239887	NaN	-0.381948	NaN	0.145972	NaN	-0.247685	NaN	-0.731618	NaN	-0.0847446	NaN	NaN	NaN	NaN	-2.05651	0.0925094	NaN	-0.349931	-0.65526	NaN	-1.21419
Cyp27a1	Q9DBG1;Q99LX3	IPI00119685	0.841766	0.792307	0.798768	0.863074	0.807856	0.854544	0.826642	0.850116	0.820132	0.88454	0.929144	0.860007	0.864229	0.876705	0.915582	0.890198	0.868964	0.874455	0.83926	0.795659	0.855536	0.852068	0.873661	0.815656	0.85397	0.852329	0.84565	0.792432	0.742845	0.769674	0.735499	0.73995	0.701529	0.814819	0.904872	0.856006	0.828665	0.850454	0.806947	0.748626	0.831794	0.773639	0.848271	0.890733	0.853553	0.836553	0.816114
Hspd1	P63038-1;P63038	IPI00308885;IPI00461249;IPI00845678;IPI00830313;IPI00830195;IPI00853695;IPI00749932	-0.0739573	-0.062398	-0.0344974	-0.124461	-0.11703	-0.090718	-0.15056	-0.118891	-0.0988237	-0.0843364	-0.139993	-0.110764	-0.0542234	-0.0576928	-0.0464211	-0.0513025	-0.0775164	-0.0801119	-0.0446039	-0.0840642	-0.0852886	-0.0592169	-0.109962	-0.0858326	-0.040682	-0.0583858	-0.025454	-0.0190613	-0.0253123	0.00594161	-0.0836559	-0.0850168	-0.0621217	-0.0326651	-0.0476779	-0.0409626	-0.0253123	-0.0418037	-0.0385766	-0.0854246	-0.0625362	-0.051024	-0.0216219	-0.00518435	-0.00504058	-0.025454	-0.0533895
Parp1	Q3TF18;Q3TIV3;Q3TM68;Q3TX36;Q3U868;Q3UJ03;Q3UX06;Q921K2	IPI00139168	-0.281787	-0.184217	-0.265197	-0.2587	-0.234133	-0.268315	-0.081885	-0.0970714	-0.0535284	-0.269153	-0.168514	-0.200504	-0.237931	-0.274172	-0.351967	-0.556699	-0.16954	-0.308244	-0.28238	-0.279412	-0.346305	-0.236585	-0.224658	-0.362666	-0.0683268	-0.093425	-0.261591	-0.153027	-0.187768	-0.147437	-0.112633	-0.225028	-0.142087	0.0112243	-0.143002	0.00270035	-0.218719	-0.0277203	-0.23008	-0.123534	-0.19862	-0.229957	-0.186627	-0.012211	-0.205643	-0.150949	-0.193078
Nadk	Q3TCP7;Q3TN62;Q3UGI1;A2A9P2;Q3TNZ1;P58058	IPI00929854;IPI00649579;IPI00115895	NaN	0.107213	0.0553814	-0.101112	0.109654	0.127636	0.0840433	0.252913	-0.103531	NaN	0.0490091	0.174328	0.175452	0.130539	0.0155638	0.428042	0.365017	0.0152721	0.128882	0.131756	0.291327	0.0580373	0.291557	0.125463	0.38304	NaN	0.232464	0.336646	0.127573	0.234958	0.321982	0.269599	0.216217	0.0316512	0.0272631	0.129276	0.266906	0.400568	0.279056	0.21058	0.322235	0.296439	0.340313	0.123057	0.535165	0.173026	0.350614
2013-09-04	P28661-1;P28661;P28661-2;P28661-3;P28661-4;P28661-5;Q5ND13;P28661-6;Q5ND18	IPI00123219;IPI00649730;IPI00649441;IPI00341299;IPI00648822;IPI00649833;IPI00551370	NaN	-0.168385	-0.300299	NaN	0.14256	-0.044464	NaN	0.119651	-0.121148	NaN	0.11713	0.122036	NaN	-0.175045	NaN	-0.26135	-0.0936954	-0.218347	-0.0316775	-0.264476	NaN	-0.344942	-0.0203421	NaN	-0.0753272	NaN	NaN	0.209211	NaN	NaN	0.0924633	NaN	-0.332737	NaN	NaN	-0.339137	0.258753	NaN	-0.0708015	-0.0106367	NaN	-0.182057	-0.186881	NaN	NaN	NaN	NaN
Stip1	Q60864;Q3THQ5	IPI00121514	0.19484	0.13095	0.137219	0.181787	0.20568	0.124959	0.189401	0.191112	0.203203	0.208961	0.190355	0.194427	0.173759	0.119134	0.108814	0.220093	0.112553	0.177588	0.177767	0.200001	0.17467	0.2123	0.230279	0.226021	0.186557	0.213738	0.213889	0.240367	0.229619	0.217793	0.192942	0.184654	0.152196	0.149585	0.151827	0.076965	0.272506	0.205696	0.165192	0.264842	0.21337	0.206795	0.280597	0.246858	0.220732	0.205979	0.179792
Atp5i;Atp5k	Q06185;Q5EBI8	IPI00111770;IPI00875971	-0.139601	-0.125916	-0.125254	-0.173383	-0.236462	-0.19131	-0.172487	-0.203013	-0.176323	-0.131721	-0.19333	-0.131985	-0.162597	-0.215492	-0.182438	-0.146916	-0.167358	-0.155879	-0.156785	-0.194465	-0.210513	-0.196733	-0.220949	-0.225522	-0.215492	-0.271067	-0.194717	-0.16221	-0.194213	-0.179001	-0.189793	-0.177727	-0.176578	-0.0962618	-0.167229	-0.0938305	-0.171335	-0.256286	-0.197236	-0.266757	-0.188148	-0.246955	-0.208767	-0.215119	-0.175045	-0.159112	-0.243791
Snrnp40	Q6PE01;Q3UFK4	IPI00461621;IPI00652617	-0.135929	-0.122739	-0.0723115	-0.125122	-0.116764	-0.0408223	-0.107286	-0.120352	-0.0356239	-0.138945	-0.0802483	-0.0761486	-0.115166	-0.144699	-0.169155	-0.110229	-0.0483758	-0.0264459	-0.049352	-0.0773797	-0.0795658	-0.0875986	-0.106616	-0.0713507	-0.0352017	-0.00129785	0.0341012	-0.0750534	-0.0439044	-0.0446039	-0.0729976	-0.0529723	0.00865327	-0.142087	-0.109561	-0.111699	0.0405414	0.0733022	0.0570613	0.0249421	0.000880282	-0.0385766	0.0277044	0.0692854	0.0584881	-0.0504668	-0.0313952
Tgm2	P21981	IPI00126861	0.179956	0.0517131	0.0530446	0.0803776	0.171011	0.122271	0.190767	0.0929094	0.0922632	0.137632	0.115426	0.124251	-0.0023065	-0.033652	0.0125626	0.0971315	0.0312825	0.0285575	0.0403039	0.0180305	-0.0416635	0.159718	0.155518	0.146643	0.235365	0.320054	0.23204	0.283913	0.294261	0.313334	0.369501	0.346059	0.280037	0.179564	0.188167	0.185081	0.254479	0.325033	0.296031	0.171693	0.271479	0.254289	0.238119	0.244822	0.165855	-0.00518435	0.105582
Serpina1a	P07758	IPI00406302;IPI00903401	NaN	1.08265	1.23351	NaN	0.747148	0.0233285	0.510642	0.638119	0.727547	1.50767	1.37314	1.36257	NaN	0.901877	1.27282	NaN	0.922073	0.958561	NaN	1.19681	1.15711	NaN	0.557582	1.0194	1.13987	1.62634	1.55856	NaN	0.7166	1.04632	NaN	1.02694	NaN	NaN	1.02956	1.23722	1.33858	1.32464	1.52966	NaN	1.21642	NaN	NaN	1.17355	1.43031	0.716955	0.666988
Vprbp	Q80TR8-2;Q80TR8;Q80TR8-1;Q80TR8-4	IPI00467958;IPI00845613;IPI00420227;IPI00653483	0.0898967	0.414038	0.0221412	NaN	NaN	-0.228973	0.247097	NaN	0.598195	0.0962368	0.14701	0.286181	1.12447	-0.0690147	-0.178619	-0.122341	0.233803	-0.387252	NaN	NaN	0.144489	0.369706	0.207561	0.180921	0.476197	-0.272501	0.980739	NaN	0.233871	-0.0551957	NaN	NaN	0.247012	NaN	0.429207	0.336355	0.0174171	-0.0877344	-0.0480967	NaN	-0.171463	0.123733	NaN	-0.641361	-0.591201	NaN	NaN
Hn1l	Q6PGH2;Q3TJZ7;Q3TM10;Q3U7P4	IPI00107958;IPI00396784;IPI00225969	NaN	0.295376	0.250663	0.699607	0.302778	0.487419	0.739276	NaN	NaN	0.799646	NaN	0.419353	0.50273	NaN	NaN	0.276048	0.466277	NaN	NaN	NaN	0.538723	0.464305	NaN	0.522509	0.426645	0.433701	NaN	0.657309	0.411867	NaN	0.396213	0.845209	0.689707	0.356458	NaN	0.260722	0.736725	NaN	0.650748	NaN	NaN	0.31088	0.467992	NaN	NaN	NaN	0.344117
Them4	Q3UUI3-1;Q3UUI3;Q3USX4;Q3UUI3-2	IPI00153448;IPI00881928	-0.50019	-0.49211	-0.607579	-0.689925	-0.580821	-0.610795	-0.720716	-0.597984	-0.535356	-0.506094	-0.348006	-0.337882	-0.495798	-0.558953	-0.514198	-0.395282	-0.50853	-0.459432	-0.461424	-0.634407	-0.450274	-0.413919	-0.584193	-0.42664	-0.502636	NaN	-0.594644	-0.451541	NaN	-0.384381	-0.509645	NaN	-0.542208	-0.511873	-0.558659	-0.455334	-0.492315	-0.584	-0.479231	-0.496718	-0.497944	-0.491494	-0.295488	-0.250719	-0.505789	-0.584578	-0.605874
Mttp	O08601;B2CXA7;Q3UWK4;Q91X33;Q3TVF2;Q3UJA0	IPI00943405;IPI00309073	-0.146916	-0.187388	-0.146916	-0.13606	-0.154713	-0.0999011	-0.151729	-0.127633	-0.120883	-0.210638	-0.128293	-0.131458	-0.190046	-0.174279	-0.177727	-0.143002	-0.0984196	-0.133695	-0.166844	-0.142871	-0.111565	-0.0935602	-0.165687	-0.129349	-0.00604658	-0.0116388	0.0298973	-0.129613	-0.102591	-0.0874628	-0.0736831	-0.10541	-0.121148	-0.153286	-0.121413	-0.151339	-0.0382958	-0.0343565	-0.0419438	-0.0901759	-0.0936954	-0.108625	0.00617351	0.0406601	0.0542126	-0.0938305	-0.0820213
Hnrnpa0	Q9CX86	IPI00109813	-0.0875986	-0.0472592	-0.013355	-0.0858326	-0.0482362	0.0521169	-0.0882773	-0.00619028	-0.0371714	-0.0939657	-0.0110662	0.0768737	-0.0614305	-0.054779	-0.0164963	-0.0679141	-0.164014	-0.0628125	-0.0846086	-0.0679141	-0.124063	-0.147698	-0.0200577	-0.0423642	-0.0382958	-0.142479	-0.187261	-0.0828388	-0.0880058	-0.0828388	-0.0654344	0.0175193	-0.0347791	-0.0367494	-0.0847446	-0.104337	-0.125254	-0.0554733	-0.110229	0.00487006	-0.0662615	-0.0729976	-0.0285692	-0.088413	-0.0776532	-0.0935602	-0.127369
Als2	Q920R0-1;Q920R0;Q3TAJ7	IPI00309844;IPI00170364	NaN	0.214876	0.295978	NaN	0.222263	0.0326985	NaN	0.351038	NaN	NaN	0.0788227	0.0793865	0.0909565	0.621466	NaN	0.233634	0.0592393	-0.605589	0.0858029	-2.65922	NaN	-0.10165	0.365741	-0.12618	NaN	0.137854	-0.137241	-0.346759	NaN	NaN	0.522675	0.0935096	0.466377	NaN	0.685524	NaN	NaN	NaN	-0.321005	0.361027	NaN	-1.79656	NaN	-0.000576859	NaN	NaN	0.118664
Dync1h1	Q9JHU4;O08821;O70182;Q3TAZ3;Q3UA73;Q80U36;Q8C6T5;Q923F5	IPI00119876	0.0172857	-0.0387171	0.0135236	0.0810642	0.0263374	0.0675305	0.0557263	0.0272778	0.022361	0.0161765	-0.0291349	-0.0024506	-0.00604658	0.00336538	0.0327134	0.0414914	0.0834316	0.0801337	0.0448657	0.00840657	0.0436309	0.0608486	-0.00158604	0.0582476	0.0667296	0.0971932	0.0558762	0.0949264	0.0294261	0.0695579	0.0461313	-0.00547193	0.0556513	-0.0258793	-0.040682	0.0771932	0.0888224	-0.0092038	0.0796458	0.073788	0.0382137	0.0631228	0.130192	0.123135	0.0842879	0.0493077	0.0051597
Klkb1	P26262;Q8R0P5	IPI00113057;IPI00930810	0.307002	0.180953	0.451504	0.232243	0.0404672	0.641491	NaN	0.425346	0.301248	0.35753	0.270069	0.534119	NaN	0.298549	NaN	NaN	0.17705	0.344795	NaN	0.0489345	0.271757	-0.00719552	-0.0326651	0.187313	0.0709665	0.073454	-0.000432773	0.0792494	0.0301037	NaN	0.0424271	0.092417	0.0397255	0.0441368	0.137235	0.260152	0.00984382	0.255305	0.124173	-0.0233263	NaN	0.272994	-0.101381	-0.128425	0.00570986	NaN	0.183949
Top2b	Q64511;Q3TR62;Q8BRY5	IPI00135443	0.0521468	-0.0209111	0.0728014	-0.0453032	-0.0618453	-0.144308	-0.149259	0.122821	-0.00949054	0.103736	0.107088	-0.0103502	0.115535	-0.0227584	0.106451	-0.167358	-0.038998	-0.0177795	0.0303393	0.0138294	-0.0701146	-0.123799	-0.0408223	-0.122739	0.018805	0.0191119	0.0135091	-0.0443242	-0.00158604	-0.032524	-0.000721132	0.124346	0.00582583	0.00300399	0.0922479	0.0397106	0.174393	0.0909105	0.241287	0.116238	0.043988	0.0897585	0.107726	-0.00604658	0.105706	0.295783	0.0160159
Sec63	Q8VHE0;Q80YG4;Q8K2U5	IPI00330857;IPI00831523	0.200962	0.175485	0.168836	0.17958	0.151042	0.20297	0.147346	0.201908	0.149409	0.170459	0.216552	0.179907	0.146995	0.171563	0.11868	0.215932	0.0819802	0.0739854	0.259547	0.345583	0.29244	0.169826	0.236571	0.154249	0.381931	0.344483	0.275053	0.166827	0.196459	0.166276	0.186853	0.267705	0.166195	0.273901	0.0924786	0.231244	0.351976	0.430159	0.375946	0.283299	0.315271	0.314123	0.418909	0.327837	0.326353	0.145733	0.165127
Selrc1	Q921H9	IPI00121834	0.289052	0.085512	-0.0475383	0.109001	-0.139339	-0.0104934	0.102744	-0.139076	-0.172616	0.0831565	-0.00977716	-0.0717627	-0.0139267	0.0636956	-0.0132121	0.0250596	0.0118498	-0.0371714	0.0189219	0.0635297	-0.000576859	-0.00762614	0.0834621	0.0489792	0.02459	0.256511	-0.115832	-0.0302653	-0.0472592	-0.112366	0.116019	-0.263034	-0.0946416	-0.00690829	0.0307518	-0.0809306	0.0224051	-0.128293	-0.0352017	-0.0315363	0.154088	0.0537483	0.0239003	0.117662	-0.0177795	0.0558012	-0.00676469
Sec62	Q8BU14;Q05DA2;Q8BK88;Q8CIK3;Q9CRY0	IPI00134398	0.4875	-0.209765	0.214408	0.43376	-0.104873	0.163349	0.427052	-0.46999	0.0502484	0.238459	-0.185359	0.0673945	0.130176	-0.669843	0.0620982	0.0462654	-0.0485152	0.0536136	0.459397	0.12411	0.292387	0.594639	0.0824078	0.110869	-0.25544	0.000187621	0.241185	0.0722553	-0.195852	0.151987	NaN	-0.497127	0.0343819	-0.278223	-0.204642	0.119448	0.100639	-0.372061	0.191837	0.446993	NaN	0.0905572	0.247354	-0.315218	0.0408531	-0.133564	NaN
Golph3l	Q8R088-1;Q8R088;Q8R088-2;Q8R088-3	IPI00153146;IPI00653403;IPI00889209	0.0175046	-0.121679	1.19856	0.433799	NaN	NaN	NaN	0.362677	0.519239	0.303775	0.51614	0.672543	0.0892827	NaN	NaN	-0.090447	NaN	NaN	-0.157949	NaN	0.165386	0.296208	0.194774	-0.013498	0.641176	1.0757	NaN	0.0395921	0.251487	-1.12221	0.253326	0.326534	0.305895	0.301764	0.594988	NaN	0.0373695	-0.0517201	-0.209641	-0.106616	-0.179256	NaN	-0.202763	NaN	-0.760604	-0.174151	NaN
Tf	Q921I1	IPI00139788;IPI00857411	0.896388	0.950955	0.934621	0.936525	0.779695	0.759429	0.767609	0.966827	0.984873	0.795909	0.862313	0.82309	0.741397	0.778012	0.759454	0.860714	0.830691	0.793207	1.00833	1.0508	1.03044	0.991599	0.919097	0.946833	1.31923	1.32279	1.38926	0.989592	1.04177	1.03443	0.907874	0.929006	0.950899	0.893813	0.928073	0.880604	1.09059	1.1886	1.13119	0.996657	1.05478	0.971884	0.989278	0.983989	1.00816	0.853319	0.899372
Myo1b	P46735-1;P46735;Q7TQD7;Q3UEQ4;Q80VD8;P46735-2;Q3TEP4;Q3TTZ3;Q91ZI6	IPI00408215;IPI00124281;IPI00720223;IPI00720185;IPI00751896;IPI00117325;IPI00754021;IPI00170245;IPI00117322;IPI00896082;IPI00275456;IPI00856811;IPI00896045;IPI00857551;IPI00753550;IPI00856273;IPI00856663;IPI00654368	0.030575	-0.0668125	-0.0546401	-0.0462816	0.00478333	-0.0207689	-0.0352017	-0.0528332	-0.118094	-0.030548	0.049651	-0.0113525	-0.00949054	0.0700575	0.0568963	0.00492799	-0.0977455	-0.0328061	-0.0119249	-0.017922	-0.0278618	0.0194628	-0.0172093	-0.0450236	0.0500393	-0.0294175	0.122758	-0.0619835	-0.0086304	-0.0183493	-0.0723115	0.000331888	0.0381841	-0.0313952	-0.00374608	-0.0268709	0.00187666	0.054572	0.0986136	-0.000576859	0.0852518	0.097363	-0.0192036	0.0851293	0.0656571	0.0632433	-0.0713507
Fabp4	P04117;Q542H7	IPI00116705;IPI00473910	-1.30544	-0.550211	-1.15497	-1.01785	-0.930775	-1.27041	-1.17332	-1.06626	-1.13238	-0.94875	-0.0639171	-0.0538065	-1.20664	-1.16163	-1.19169	-1.22367	-1.03386	-1.17517	-1.06495	-0.973648	-1.15095	-1.09275	-0.967464	-0.938624	-0.909274	-0.516116	-0.844868	-0.88049	-0.724825	-0.779134	-0.666938	-0.33308	-0.481402	-0.99081	-0.804384	-0.94043	-0.966209	-0.764431	-0.963252	-0.949722	-0.811224	-0.953153	-1.05845	-0.995665	-0.979513	-0.981926	-0.568519
Abcd1	P48410;A2ALM9	IPI00112111	0.394354	0.196889	0.350578	0.441164	0.204017	0.200051	0.242482	0.34817	NaN	0.310146	0.420801	0.0795694	0.336227	0.471089	NaN	0.579383	0.580957	NaN	0.235484	1.53145	0.22651	1.03898	0.491287	0.467414	-0.171847	NaN	NaN	-0.0282861	NaN	0.0660044	NaN	NaN	NaN	0.184015	NaN	-0.00201834	NaN	NaN	0.377651	0.240333	NaN	0.13046	0.132562	NaN	NaN	0.232871	NaN
Top1	Q04750;Q3TPX7;Q3TUS4;Q3ULF5;Q569Q5;Q6LBJ0;Q3TSR2;Q6LBJ1	IPI00109764;IPI00874810	0.0353426	-0.0654344	-0.110096	-0.100978	0.0399035	-0.0381552	0.0090741	-0.0677763	-0.0882773	-0.0167816	-0.06226	-0.0976109	-0.0862402	-0.0543624	-0.0760118	-0.0210533	-0.025454	-0.108357	-0.0229005	0.0842573	-0.0289935	-0.0233263	0.007536	0.11915	0.0938021	0.103472	-0.0882773	-0.0287106	0.0888683	0.0172419	-0.120086	0.0306929	-0.0236102	-0.0824301	0.0488002	-0.0404014	-0.0766959	0.271514	0.0559662	0.116661	0.0276749	0.0472043	-0.040121	0.0924786	0.084395	0.103596	0.0377842
Iah1	Q9DB29	IPI00119004	0.0356088	0.0698002	0.0873654	0.0856498	0.0273955	-0.0100637	0.0898814	0.057767	0.10939	0.129008	0.0794171	0.108005	0.0846702	0.036511	0.0516084	0.0592695	0.0767367	0.0306634	0.04792	0.0706181	0.0297942	0.0272927	0.0356383	0.0896664	-0.0294175	-0.0182068	-0.013355	0.0886076	-0.0582473	0.048278	0.106871	-0.0113525	0.0728923	0.0605177	-0.0684644	0.0723008	0.140221	-0.0639171	-0.0936954	0.121455	0.00287389	0.0647967	-0.132116	-0.122209	-0.0888201	0.0621283	-0.0399806
Prorsd1	Q9D820-1;Q9D820;Q9D820-2	IPI00110705;IPI00650054	0.0772542	-0.0908535	0.196013	0.0693157	-0.0112093	-0.149519	0.223677	0.170183	-0.0848807	0.136632	0.0315627	-0.0480967	0.111056	-0.133564	0.0160013	0.210847	NaN	-0.118094	-0.125387	-0.00288247	0.0531644	0.00731853	-0.188654	0.0233578	0.0607583	0.023211	0.11023	0.0468018	NaN	-0.0776532	0.0348549	0.114832	0.137378	0.0422934	-0.0316775	0.0950188	0.235059	0.104108	0.0757633	-0.0156403	-0.0994972	-0.151729	-0.0142124	-0.0451634	0.0437649	-0.0458623	-0.09815
Rtn4ip1	Q924D0	IPI00320716;IPI00858050	-0.213129	-0.210888	-0.167872	-0.135798	-0.363676	-0.356144	-0.396159	-0.362666	-0.259423	-0.253263	-0.235972	-0.142479	-0.173639	-0.110898	-0.161823	-0.125519	-0.206393	-0.18574	-0.238909	-0.206393	-0.224411	-0.273456	-0.333538	-0.306029	-0.375735	NaN	-0.289362	-0.341758	NaN	-0.240864	-0.303576	NaN	-0.362217	-0.191184	NaN	-0.00762614	-0.421371	NaN	-0.228726	-0.365357	NaN	-0.213378	-0.282262	NaN	-0.130931	-0.267955	NaN
Cbs	Q91WT9-1;Q91WT9;Q91WT9-2	IPI00128378;IPI00269811;IPI00885709;IPI00886341;IPI00886405	0.375122	0.361861	0.29138	0.462654	0.399464	0.502791	0.547468	0.410831	0.396517	0.500646	0.541492	0.547236	0.383191	0.362436	0.442477	0.442967	0.257821	0.411119	0.296456	0.228114	0.253017	0.398684	0.425211	0.478889	0.336756	0.358139	0.345491	0.336719	0.270295	0.296137	0.332299	0.325847	0.376957	0.303507	0.18007	0.302742	0.340295	0.302974	0.31651	0.410543	0.398722	0.461998	0.29697	0.251367	0.273901	0.276258	0.200714
Guf1	Q8C3X4-1;Q8C3X4;Q8C3X4-2;Q8C8D6	IPI00225294;IPI00336569;IPI00622170	NaN	-0.122871	0.19851	NaN	-0.0932898	-0.162339	NaN	-1.20495	-0.0731348	0.17397	0.0885769	NaN	-1.52226	-0.166458	-0.202136	0.0113262	-0.758303	0.0627761	NaN	-0.380508	-0.158983	NaN	NaN	0.120059	NaN	NaN	NaN	NaN	NaN	-0.196859	-1.8618	NaN	-0.203389	-2.11343	NaN	0.024047	NaN	-2.95161	NaN	NaN	0.00140012	NaN	NaN	-0.139731	-0.125254	NaN	-0.0640551
Kynu	Q9CXF0;A2ARD6;Q6NSV5;Q3V3G5;A2ARD7;Q8R0F7	IPI00187259;IPI00756046;IPI00653733;IPI00153189	-0.411318	-0.460481	-0.408929	-0.27965	-0.346645	-0.324119	-0.313594	-0.377068	-0.300768	-0.29125	-0.321005	-0.304978	-0.330903	-0.377512	-0.336055	-0.337426	-0.323543	-0.265437	-0.338681	-0.449641	-0.320658	-0.315334	-0.339935	-0.272979	-0.348912	-0.311387	-0.373175	-0.325847	-0.351402	-0.340961	-0.310224	-0.28238	-0.327113	-0.351741	-0.345851	-0.346531	-0.327113	-0.331247	-0.339023	-0.341075	-0.29125	-0.397803	-0.29537	-0.289952	-0.314639	-0.414352	-0.39846
Entpd5	Q3TQC7;Q8BR23;Q8CD29;Q9WUZ9;Q544J4	IPI00262024;IPI00125514	0.61288	0.725876	0.698131	0.599353	0.634934	0.641986	0.588878	0.65913	0.58154	0.515542	0.579448	0.628809	0.805358	0.734995	0.703736	0.706394	0.751514	0.720683	0.761311	0.594923	0.55385	0.7427	0.644984	0.638726	0.571064	0.477723	0.581195	0.514429	0.415018	0.400854	0.546119	0.486287	0.547847	0.684364	0.670222	0.743762	0.541492	0.454724	0.468172	0.642414	0.600118	0.58316	0.505001	0.550507	0.634285	0.614712	0.658948
Ctsz	Q9WUU7;Q545I6;Q9ES94	IPI00125220	0.511629	0.589377	0.369706	0.491348	0.458247	0.423933	0.378382	0.64758	0.406541	0.200747	0.522861	0.310486	0.396916	0.5707	0.450479	0.396954	0.571815	0.404153	0.522157	0.585691	0.426878	0.581821	0.616857	0.350375	0.617853	0.621267	0.635584	0.549177	0.794357	0.354427	0.362139	0.442536	0.471489	0.520376	0.486752	0.247817	0.569822	0.552283	0.529281	0.650748	0.670681	0.550317	0.501851	0.580396	0.451484	0.484873	0.633099
Rcc1	Q3U6D2;Q6PFB2;Q8VE37;A2CER1	IPI00123762;IPI00626402	NaN	NaN	-0.00963389	-0.189919	NaN	-0.181166	-0.0681893	-0.154842	-0.0518593	NaN	NaN	0.220597	0.0752768	NaN	0.388299	0.0828509	NaN	-0.0271541	NaN	NaN	-0.071488	-0.600841	NaN	0.166794	0.297892	NaN	-0.0367494	-0.0889556	NaN	NaN	0.156322	NaN	-0.157303	NaN	NaN	0.365221	NaN	NaN	0.0360525	NaN	NaN	-0.0687396	NaN	NaN	-0.0843364	NaN	NaN
Sae1	Q9R1T2-1;Q9R1T2;Q9R1T2-2	IPI00129105;IPI00816839	-0.00848689	-0.0621217	-0.302875	-0.180657	-0.0582473	-0.176195	0.194146	-0.00475299	0.390453	1.25329	-0.012068	-0.0628125	-0.0647449	-0.0775164	NaN	NaN	0.0882702	-0.0429245	-0.0988237	-0.253263	-0.0233263	-0.0330883	-0.0454429	-0.0641931	0.0382284	0.171693	-0.169284	-0.147437	0.0886843	-0.118094	-0.0166389	NaN	1.38406	-0.00360229	NaN	NaN	-0.0661237	-0.0607391	NaN	-0.0440444	0.114098	0.210012	0.152949	-0.059909	0.0203259	0.177931	-0.0496307
Hadha	Q8BMS1;Q3TB39	IPI00223092	-0.393087	-0.426533	-0.402831	-0.506501	-0.49917	-0.498557	-0.51662	-0.500292	-0.483158	-0.394404	-0.407842	-0.397913	-0.399335	-0.422341	-0.40305	-0.431034	-0.445621	-0.393855	-0.496002	-0.476226	-0.484808	-0.468218	-0.498557	-0.479024	-0.496513	-0.509139	-0.497944	-0.494057	-0.51248	-0.486972	-0.490057	-0.481712	-0.476745	-0.359184	-0.37362	-0.33182	-0.529571	-0.540325	-0.51652	-0.538935	-0.540325	-0.523462	-0.485015	-0.4755	-0.453333	-0.479541	-0.515208
Actg1	Q9QZ83	IPI00136929	-0.0695647	-0.0344974	-0.0219061	-0.00662128	0.0396663	-0.000865332	0.0106575	-0.0152121	-0.00115369	0.00371245	0.0783048	0.0609841	0.000663872	0.0206038	0.0308109	-0.0436245	-0.0375931	-0.0822938	-0.063779	-0.0443242	-0.0773797	0.00528993	0.00135682	-0.017637	0.0929555	0.0749424	0.101025	0.0157825	0.0548717	0.0147474	0.0424271	0.0547669	0.0547818	0.024722	0.00936461	0.0911718	0.0538981	0.00557949	0.0878867	0.0343671	0.0904035	0.0238856	0.0507713	0.0637408	0.0705422	-0.0211954	-0.0551957
Slc25a15	Q9WVD5;Q543E2;Q6P8P5	IPI00125853	-0.29337	-0.342896	-0.39835	-0.355355	-0.322159	-0.357946	-0.269991	-0.344147	-0.298306	-0.283566	-0.259303	-0.286999	-0.286526	-0.300299	-0.270708	-0.268554	-0.302524	-0.310805	-0.351289	-0.392867	-0.390558	-0.348686	-0.253868	-0.291486	-0.334225	-0.261471	-0.284869	-0.161823	-0.128557	-0.151079	-0.310573	-0.19711	-0.253021	-0.367595	-0.311852	-0.340164	-0.344942	-0.378623	-0.373398	-0.270947	-0.224658	-0.296545	-0.365021	-0.345851	-0.276675	-0.28629	-0.306262
Naca	P70670;Q60817;Q3UK68	IPI00111831;IPI00121297	0.0338205	0.0633037	0.160266	0.0989072	0.109063	0.0606982	0.078716	0.0556063	0.020121	0.0919557	0.0583979	0.048099	0.00181894	0.00891447	0.059495	0.0854507	0.113068	0.0573617	0.113348	0.0333924	0.0595701	0.0656571	0.124881	0.0736513	0.148385	0.162202	0.174328	0.038999	0.0923555	0.0934326	0.0747905	0.0657478	0.0343228	0.0522815	-0.108357	0.044851	0.203967	0.179956	0.166325	0.111524	0.10583	0.159686	0.119698	0.129166	0.181395	0.0123299	0.0347217
Actg1	P63260;Q3UD81;Q4KL81;Q3TSB7;B1ATY0	IPI00874482;IPI00652436;IPI00648420;IPI00648161	-0.306262	NaN	-0.415867	-0.193961	NaN	NaN	-0.309758	NaN	-0.544288	-0.309758	-1.9523	-0.345737	-0.227864	NaN	-0.414027	-0.162339	NaN	-0.314174	-0.266277	NaN	-0.369048	-0.188401	NaN	-0.285225	-0.294312	NaN	-0.275365	1.73173	NaN	-0.333309	-0.208517	NaN	-0.211137	-0.32262	NaN	-0.358509	-0.474254	-1.28564	-0.406319	-0.387914	NaN	-0.363115	-0.388686	NaN	-0.238665	-0.208268	NaN
Eif3c	Q8R1B4;Q3TL08;Q66JU1;Q8BVX3;Q9CSD3;Q9CV26	IPI00321647;IPI00849863;IPI00124306	0.0963909	0.0483824	-0.0110662	0.0686801	-0.0119249	-0.0886844	0.100082	0.0684682	-0.0353423	0.0662763	0.112787	0.0147036	-0.032242	0.0687406	0.0219947	-0.0132121	0.0802862	0.0529847	-0.0090604	0.191211	0.155968	0.069467	0.0977798	-0.0143553	0.0936328	0.172132	0.126675	0.0146743	0.330556	0.0325805	0.0571815	0.16372	0.0667598	-0.101784	0.100098	-0.0816123	0.101676	0.308663	0.105287	0.0989072	0.255942	0.0703907	0.140842	0.422211	0.219824	0.0539878	0.280422
Dhrs1	Q99L04;Q3TVU9	IPI00331549	0.414595	0.400492	0.345399	0.34108	0.366002	0.395113	0.356421	0.412635	0.372038	0.322415	0.364329	0.45338	0.320306	0.32974	0.418755	0.456168	0.327276	0.352382	0.380033	0.309932	0.326118	0.518949	0.463987	0.483743	0.440361	0.364589	0.351332	0.309306	0.383435	0.32945	0.302529	0.357677	0.314033	0.352603	0.415538	0.349677	0.394354	0.292511	0.380972	0.371441	0.358491	0.378175	0.303365	0.368756	0.35801	0.404248	0.40635
Akr1a1;Akr1a4	Q9JII6;Q3UJW9;Q540D7;Q80XJ7;B1AXW3;Q810X5	IPI00466128;IPI00649072;IPI00855205	0.422192	0.428042	0.391796	0.372711	0.380108	0.365277	0.400149	0.389054	0.381216	0.361472	0.401158	0.361101	0.417656	0.363735	0.420125	0.439128	0.466716	0.441928	0.399369	0.394828	0.405585	0.430062	0.346775	0.424823	0.389149	0.414845	0.406044	0.342488	0.344996	0.341044	0.329994	0.314733	0.377051	0.45036	0.455732	0.491734	0.380634	0.279021	0.360768	0.425695	0.398988	0.412981	0.379845	0.396403	0.371105	0.398437	0.392667
Os9	Q8K2C7-1;Q8K2C7;Q8K2C7-2;Q922S5	IPI00947566;IPI00230353	0.338159	0.689474	0.274739	0.297733	0.315989	NaN	0.407651	0.217591	0.417868	0.474713	0.602986	0.543173	0.266489	NaN	0.358177	0.310236	0.501177	0.0481885	0.0538381	0.443811	0.237592	0.400873	0.247868	0.362288	0.388582	NaN	0.339473	0.347986	NaN	NaN	0.523795	NaN	0.636549	0.464385	NaN	NaN	0.330919	NaN	0.416385	0.397676	NaN	NaN	0.305753	NaN	0.355405	0.36049	NaN
Tln2	B2RY15;Q71LX4;Q3TKJ2;Q3TN69;Q6PB69;Q8CDM9;Q8CHG4;Q9CS79;Q68FD6	IPI00229647;IPI00421218;IPI00318182;IPI00405522;IPI00752419	0.194988	0.099309	-0.130667	0.0755048	0.0708151	0.0949573	0.0339978	0.144441	0.247097	0.14272	-0.584578	0.22095	0.2572	0.119416	0.226662	0.187888	-0.0483758	0.151138	0.0933403	0.00789865	0.17028	0.126722	0.0975945	0.178045	0.0409569	NaN	-0.0149266	0.0650683	-0.105544	0.0765085	0.0338501	NaN	-0.0553346	0.177947	-0.044464	-0.0408223	0.00262808	NaN	-0.038998	0.224857	0.268626	NaN	-0.0201999	0.591419	NaN	0.160863	0.54494
Abcf2	Q99LE6;Q3UVI9	IPI00116825	0.120608	-0.0657101	-0.013498	0.0370735	-0.273933	-0.0342158	0.120718	-0.252779	-0.0194885	0.073955	-0.202136	-0.139339	-0.0739573	-0.0333701	-0.0112093	0.086967	-0.10809	0.0524909	-0.0213375	0.0460122	0.105613	0.0384952	-0.157173	-0.0408223	-0.00719552	0.237711	0.153318	0.0320052	0.103658	-0.0374525	0.038421	0.228993	-0.120883	-0.040682	0.0424568	0.0104977	0.143229	0.287167	0.091433	0.152532	0.146244	0.086201	0.176332	0.28358	0.0454462	0.0436757	0.138966
Aox3l1	B9EKC6;Q5SGK3	IPI00357694	-0.283803	-0.102994	0.0221707	-0.148479	-0.0843364	-0.0244615	-0.00158604	-0.0289935	0.132167	-0.117163	-0.090718	-0.304394	-0.200128	-0.00733908	-0.409907	-0.133695	0.178257	-0.1644	0.0979959	-0.203013	0.495186	-0.0626743	-0.0621217	0.299525	-0.2929	-0.298776	0.52421	-0.378401	-0.266517	-0.0915306	-0.335941	-0.483468	-0.0683268	-0.189034	-0.468218	-0.179256	-0.420186	-0.56179	0.124597	-0.306379	-0.331132	-0.423955	-0.274411	-0.0508848	-0.013355	-0.111298	-0.0848807
Cpsf2	O35218;Q3UGU6;Q3URN8;Q3US33;Q8C6K6	IPI00314302	0.0430066	0.0969771	0.361305	0.0248835	0.113785	0.239839	0.0113407	0.0697548	0.218733	0.100422	0.291168	0.290903	-0.0571383	0.0985982	0.485681	-0.0554733	0.10372	0.131408	0.250234	-0.0962618	0.00579688	0.00270035	0.076402	0.0967457	0.011617	-0.1956	0.0532692	0.000649432	0.0475174	0.318974	0.0341751	0.0125482	0.149025	-0.00288247	0.11466	0.108643	0.219236	0.195104	0.255736	0.148065	0.189779	0.436881	-0.0977455	0.188381	0.0687707	0.0522367	0.023211
Sc5d	Q8BGI0;Q8R1S3;O88822	IPI00221617;IPI00316366	NaN	0.39498	0.534475	0.939953	0.411215	0.837558	NaN	0.559431	NaN	NaN	0.600249	0.735668	0.400054	0.490841	0.375216	0.454822	0.548375	0.712551	0.0598859	0.322505	0.391361	NaN	0.532741	0.620401	0.285442	0.549367	0.263196	0.582123	0.483319	0.484671	NaN	0.605332	0.570079	NaN	NaN	NaN	NaN	0.373234	0.380315	0.788141	NaN	0.0294408	-2.36905	0.299649	NaN	0.475114	NaN
Sdhc	Q9CZB0;Q5XK33	IPI00319111;IPI00831418	-0.160017	-0.149519	-0.216113	-0.244644	-0.260146	-0.256648	-0.188274	-0.133432	-0.195474	-0.162081	-0.178237	-0.21661	-0.176961	-0.162081	-0.215492	-0.179893	-0.156008	-0.207643	-0.186627	-0.189919	-0.199876	-0.158466	-0.237686	-0.252779	-0.302173	-0.343806	-0.286763	-0.228234	-0.294782	-0.209266	-0.231187	-0.269273	-0.227741	-0.157173	-0.195096	-0.13711	-0.229588	-0.264356	-0.294665	-0.202888	-0.18916	-0.245861	-0.273695	-0.341075	-0.296663	-0.175557	-0.233152
Crip2	Q9DCT8;Q4FJU3	IPI00121319	-0.186754	-0.255924	-0.233643	-0.160791	-0.131985	-0.155749	-0.0416635	-0.145873	-0.165944	-0.159629	-0.141825	-0.156138	-0.168257	-0.199374	-0.215617	-0.251083	-0.136979	-0.266517	-0.194591	-0.0988237	-0.254352	-0.267476	-0.168642	-0.27035	-0.167743	-0.104203	-0.204016	-0.0423642	-0.0284277	-0.162597	-0.0524158	-0.0999011	-0.133169	-0.186754	-0.280481	-0.29066	-0.0661237	-0.165301	-0.0601858	-0.108491	-0.0633648	-0.111031	-0.164271	-0.210763	-0.269392	-0.0464211	-0.368489
Tardbp	Q921F2;Q3U591;Q3V0E7;Q544R5;Q8BUM1;Q6VYI4;Q6VYI5;Q8BLD4;C9DT14;Q8R0B4;Q05C33	IPI00121758;IPI00515147;IPI00459625;IPI00515174;IPI00280967;IPI00807899	-0.129745	-0.0792927	-0.0655722	-0.109427	-0.0875986	-0.00489682	-0.143394	-0.0565835	-0.136716	-0.132774	-0.00619028	-0.0204844	-0.0419438	0.00858062	-0.00173015	-0.205393	-0.138159	-0.066537	-0.224781	-0.126444	-0.0411028	-0.221815	0.0790664	-0.0651587	0.00468185	-0.0610158	-0.0106367	0.0127082	-0.0257375	-0.0241777	0.097255	-0.0391385	0.036452	-0.101516	0.011617	0.135317	-0.0465609	0.0345888	0.0262051	-0.0344974	-0.0517201	-0.0607391	-0.123534	-0.0781998	0.0373103	-0.025454	-0.0985544
Ddx17	Q3U741;Q501J6-1;Q501J6;Q3TU25;Q501J6-2	IPI00653307;IPI00396797;IPI00405364;IPI00170041	0.194526	0.00932104	0.0255588	0.222162	-0.0980152	0.0892213	0.564798	0.0120243	-0.217479	0.0385692	-0.213129	0.156434	0.112568	0.0404524	0.126187	0.0736817	-0.0732718	-0.270708	-0.172487	-0.205393	0.00611562	-2.08032	-0.00532813	0.0282192	-0.248899	0.163947	0.212083	0.172149	0.10149	-0.123136	0.111383	0.134366	0.129418	0.143086	0.484328	0.174735	-0.179638	0.0731201	-0.0962618	0.415461	0.210179	0.0570763	0.229991	-0.0756011	-0.143132	-0.184978	-0.0521377
Arf1;Arf2;Arf3	P84078;Q8BSL7;A2A6T7;P61205;Q3U344	IPI00221613;IPI00135730;IPI00221614;IPI00775970;IPI00420298;IPI00649343	-0.0370308	-0.0710762	0.0933094	0.0230939	-0.0837921	0.0381248	-0.0809306	0.0444788	0.0366294	-0.0333701	-0.246712	-0.168899	-0.024036	-0.0567222	0.00455156	-0.0313952	-0.0224744	0.0482482	-0.0387171	-0.0257375	0.0275132	-0.0361869	-0.00575923	0.0532541	0.0506667	0.0406601	0.136617	0.0420409	0.00352443	0.134588	0.0350469	-0.00504058	0.0797372	-0.0197731	-0.0413831	-0.0127833	0.0722249	-0.0413831	0.0710423	0.0806523	-0.0282861	0.0797829	0.104093	0.0317249	0.152965	0.0252651	-0.0543624
Nap1l1	P28656;Q3TF41;Q8BSH9;Q9CSP8	IPI00929813;IPI00123199	0.212785	0.211431	0.124519	0.203552	0.1849	0.0672433	0.0916789	0.125982	0.0977798	0.112724	0.260411	0.151522	0.0531493	0.148401	0.0715576	0.125715	0.212835	0.115894	0.132214	0.264131	0.155036	0.189779	0.206512	0.0999892	0.154361	0.30868	0.0644045	0.110651	0.254186	0.148497	0.206612	0.252518	0.117819	0.091971	0.200962	0.010832	0.274582	0.405624	0.215697	0.274809	0.353082	0.24127	0.192398	0.424862	0.15149	0.240452	0.295376
Pon3	Q62087;Q4FZK0;Q99JS7	IPI00121114	0.365593	0.310772	0.367843	0.362214	0.409546	0.253928	0.230245	0.296102	0.362158	0.431073	0.323281	0.129118	0.311667	0.324618	0.199504	0.411042	0.364794	0.353469	0.418388	0.220312	0.345583	0.336009	0.45253	0.386808	0.330193	0.369445	0.30463	0.305432	0.227844	0.206212	0.2396	0.199454	0.282877	0.336519	0.311113	0.358953	0.38039	0.26498	0.313872	0.368644	0.279546	0.268556	0.380052	0.30308	0.292228	0.339966	0.308394
Acin1	B8JJ87;Q9JIX8-1;Q9JIX8;B8JJ88;Q80TU6;Q9JIX8-4;B8JJ86;Q9JIX8-3;B8JJ93;B8JJ92;B8JJ95;Q3UXT9;Q52KR6	IPI00922962;IPI00121136;IPI00911143;IPI00230677;IPI00230675;IPI00918134;IPI00845669;IPI00918977;IPI00918219;IPI00918437	0.130081	0.0896357	0.0589689	0.173157	0.0718306	0.10684	0.286814	0.182311	0.137489	0.331645	0.117083	0.112303	0.142337	0.0686497	0.19856	0.25257	0.205164	0.0867218	0.0230646	0.301195	-0.0220482	-0.0719	0.206329	-0.00187428	0.0697092	0.0248101	-0.0150693	0.103612	0.118617	0.063364	0.163704	0.082133	0.0111953	0.0408975	0.129797	0.105302	0.2122	0.0263078	0.199603	0.171092	-0.0197731	0.280405	0.166308	0.0848998	0.136839	0.203984	-0.0515809
Ppp6r3	Q922D4-3;Q922D4;Q922D4-1;Q922D4-2;Q922D4-4	IPI00719971;IPI00122858;IPI00720007;IPI00720066	-0.111565	-0.0651587	-0.207893	0.0738487	0.0422487	-0.0963969	0.0113407	0.0100327	-0.095587	0.0953424	-0.0550568	-0.0506062	0.0628214	-0.024036	-0.00748264	-0.0430645	0.0412984	-0.0476779	-0.00288247	-0.0795658	0.0410015	0.06531	-0.158079	0.00771015	-0.103263	-0.0771063	-0.191184	-0.113167	0.0040452	-0.150949	-0.116897	-0.0318186	-0.120618	-0.051024	0.0551416	-0.191689	-0.0426443	-0.0246034	-0.0487942	-0.0429245	0.0500095	-0.116232	-0.0451634	-0.0655722	-0.173383	-0.0984196	-0.00504058
Bccip	Q9CWI3	IPI00133648	0.41398	NaN	0.026837	0.46168	0.440342	-0.0436245	0.293819	0.396232	NaN	0.388204	NaN	0.547447	NaN	0.284405	NaN	0.954585	0.743787	0.81421	0.260895	0.265657	NaN	0.00284488	0.518494	-0.467384	0.474512	0.777814	NaN	0.401768	0.429887	NaN	0.146292	0.532178	NaN	0.383567	0.619803	NaN	0.338141	0.522157	NaN	0.366578	0.567404	NaN	0.625934	0.563753	0.60235	0.118836	0.533138
Gclc	P97494;Q3TEF1;Q3UNA7;Q9QZG5	IPI00125658	0.120686	0.0888836	0.115472	0.116066	0.114145	0.115363	0.0900502	0.0801337	0.0471148	0.0585931	0.0858642	0.144521	0.146004	0.131898	0.140826	0.177392	0.171823	0.103193	0.0487255	0.029588	0.0536734	0.127684	0.0336582	0.0537632	0.00140012	-0.032242	0.0201941	0.00137125	-0.0230425	0.0806523	0.0659288	0.00324973	0.0726801	0.192563	0.174475	0.226848	0.00646323	-0.0311129	-0.0298416	0.135951	0.112334	0.096576	-0.0742314	-0.0775164	-0.0457225	0.120655	0.101242
Nudc	O35685;A2A9F5	IPI00132942	0.323155	0.18182	0.21833	0.311327	0.29534	0.283123	0.225413	0.269947	0.254685	0.23343	0.26866	0.192464	0.149089	0.23914	0.236368	0.280054	0.281667	0.293076	0.34066	0.261915	0.32218	0.322271	0.29988	0.316402	0.228436	0.116129	0.326245	0.292793	0.276887	0.38272	0.212685	0.0862929	0.230127	0.155646	-0.0040339	0.116301	0.334935	0.279722	0.284774	0.254014	0.11857	0.287184	0.268817	0.17184	0.345693	0.33179	0.0382434
Anxa5	P48036	IPI00317309	-0.194717	-0.172616	-0.128029	-0.20364	-0.220825	-0.181802	-0.194339	-0.195096	-0.162855	-0.125783	-0.0657101	-0.025454	-0.143132	-0.140648	-0.156138	-0.188274	-0.156526	-0.122871	-0.224658	-0.196229	-0.153676	-0.113834	-0.204892	-0.067088	-0.164529	-0.0837921	-0.0812032	-0.125519	-0.108357	-0.109561	-0.0280033	-0.0124972	-0.032242	-0.167743	-0.103128	-0.105276	-0.145091	-0.0847446	-0.121413	-0.0265876	0.022317	-0.0429245	-0.172487	-0.122209	-0.150949	-0.191184	-0.185105
Grhpr	Q91Z53;Q3T9Z2	IPI00130530;IPI00857574;IPI00649428	-0.366812	-0.413702	-0.361319	-0.317304	-0.442015	-0.368713	-0.377179	-0.328492	-0.426963	-0.354678	-0.344828	-0.254594	-0.249263	-0.280125	-0.3421	-0.330329	-0.378512	-0.364909	-0.362217	-0.341075	-0.344601	-0.399335	-0.321466	-0.37729	-0.213254	-1.28428	-0.342782	-0.372952	-0.604166	-0.305679	-0.247442	-0.813935	-0.294547	-0.316146	-0.22885	-0.328951	-0.233643	-0.236585	-0.271545	-0.346759	-0.329296	-0.409581	-0.189287	-0.282262	-0.204016	-0.328377	-0.159112
Sec31a	Q3UPL0-1;Q3UPL0;Q3UPL0-2	IPI00938457;IPI00853859;IPI00752849;IPI00403027;IPI00807797	0.0721794	0.0520123	0.122915	0.0631529	0.101087	0.087764	0.138886	0.0371179	0.124645	0.0640725	0.0480243	0.0312679	-0.00963389	0.0431108	0.103643	0.108176	0.00511617	0.0457738	0.0702091	0.0482482	0.0720125	0.143389	0.0776651	0.139728	0.197087	0.293872	0.22366	0.143484	0.16146	0.195302	0.0882855	0.15748	0.126376	0.039948	0.08735	0.118069	0.227	0.185573	0.183409	0.115363	0.12844	0.1446	0.215463	0.277814	0.311596	0.0885002	0.132009
Ilf3	Q9Z1X4-3;Q9Z1X4;Q9Z1X4-1;Q9Z1X4-2;Q3UD30;Q45VK6;Q45VK5	IPI00130591;IPI00555078;IPI00403996;IPI00776384	-0.124725	-0.0553346	-0.158208	-0.184344	-0.0361869	-0.218595	-0.153416	-0.206893	-0.216734	-0.0783365	-0.0164963	-0.0024506	0.0736969	-0.130535	-0.0110662	-0.0784732	-0.153027	-0.131985	-0.171463	-0.167743	-0.091666	-0.103934	-0.0251707	-0.125254	-0.0922074	0.0675305	-0.188781	-0.0827026	-0.0446039	-0.0492126	-0.102994	-0.156914	-0.106348	-0.137897	-0.130272	-0.13711	-0.121015	-0.132511	0.0471297	0.0102652	0.0929555	-0.00848689	-0.0978804	0.00543472	-0.021764	-0.0978804	-0.100978
Casp7	P97864;Q4FJQ4;Q8C4M5	IPI00130131	0.319046	0.137695	0.402416	-0.125254	-0.205893	0.262867	0.0279249	0.0291317	0.0861092	0.177196	0.282983	0.0435864	0.33408	0.487277	0.334098	0.0950343	-0.109695	0.19755	NaN	0.287765	0.299028	0.33179	0.308091	0.421225	-0.323197	0.786647	-0.245009	0.0291022	NaN	-0.104337	0.259737	-1.56618	0.101567	0.339254	-1.34409	0.419816	0.345729	NaN	0.257942	0.362436	NaN	0.368886	0.170199	NaN	0.126706	0.348023	NaN
Akr1c19	Q5I0T6	IPI00461496	1.3456	1.24746	1.36688	1.35435	1.32576	1.3148	1.22702	1.31577	1.32825	1.3353	1.31308	1.35292	1.32681	1.24756	1.35144	1.41573	1.45257	1.43433	1.2923	1.30272	1.39699	1.47097	1.36446	1.44152	1.17716	1.22931	1.22992	1.17733	0.997492	1.21799	1.22587	0.961929	1.22749	1.48714	1.03227	1.43538	1.08829	1.27715	1.17163	1.3202	1.37715	1.37176	1.20254	1.14928	1.15708	1.43866	1.32572
Gpam	Q61586;Q69ZG4;Q8VCT2	IPI00344626;IPI00387288	-0.113967	-0.160275	-0.275722	-0.156526	-0.286881	-0.306146	-0.213254	-0.250598	-0.213627	-0.24659	-0.174023	-0.344601	-0.345056	-0.374511	-0.283685	-0.176833	-0.161178	-0.169155	-0.125651	-0.204266	-0.187768	-0.187134	-0.0886844	-0.182819	-0.494569	-0.55817	-0.325271	-0.570754	-0.642193	-0.372729	-0.54498	-0.368154	-0.402504	-0.474047	-0.111565	-0.323312	-0.497842	-0.609755	-0.39835	-0.342441	-0.453965	-0.371726	-0.366588	-0.247685	-0.201007	-0.212258	-0.250962
Nploc4	P60670-1;P60670;Q3UDU9;Q3UE06;P60670-2	IPI00465884;IPI00118766	0.164723	0.139744	0.152949	0.187116	0.292705	0.14733	0.128929	0.215261	0.15457	0.0893134	0.133986	0.0469806	0.206978	0.124409	0.309252	0.212735	0.148513	0.282772	0.29078	0.200813	0.228165	0.239583	0.247731	0.397961	0.150849	0.22095	0.251728	0.170215	0.430023	0.183785	0.148225	0.226983	0.146372	0.262556	0.246105	0.177784	0.170832	0.132467	0.266246	0.173742	0.352179	0.234329	0.192183	0.178665	0.274285	0.180136	0.193816
Nt5e	Q61503;Q0VEE0;Q8C8G9	IPI00122257;IPI00459752	NaN	NaN	NaN	NaN	-0.665575	-0.346531	-0.62368	-0.334797	-0.537644	NaN	-0.494979	-0.459327	-0.248778	-0.23842	-0.693855	-0.779722	-0.557778	-1.13225	NaN	-0.639232	-1.17012	NaN	-0.58323	-0.416407	NaN	NaN	NaN	-0.337768	NaN	-0.579663	NaN	NaN	NaN	NaN	NaN	-0.701593	NaN	NaN	-0.822445	NaN	NaN	-0.723952	-0.478816	NaN	-0.733615	-0.299127	NaN
Cbx3	P23198;Q32P00;Q9DCC5	IPI00129468;IPI00677454;IPI00660820;IPI00381658;IPI00660374;IPI00678989;IPI00776057;IPI00605662;IPI00625302	-0.040121	-0.105544	-0.0193461	-0.0163536	-0.131194	-0.128029	-0.0519985	-0.0739573	-0.111699	0.0237684	-0.00992037	-0.0628125	-0.0353423	0.0292936	-0.0380147	-0.10742	-0.0843364	-0.0972063	-0.0814759	-0.138552	-0.147307	-0.151859	-0.100305	-0.0343565	-0.1153	-0.0571383	-0.144177	-0.145482	0.0708909	-0.128953	-0.0440444	0.00340879	-0.0719	-0.14274	-0.0285692	-0.117163	-0.0585243	-0.0268709	-0.111432	-0.0174944	-0.0173518	-0.0246034	-0.163756	-0.0434844	-0.274769	-0.0708015	-0.0478175
Gak	Q99KY4-1;Q99KY4;Q3UDE5;Q3UIZ0;Q99KY4-2	IPI00420480;IPI00620823;IPI00881875	-0.164915	0.19375	-0.0264459	0.11627	-0.0545011	0.171775	0.00236798	0.0399035	0.0570914	0.134762	-0.0277203	-0.10742	-0.123799	0.0540327	-0.183836	0.25484	0.17524	0.00471082	0.211047	0.073378	-0.0357646	0.128424	0.173157	-0.123401	0.00805823	0.133495	0.0411648	-0.16954	0.0271604	0.0598859	0.0166871	-0.0244615	-0.0680517	-0.101784	0.0952808	0.00644884	-0.119024	-0.13711	0.0513392	0.0587434	-0.000576859	0.0789446	-0.0716254	0.100623	0.0538232	0.0414765	-0.0473989
Amt	Q8CFA2;A2RSW6	IPI00229274	-0.0040339	-0.0867838	-0.371838	-0.0492126	-0.0924781	NaN	-0.1038	-0.0625362	-0.248535	0.0270281	0.0240764	0.0101198	-0.00776948	0.0237242	-0.000144301	-0.0211954	-0.147176	-0.185486	-0.176195	-0.1595	-0.182184	-0.118759	-0.203765	-0.108491	-0.413269	-0.45628	-0.396379	-0.378844	-0.388906	-0.287827	-0.369718	-0.348799	-0.32964	-0.0837921	0.0160159	-0.0837921	-0.406646	-0.396707	-0.425674	-0.29725	-0.277628	-0.370053	-0.474358	-0.431142	-0.536451	-0.243303	-0.263876
Ldhd	Q7TNG8;Q9D635	IPI00380320;IPI00461197;IPI00874813	0.289351	0.291274	0.247491	0.201095	0.269373	0.184195	0.23817	0.190536	0.0705119	0.294385	0.227625	0.185704	0.351866	0.247817	0.224334	0.296917	0.375927	0.314105	0.235824	0.331754	0.336501	0.208561	0.253223	0.224064	0.470909	NaN	0.452175	0.241748	NaN	0.325756	0.274303	0.450932	0.210947	0.425075	NaN	0.311417	0.595838	0.55	0.559962	0.232735	0.122711	0.277849	0.710284	0.582015	0.59305	0.229484	0.244155
Akr1c20	Q8VC77;Q9CZU0	IPI00121531;IPI00113128	-0.344374	-0.171079	-0.18002	-0.220578	-0.100305	-0.209142	0.0604875	NaN	-0.190046	0.239736	0.581799	-0.073546	-0.399226	-0.110096	-0.265317	-0.217603	0.00254138	-0.252779	-0.471135	-0.321466	-0.260146	-0.385818	-0.238298	-0.304745	-0.126048	-0.287709	0.331808	-0.250355	-0.187894	-0.23352	0.268973	-0.280956	0.085466	NaN	-0.123401	-0.336284	0.204399	-0.0177795	0.26029	-0.200128	-0.0606008	-0.386921	0.0579922	0.241322	0.0374583	-0.0710762	NaN
Pnpo	Q91XF0	IPI00129096;IPI00648238	0.507891	0.546266	0.526805	0.613984	0.636391	0.641761	0.619758	0.653128	0.598348	0.663397	0.723063	0.623043	0.567105	0.751805	0.619226	0.651496	0.665844	0.638209	0.565908	0.715131	0.623398	0.607067	0.615884	0.594073	0.714965	0.737855	0.697523	0.629434	0.727523	0.71978	0.665821	0.693271	0.694461	0.582923	0.644442	0.622621	0.752097	0.814869	0.740818	0.715486	0.854675	0.688729	0.733939	0.842749	0.742555	0.634039	0.716197
Vwa5a	Q99KC8	IPI00221817;IPI00880505;IPI00880884	-0.127237	-0.0385766	0.0479945	0.0138002	-0.0201999	0.0382581	-0.0275787	0.0124462	0.00326415	0.0745474	0.0423973	0.0460867	0.0688312	0.048084	0.0304277	-0.0308304	-0.030548	-0.0405417	-0.0359054	-0.0241777	-0.107688	0.00939366	0.0897585	0.059555	0.0801184	-0.00805654	-0.0268709	-0.0143553	-0.0402613	-0.0822938	0.0132468	0.0356383	0.0276749	-0.012211	0.0836609	-0.0418037	0.0465931	0.111274	0.10372	0.0832024	-0.0434844	0.041818	0.0796458	0.0855733	0.0135818	-0.0607391	0.0578871
Akap8l	Q9R0L7;Q3TLG2;Q5RL57;Q99LI6;Q9D0K8	IPI00127766;IPI00620715	0.130129	NaN	-0.200881	0.153752	NaN	0.0553215	0.377276	NaN	-0.0467006	0.302173	NaN	NaN	0.0340273	NaN	NaN	0.0817206	NaN	0.310075	-0.0783365	NaN	0.0738335	0.0881933	NaN	0.198759	0.141653	NaN	-0.0437644	0.19136	NaN	0.270869	-0.0524158	NaN	0.00119788	0.223121	NaN	-0.00489682	0.333916	NaN	0.433331	0.404286	NaN	0.24643	0.263767	NaN	NaN	0.185622	NaN
Cltb	Q6IRU5-2;Q6IRU5;A2VCP8;Q3TJ95;Q3TWZ9;Q6IRU5-1;Q6IRU5-3	IPI00554923;IPI00228978;IPI00555094;IPI00918788	0.104093	0.128724	0.107213	0.0516683	0.0552465	0.174931	0.0602919	0.0923555	0.0761435	0.184162	0.120733	0.17106	0.226662	0.0312235	0.0665483	0.120169	0.0507564	0.0787313	0.136521	0.174117	0.170995	0.150689	0.0652646	0.117584	0.14749	0.13046	0.171775	0.132705	0.106358	0.193321	0.181264	0.106933	0.145031	0.0820566	0.232261	0.147697	0.261172	0.278374	0.253395	0.165337	0.171498	0.22825	0.290992	0.170232	0.160653	0.134065	0.185228
Tfr2	Q9JKX3-1;Q9JKX3;Q9JKX3-3	IPI00309444;IPI00223651	NaN	0.230668	0.09985	-0.030548	0.151971	0.238783	0.285442	0.0706484	0.226831	-0.0742314	0.101366	0.270921	0.157721	0.198543	0.163979	0.177327	0.254375	0.242192	0.274006	0.219656	0.269199	0.362955	0.0788837	0.0915406	-0.0196308	0.304986	0.184752	0.0890219	0.0504128	-0.0783365	0.0199454	0.0450295	0.140205	0.012621	0.229687	0.0161911	0.355922	0.283299	0.260515	0.014179	0.504387	-0.0425041	0.170361	0.198543	0.0744259	-0.276318	-0.0880058
Ttc36	Q8VBW8	IPI00121493	0.235943	0.519363	0.440029	0.5346	0.465002	0.359268	0.503405	0.472169	0.451366	0.294066	0.389149	0.142019	0.368793	0.320072	0.41729	0.38481	0.343293	0.568324	0.212501	0.422134	0.309753	0.344502	0.652675	0.525102	0.270626	0.237864	0.209929	0.315917	0.300608	0.253017	0.357696	0.262417	0.332389	0.129229	0.284142	0.20538	0.112662	0.0713455	0.123465	0.364144	0.312796	0.25484	0.266056	0.321622	0.384885	0.287994	0.37415
Strn3	Q9ERG2;B2RQS1;B3STQ3;B3STQ4;Q3TNV4;Q3UTR6	IPI00229990;IPI00903368;IPI00903349	-0.386149	0.0214821	-0.113567	-0.271904	-0.130931	0.0839973	-0.0558898	0.0779392	0.0211747	-0.360308	0.076326	0.000404103	0.089252	0.428838	0.302849	-0.495286	0.0534937	0.0257644	-0.868845	-0.233029	-0.336969	0.0594047	-0.0630888	-0.242694	-0.283685	-0.10675	-0.333767	-0.207018	-0.122474	-0.0619835	-0.0531114	-0.0935602	-0.267596	-0.140255	-0.0418037	-0.218595	-0.197991	-1.13356	-0.31429	-0.281194	NaN	-0.305562	-0.183709	-2.2496	-0.361207	0.307591	-0.238542
Stam2	O88811-1;O88811;Q3TGH8;O88811-2	IPI00468418;IPI00471128	0.143691	-0.290778	-0.246226	-0.0114957	-0.104605	0.0250743	NaN	-0.00360229	0.217323	-0.0515809	0.0933249	0.10183	-0.234379	0.012039	-0.0447438	-0.168514	0.212701	NaN	0.0651288	-0.0978804	-0.0786098	0.0132905	-0.0524158	NaN	0.0253385	0.368942	-0.032524	0.177898	0.0832789	-0.032524	NaN	0.100128	-0.213254	-0.672742	-0.238298	-0.237074	NaN	-0.275603	-0.132511	NaN	-0.322736	-0.442545	0.167669	-0.249991	-0.0958569	-0.142609	-0.208767
Pde3b	Q61409;Q3UQ25	IPI00850900;IPI00719996	0.00701409	0.178257	-0.106348	NaN	0.170394	0.235416	0.00657913	0.109763	0.0243991	0.0836609	0.0672888	-0.00460935	0.401406	0.26979	0.0750337	0.0193165	0.161556	0.253395	0.153912	-0.0220482	0.250543	0.0385841	-0.0090604	0.410946	0.159396	-0.115433	0.132831	0.0774825	-0.0873271	0.147378	-0.115433	-0.0837921	0.105675	-0.0533895	-0.13711	-0.289126	-0.104873	-0.0554733	0.11249	0.16835	0.157995	0.0472489	0.132562	0.047085	0.194493	0.1435	0.0343523
Cotl1	Q9CQI6;Q544F6	IPI00132575	-0.356595	-0.289952	-0.33182	-0.302407	-0.454913	-0.354001	-0.31371	-0.450697	-0.269273	-0.195096	-0.208892	-0.25882	-0.287354	-0.358171	-0.225152	-0.377512	-0.269991	-0.394953	-0.341303	-0.606063	-0.431142	-0.230449	-0.161565	-0.170182	-0.224658	-0.279174	-0.256286	-0.351176	-0.0777899	-0.233275	-0.168257	-0.0426443	-0.190678	-0.231187	-0.185867	-0.257131	-0.316841	-0.258097	-0.266157	-0.219958	-0.214373	-0.165301	-0.279174	-0.211386	-0.314174	-0.390007	-0.51541
Cox7a2l	Q3U7R2;Q99KD6;Q61387;Q3UDK5	IPI00930806;IPI00115949;IPI00120136	0.0407344	-0.0399806	-0.0648829	-0.383939	-0.0139267	-0.0425041	0.00605756	-0.0409626	0.00940818	-1.64519	0.0503381	-0.128557	-0.007913	-0.0132121	-0.071488	0.263386	0.0758697	0.138854	0.355147	-0.0736831	-0.0655722	-0.0275787	-0.0603242	-0.134484	-0.420078	0.0947723	0.176348	-1.73626	0.171953	-0.0350608	-1.62653	-0.090718	-0.0540844	-3.4822	0.106607	0.106482	-1.42013	-0.109561	-0.909044	-0.00374608	0.0952962	-0.121148	-0.0701146	-0.0364681	-0.0832474	0.0886843	-0.081885
Dsp	Q9CV95;Q9QZX5;Q8BP77	IPI00553419;IPI00849835;IPI00668429;IPI00876057	0.34694	0.281614	0.293182	0.141001	0.17498	0.463251	0.333098	0.24325	0.355129	0.0903113	0.189845	0.465819	0.342433	0.309091	0.393311	0.107322	0.243899	0.424978	0.0770409	0.202257	0.303935	0.10799	0.312205	0.414307	0.205397	0.290127	0.256494	0.0697092	0.278811	0.462376	0.303792	0.471989	0.496672	0.359157	0.467793	0.461581	0.0673794	0.389564	0.274058	0.264478	0.488269	0.464126	0.0829731	0.138426	0.176854	0.221018	0.304487
Mtdh	Q80WJ7	IPI00330599;IPI00652056	0.136188	0.152147	0.0387916	0.0730896	0.161492	0.0373695	0.103023	0.0207503	0.0886535	0.145111	0.0658383	-0.00489682	0.216535	0.0661102	0.0618272	0.0904342	0.144154	-0.0440444	0.200548	0.0637711	0.0354905	0.237643	0.117944	0.130334	0.0187904	0.117302	-0.00288247	0.0528799	0.0990771	-0.000576859	-0.0174944	0.112709	0.143325	0.0433486	0.0612851	0.0896971	0.123528	0.289986	0.129734	0.0972087	0.154634	0.0687255	0.0303245	0.268452	0.24744	0.124582	0.176528
Etf1	Q8BWY3;P70199;Q3TDF8;Q3TF02;Q3TL10;Q3U6V5	IPI00312468	-0.0578315	-0.0556121	0.0346183	-0.0514416	0.0399184	-0.00115369	0.0293524	-0.0231843	-0.0192036	-0.0480967	0.00388604	-0.00834348	-0.00776948	0.0296616	-0.0152121	0.000938032	0.0102069	0.0337763	-0.0299829	0.0120535	0.0406452	0.00984382	-0.0453032	-0.0258793	-0.00317046	-0.0196308	0.0934019	0.0466081	0.075809	0.00484109	0.0550067	0.0116461	0.0344114	0.046787	0.0302068	0.0314889	0.094757	0.211699	0.117803	0.0995563	-0.00776948	0.030133	0.168009	0.16096	0.0797676	-0.00187428	0.0315185
Slc25a13	Q9QXX4;Q8C140;Q91YK1	IPI00135651	-0.128293	-0.140648	-0.15549	-0.190678	-0.179001	-0.182692	-0.163241	-0.173255	-0.145091	-0.111432	-0.158208	-0.129613	-0.0912598	-0.108759	-0.104203	-0.0996318	-0.0628125	-0.128821	-0.161565	-0.156138	-0.16221	-0.139339	-0.181802	-0.154324	-0.209017	-0.165558	-0.178619	-0.186754	-0.145091	-0.16954	-0.163241	-0.148479	-0.189034	-0.13606	-0.0458623	-0.0973412	-0.222063	-0.192573	-0.214871	-0.187641	-0.148609	-0.175557	-0.184978	-0.116365	-0.163112	-0.142217	-0.120883
Irgm1	Q60766-1;Q60766;Q60766-2;Q5NCB5	IPI00120264;IPI00889294;IPI00648089	0.0526107	-0.0313952	-0.0813395	0.049636	0.00395842	0.0781676	0.0270281	0.0128102	0.0753071	0.0791275	0.0400519	0.100144	-0.0829751	-0.107286	-0.0453032	0.0857723	0.0817665	0.11962	0.00427671	-0.0968015	0.0124172	0.064148	0.114504	0.166697	0.104325	0.166292	0.107617	0.0342784	0.163575	0.15814	0.0560562	0.207528	0.190388	0.530989	0.538974	0.602416	0.278479	0.239379	0.205913	0.334407	0.0608638	0.113942	0.227456	0.288258	0.263889	0.0454166	0.0177091
2013-09-09	Q80UG5-1;Q80UG5;Q80UG5-3;A2A6U3;Q3TDR9;A2A6U5	IPI00457611;IPI00515330;IPI00648786;IPI00648670	-0.000721132	-0.007913	0.022361	0.00657913	-0.0392789	-0.0710762	-0.0127833	-0.0315363	-0.0619835	-0.0923428	-0.0734089	-0.142479	-0.116098	-0.0353423	-0.0606008	-0.10608	-0.125122	-0.103531	-0.0681893	-0.134484	-0.0729976	0.00701409	0.00726052	-0.0398403	-0.0681893	-0.0304066	0.00154461	-0.0787464	-0.0632268	-0.0641931	-0.00963389	-0.00288247	-0.025454	-0.0628125	0.0604123	-0.0388575	-0.014641	0.0543324	-0.0740944	-0.121679	-0.0451634	-0.0177795	-0.0775164	-0.0535284	-0.0247452	-0.0867838	-0.0951817
Glyat	Q91XE0-1;Q91XE0	IPI00129056	0.136379	0.126533	0.120529	0.0462506	0.0605477	0.0923402	0.058548	0.07552	0.122978	0.142799	0.0844868	0.154538	0.116927	0.111305	0.132625	0.0939407	0.103922	0.167021	0.116317	0.110246	0.126281	0.141939	0.0581726	0.11288	0.107648	0.160363	0.176185	0.0690281	0.100469	0.118523	0.0103814	0.0382581	0.0380804	0.113192	0.16981	0.144505	0.131961	0.150737	0.115457	0.0634996	0.0528799	0.0705272	0.11377	0.136236	0.198063	0.126659	0.136315
Acat1	Q8QZT1;Q3TQP7	IPI00154054	-0.680414	-0.673376	-0.674551	-0.717737	-0.770449	-0.729705	-0.750864	-0.734222	-0.715981	-0.658646	-0.660381	-0.635801	-0.576474	-0.562865	-0.545672	-0.618709	-0.691981	-0.69332	-0.735782	-0.770533	-0.775346	-0.744247	-0.718438	-0.727703	-0.826437	-0.756425	-0.787265	-0.751378	-0.716947	-0.743127	-0.750006	-0.753861	-0.746141	-0.582556	-0.57918	-0.578601	-0.837136	-0.809332	-0.814509	-0.7589	-0.741834	-0.731705	-0.728225	-0.762306	-0.752492	-0.641546	-0.658371
Asah1	Q9WV54;Q3TWT5;Q3U646;Q3U8A7;Q78P93	IPI00125266;IPI00831107	0.332026	0.263075	0.166163	0.191607	0.173824	0.233108	0.240282	0.261829	0.310361	0.285143	0.503568	0.372599	0.376564	0.401425	0.324599	0.433526	0.228672	0.270365	0.164982	0.246977	0.227996	0.349199	0.37202	0.300715	0.318596	0.286005	0.321081	0.267931	0.229738	0.327656	0.209461	0.187822	0.157769	0.249719	0.294668	0.295606	0.23416	0.206695	0.255684	0.300768	0.291557	0.31572	0.167507	0.236707	0.157061	0.0997881	0.135966
Rab18	P35293;Q0PD38;Q8CEH2	IPI00116770	0.17811	0.287818	0.213671	0.243591	0.288223	0.212735	0.258598	0.262919	0.131029	0.254599	0.13714	0.156177	0.178241	0.143612	0.275105	0.373122	0.279039	0.214341	0.189039	0.218195	0.129671	0.232345	0.162461	0.277237	0.310754	0.304612	0.249239	0.158462	0.258874	0.219623	0.166681	0.202223	0.219791	0.20015	0.236895	0.0992317	0.206911	0.51377	0.139109	0.255684	0.531344	0.188825	0.280457	0.371292	0.412904	0.26349	0.264582
Hist1h1d	P43277;Q149Z9;Q3U292	IPI00331597	-0.00331438	0.0231085	-0.0416635	-0.100036	0.0145579	0.0695579	-0.0922074	0.0424716	0.0654911	-0.126973	0.0266312	0.124267	0.0801946	-0.169925	0.136379	0.141573	-0.1149	0.0910949	0.184671	-0.0639171	-0.173127	-0.00475299	-0.166844	-0.0457225	-0.0970714	-0.0479571	-0.107822	-0.182438	-0.0353423	-0.0515809	0.0205746	0.0588938	-0.102188	0.0356975	0.1229	0.0717851	-0.067501	0.0635297	-0.0771063	-0.0388575	0.0298089	0.0276308	-0.185232	0.110994	-0.0450236	-0.0524158	-0.00575923
Trmt10c	Q3UFY8	IPI00471368	0.134968	0.0958358	0.149905	0.126344	0.143484	0.0693308	0.0416251	0.210997	0.159589	0.208794	0.160524	0.10231	0.0581275	0.294456	-0.0150693	0.0642989	0.309967	-0.09815	0.0419963	0.0437352	0.188726	0.0751551	0.108612	-0.136454	-0.101516	-0.186754	-0.229465	-0.0738202	-0.218595	0.0898353	-0.0828388	0.0597656	0.0859254	0.0428283	0.137584	0.016512	-0.014641	0.135459	0.0571815	-0.0318186	0.0149806	-0.0766959	0.0197553	0.076904	0.0212918	0.11377	-0.107286
Ash2l	Q91X20;Q3UJ62;Q3UJY9;Q3UKZ9	IPI00131513;IPI00828824;IPI00857774;IPI00895442;IPI00895503	0.0826828	-0.0203421	-0.0601858	0.147234	0.0165705	-0.219958	0.215429	0.0674701	-0.236585	0.103023	0.110371	-0.0132121	0.0562962	0.0703151	-0.0807941	-0.0177795	0.0436905	-0.115832	0.0811253	0.0797676	-0.187768	0.0430512	0.050861	-0.147698	0.0168185	NaN	-0.0892269	0.0560861	0.0837221	0.017826	0.264703	0.148753	-0.267356	NaN	0.954837	-0.15056	-0.0743683	-0.0360461	-0.0881416	0.0913561	0.377482	0.0470105	0.0256323	-1.70845	-0.0732718	0.0153159	-1.97446
Ybx1	P62960;Q3UBT1;Q60950;Q60951;Q71V06;Q810K5;Q8BRJ5	IPI00120886;IPI00849786;IPI00330591;IPI00121311;IPI00753114;IPI00274739;IPI00474439;IPI00647981;IPI00131034;IPI00896734;IPI00849342;IPI00553286;IPI00623394	-0.0754641	-0.0619835	-0.0329472	-0.0082	-0.0790197	-0.0543624	-0.0813395	-0.123931	-0.159371	-0.0059029	-0.0467006	-0.167487	-0.210015	-0.0478175	-0.0486546	-0.0211954	-0.0766959	-0.110363	-0.0153549	0.0315627	-0.145873	0.0233725	-0.0911243	-0.111565	-0.0479571	0.0210869	0.0392807	-0.0149266	-0.0272955	0.00336538	-0.066537	-0.0230425	-0.0832474	-0.0724488	-0.0673633	-0.0716254	-0.0367494	NaN	-0.0093472	-0.0982849	0.130697	-0.115033	-0.00100955	0.0460867	-0.111565	-0.00216241	0.02056
Gspt1	Q8R050;Q3UL02;Q8BPH0;Q8K2E1;Q8CCV1	IPI00230355;IPI00911165;IPI00467056	0.118038	0.0139023	0.0689978	0.0120098	0.0402002	0.0571064	0.0306929	0.0529996	0.0777565	0.0668504	0.0473235	0.0935712	0.0175486	-0.0210533	0.0324773	0.0394439	0.0265871	0.0333924	0.151875	0.0307961	0.0671225	0.165321	0.0701485	0.0276015	0.177164	0.134588	0.176169	0.109297	0.0933094	0.18922	0.102032	0.0169789	0.0786398	-0.0427844	0.0286018	0.0229619	0.153302	0.22302	0.118711	0.0550216	0.11048	0.155855	0.205547	0.194295	0.183999	0.0905725	0.00756508
Nudt12	Q9DCN1-1;Q9DCN1;B8JJ99;Q3UGL8;Q9DCN1-2	IPI00121076;IPI00608127	0.00797118	0.195682	0.12455	-0.0569997	0.0216139	0.0506817	-0.0391385	-0.0836559	-0.00776948	-0.033652	-0.0479571	-0.0282861	0.0128683	0.0148494	-0.103934	0.177637	0.00455156	-0.051024	0.093448	0.0618272	-0.148609	-0.017922	0.0150825	-0.116897	-0.03492	-0.0978804	-0.199876	-0.0430645	NaN	-0.134221	-0.0241777	0.0966994	-0.265917	0.0516683	0.0260141	-0.0984196	0.0286018	-0.0582473	-0.0703892	-0.0795658	0.287396	0.0387176	-0.0378742	0.445421	0.030575	-0.0210533	-0.0647449
Eftud2	A2AH85;Q3TMY8;Q3U5Q3;Q6A0E3;Q7TMX4;O08810;Q543F1	IPI00649950;IPI00469260	-0.101381	-0.10286	-0.0766959	-0.077243	0.00995997	0.130792	-0.0136409	0.153414	-0.0655722	-0.00733908	0.000952469	-0.0543624	0.0154909	0.0778021	0.198096	-0.0430645	0.0264253	-0.179511	-0.0213375	-0.0292761	-0.160662	-0.0392789	0.0330971	-0.0480967	-0.024887	-0.0109229	-0.0690147	-0.00201834	0.335262	0.0209404	0.0578571	0.23438	0.0547818	-0.000576859	-0.032383	-0.017637	0.128566	0.0726042	0.0353131	0.248434	0.125667	-0.228357	0.110604	-0.247077	0.0290875	-0.10165	0.153735
Pitpna	P53810;Q3TGI6;Q3TIQ3;Q3UE53;Q5ND42	IPI00230003;IPI00886025	0.0145288	0.0237097	0.0172419	-0.0382958	0.0237242	0.0175486	0.062294	0.0857417	-0.0926134	0.0786093	0.0652797	0.161831	0.0692249	0.0413428	0.102372	-0.0943713	0.145047	-0.14991	-0.0177795	-0.104471	0.0780154	-0.016211	-0.0219061	0.0517579	0.0605025	NaN	0.0563562	0.198427	0.270312	0.0508162	0.180037	NaN	0.121408	0.0582175	0.0628062	-0.202637	-0.0487942	0.125793	0.00749254	0.343183	-0.063641	0.00733307	-0.0861043	0.0320937	-0.0241777	-0.0565835	-0.122209
Lgmn	O89017;A2RTI3;Q3UE99	IPI00130627	0.513358	0.458267	0.543068	0.452333	0.589659	0.408952	0.43261	0.425482	0.468371	0.667974	0.51612	0.46178	0.36695	0.50228	0.567489	0.698202	0.478969	0.502444	0.5174	0.590593	0.350247	0.543972	0.527949	0.614072	0.64282	0.492424	0.47917	0.337904	0.39591	0.35345	0.525663	0.384923	0.352621	0.510313	0.559771	0.348225	0.531531	0.566848	0.54574	0.612924	0.635271	0.479794	0.418466	0.531865	0.365128	0.293854	0.428449
Sdc1	P18828-1;P18828;Q3THY2;Q3V1F2;P18828-2	IPI00115450;IPI00125849;IPI00918501	0.593463	0.421766	0.59218	0.409259	0.552029	0.526618	0.471529	0.581238	0.390434	0.196277	0.10524	0.171385	0.172896	0.0845174	0.236504	0.489808	0.21974	0.241987	0.324798	0.260653	0.159122	0.60014	0.658424	0.63386	0.48338	-1.03654	0.393842	0.481868	0.332371	0.626669	0.267184	0.398551	0.503957	0.151618	0.220833	0.344612	0.0932941	-0.0278618	0.186525	0.510724	0.395644	0.394373	0.406216	0.44971	0.402531	0.511259	0.46341
Prmt8	Q6PAK3	IPI00420678	0.532095	NaN	0.428294	0.316061	NaN	0.368439	0.388374	NaN	0.433331	0.28495	NaN	0.215546	0.206029	NaN	NaN	0.262261	0.326353	0.262227	NaN	NaN	0.246361	0.297183	NaN	0.216367	NaN	0.0599912	0.0216286	NaN	0.0715881	0.0705119	NaN	0.154586	NaN	NaN	0.105846	0.0970389	-0.088413	0.0400815	-0.0729976	0.00681109	0.114285	-0.0824301	NaN	0.110729	-0.0190613	0.106716	0.0752464
Taf15	Q3TLE4;Q8BQ46;Q3V2Z2;Q3V452;Q5SSG6	IPI00876056;IPI00264652;IPI00876427	-0.191689	-0.0214797	0.0283958	-0.246347	-0.175812	-0.0315363	-0.0545011	-0.111432	0.0409273	-0.0443242	-0.185867	0.337758	-0.114767	0.116238	0.172571	-0.153286	0.0794475	0.278549	-0.190931	-0.154324	-0.0683268	-0.0791561	-0.324811	-0.244034	-0.344601	-0.117961	-0.386921	-0.0023065	-0.216362	-0.168514	NaN	-0.120618	0.00378484	NaN	-0.153416	-0.169925	-0.214871	-0.271067	-0.129349	0.155261	-0.276437	0.23382	-0.205518	-0.111565	-0.101247	NaN	NaN
Atp1b3	P97370;Q1WWL1;Q3U9D4;Q3UFH4;Q544Q7;Q71VC6	IPI00124221	0.413461	0.171677	0.161976	0.164998	0.176626	0.232362	0.324853	0.261016	0.239907	0.434754	0.307716	0.410639	0.312384	0.262936	0.296527	0.236011	0.288329	0.221657	0.287079	0.187773	0.197666	0.38496	0.191722	0.249274	0.340568	0.396536	0.253911	0.330429	0.293783	0.242635	0.174735	0.424397	0.136474	0.283106	0.277289	0.309002	0.309932	0.306663	0.349585	0.316474	0.278216	0.283246	0.321712	0.284616	0.253687	0.113301	0.170329
F5	O88783;Q8C7H9	IPI00406603;IPI00848422	0.277219	-0.0174944	0.389111	0.233329	-0.131589	0.0854355	0.642121	-0.102188	0.167653	0.543278	NaN	0.192315	0.448233	-0.0866479	0.445401	0.000202066	-0.105008	0.459873	0.113099	-0.164529	0.0884082	0.0077536	NaN	0.193536	-0.220206	NaN	0.161928	0.215546	NaN	-0.143916	-0.136848	NaN	0.00887088	NaN	NaN	0.0485763	0.0506667	0.182884	0.152709	0.0906032	NaN	0.35205	-0.122341	NaN	0.135063	-0.342669	-0.289952
Timm50	Q9D880	IPI00111045	-0.00144202	-0.169284	0.0160159	-0.0648829	-0.113434	-0.119954	-0.205893	-0.140909	-0.221196	-0.0798389	0.0284251	NaN	0.0644347	-0.0690147	-0.157691	0.0716183	-0.115433	NaN	-0.0521377	0.0356826	0.0240325	0.0958512	-0.122209	0.100948	-0.0423642	NaN	-0.170053	0.0882394	NaN	-0.0926134	0.0331265	NaN	0.0894823	-0.181421	NaN	-0.140124	0.123607	NaN	NaN	0.00421875	NaN	-0.0364681	0.0173732	NaN	-0.0688771	0.0944643	NaN
Uck1	A2AN37;P52623;Q3V218;Q64450	IPI00129471;IPI00875998;IPI00849273	-0.662023	-0.493955	NaN	-0.369271	-0.526369	NaN	-0.761966	-0.545672	NaN	-0.594931	-0.671746	NaN	-0.529671	-0.750178	NaN	-0.715103	-0.653702	NaN	-0.564427	-0.51652	NaN	-0.648833	-0.564037	NaN	-0.42975	NaN	NaN	-0.728138	NaN	NaN	-0.657274	NaN	NaN	-0.50924	NaN	NaN	-0.546265	NaN	-0.660929	-0.67428	NaN	NaN	-0.354452	NaN	-0.364236	-0.47415	NaN
Smg6	P61406;A0PJ64	IPI00417158;IPI00881639;IPI00551153	NaN	0.561686	0.363679	-0.137241	-0.0877344	NaN	NaN	0.139617	0.107617	0.239208	0.386638	0.164836	NaN	NaN	-0.107018	-0.466027	NaN	0.187379	NaN	NaN	-0.151729	0.153382	NaN	-0.500904	NaN	1.48871	0.179629	1.10274	1.19985	0.0552614	NaN	0.872393	-0.192952	0.817231	NaN	NaN	NaN	NaN	-0.328147	NaN	NaN	0.118805	NaN	NaN	0.0799048	NaN	NaN
Tbc1d10a	P58802;Q3US32;Q571E6;Q5SPX8;Q8CI62;Q8K2U6	IPI00139383	0.362177	NaN	NaN	0.302048	0.0401854	0.98128	0.17301	-0.0382958	-0.0766959	0.130492	NaN	-0.024036	1.14883	NaN	0.932692	NaN	0.0963909	NaN	1.36639	0.298176	NaN	0.0514888	0.039429	0.122036	NaN	NaN	NaN	NaN	NaN	0.0499348	0.30139	NaN	-0.181548	NaN	NaN	0.0459972	3.12595	NaN	0.113801	NaN	NaN	NaN	NaN	NaN	0.572136	NaN	-0.822853
Ddah1	Q9CWS0;Q3UF01	IPI00109482;IPI00880463	0.70842	0.629322	0.715225	0.746809	0.50906	0.555015	0.713095	0.699419	0.653242	0.638613	0.486226	0.429304	0.670199	0.748093	0.614889	0.713639	0.753799	0.833902	0.588878	0.680752	0.606013	0.542542	0.505328	0.392743	0.264876	0.0895897	0.336355	0.417097	0.472689	0.466337	0.453715	0.474973	0.505533	0.568644	0.627605	0.64896	0.150465	0.088807	0.132151	0.234007	0.146995	0.264668	0.014383	-0.0153549	-0.0244615	0.432124	0.411925
Des	P31001;Q3V1K9;Q3V2C6;Q9JJY2	IPI00130102	-0.0363276	-0.405339	-0.169027	0.396005	-0.332622	-0.261832	-0.248171	-0.0103502	0.247954	-0.336855	0.0653552	0.00872576	-0.0594936	-0.127237	-0.0985544	-0.256286	-0.264476	-0.2444	-0.138159	-0.0630888	0.0634695	-0.298424	-0.38648	-0.288299	0.0991853	-0.208268	-0.222063	-0.125387	-0.0954519	-0.38637	0.0405265	-0.0529723	-0.146916	-0.262072	0.183769	-0.251447	-0.127501	-0.0875986	-0.156138	-0.253868	-0.192952	-0.300768	0.0697548	-0.154972	-0.206643	-0.239887	-0.316841
Myh13	B1AR69;Q3UW38;Q8VHZ3;Q9Z2B8	IPI00468665;IPI00554971	-0.0775164	0.0393548	-0.159371	-0.0699771	-0.032383	-0.131853	-0.0989585	0.0525956	-0.0943713	-0.0374525	-0.0186342	-0.148869	-0.0292761	0.10757	0.135919	-0.0392789	-0.03492	0.129639	-0.064607	-0.007913	-0.0455827	-0.161565	-0.0650208	0.0112827	0.0809117	0.164982	0.0190681	-0.0415233	0.0356826	-0.0206266	-0.0582473	-0.0204844	-0.124725	-0.0740944	0.0034522	-0.201759	0.0839973	0.201228	-0.0319598	-0.0092038	-0.00173015	-0.0828388	0.140682	0.153398	0.0346479	-0.0472592	0.0250743
Actr2	P61161;Q5SW83;Q8BMA4	IPI00177038;IPI00457901	-0.0436245	0.0283663	0.0230499	-0.0854246	-0.00647763	0.0256909	0.034914	0.0805607	-0.014641	0.021204	0.0393548	0.0781524	-0.0440444	0.0355348	0.0436905	-0.0489337	0.0853896	0.104015	-0.0736831	0.0683775	0.012781	-0.0612924	0.00908863	0.11868	-0.0412431	0.0991853	0.100639	-0.0234682	0.00608651	-0.00575923	0.0181912	0.0883469	0.0180305	0.0569114	0.0939407	0.025001	-0.00848689	0.15756	0.0976718	0.0772847	0.077924	0.0164683	0.0766453	0.0333924	0.0619476	-0.0312541	0.0713758
Ddx39b	Q9Z1N5;Q3TB18	IPI00409462;IPI00652895	0.00118344	-0.0861043	-0.0467006	0.00151557	-0.00748264	-0.0641931	0.00691259	-0.0500489	-0.0911243	0.0805455	0.129592	0.00290273	0.0180305	0.0703757	-0.0109229	-0.0352017	0.0620229	-0.0739573	-0.128689	-0.016211	-0.0792927	-0.0433446	-0.0618453	-0.121546	-0.033652	0.0118788	0.0459378	-0.0163536	0.0793409	-0.00676469	0.031784	0.0199892	-0.0455827	-0.0655722	-0.0257375	-0.139339	0.0747298	0.0215261	0.0693762	-0.00776948	0.0594047	0.107539	0.0681355	0.0393103	-0.0388575	-0.0192036	-0.0226164
Cml2	Q8CHQ9	IPI00459579	0.48839	0.457633	0.608452	0.433039	0.672037	0.614933	0.416539	0.520749	0.542879	0.447643	0.594683	0.587489	0.530635	0.47315	0.605925	0.606013	0.485883	0.508834	0.500279	0.452886	0.426044	0.747899	0.578068	0.623487	0.655626	0.684109	0.752753	0.586839	0.541954	0.618606	0.44906	0.557816	0.482472	0.421264	0.515171	0.490943	0.773861	0.796887	0.78986	0.454842	0.65272	0.5425	0.927359	1.05095	0.888167	0.501014	0.48344
Cnpy4	Q8BQ47	IPI00875961	0.329885	0.408206	0.0512347	0.554972	0.457257	0.353782	NaN	0.231634	0.0266899	0.797438	0.509738	0.433682	NaN	0.424242	0.259444	NaN	0.473691	NaN	NaN	0.566464	NaN	0.438268	0.795358	0.623287	NaN	0.591614	0.463629	NaN	0.640254	0.578887	NaN	0.416539	-0.130799	NaN	NaN	NaN	NaN	0.721634	0.425521	NaN	0.628564	0.58554	NaN	0.641874	NaN	NaN	0.721849
Mrpl39	A6X954;Q8CCX9;Q9JKF7	IPI00858168;IPI00311406	-0.210513	-0.10286	-0.280244	-0.11929	0.100051	-0.392317	-0.131721	-0.249991	0.662483	-0.0963969	0.0985364	0.017826	0.0271163	-0.0201999	NaN	0.0644196	-0.0859685	-0.0564447	-0.15082	-0.0274372	0.0377545	-0.138552	-0.0224744	-0.0434844	-0.0219061	-0.0846086	-0.0465609	-0.124328	-0.209641	-0.0856966	0.0723765	-0.247198	-0.178364	-0.0364681	0.0241204	NaN	-0.130404	0.0763868	0.133495	-0.0654344	0.0773303	0.206229	0.0122134	0.0362742	-0.271784	0.127384	-0.241962
Ap3b1	Q9Z1T1;Q3TQ07;Q3TQ33;Q3UPG0	IPI00130444	0.120404	-0.235972	-0.0697022	-0.146004	-0.00647763	-0.0532505	-0.0973412	-0.252052	-0.391328	0.0895897	-0.308128	0.125762	0.325684	NaN	-0.23352	0.30308	-0.0216219	0.0157388	0.288628	0.0429769	-0.15056	0.0770563	NaN	-0.257856	0.303116	0.149457	0.131266	0.24436	0.0712545	0.0343819	0.237507	-0.0776532	-0.0965318	0.0903882	0.435027	0.106886	0.474793	0.607023	0.0638615	0.313441	0.0499049	0.102512	-0.0501882	0.0221853	0.0940331	0.0986601	0.0221119
Atp2a2	O55143-1;O55143;Q5DTI2;O55143-2;O54994	IPI00338964;IPI00468900;IPI00311200;IPI00336889;IPI00944111	0.127841	0.171921	0.0854355	0.129166	0.263975	0.187937	0.145478	0.148577	0.144903	0.178126	0.130208	0.13768	0.0229033	0.105628	0.014281	0.119197	0.139125	0.0961134	0.193321	0.163979	0.146835	0.191854	0.161686	0.177343	0.266316	0.271096	0.238477	0.328688	0.35583	0.360082	0.241731	0.219925	0.227422	0.0966224	0.0866758	0.0742891	0.238051	0.192859	0.2041	0.259582	0.275629	0.267444	0.321477	0.358399	0.359768	0.155261	0.128787
Vars	Q9Z1Q9;Q3TII4;Q3U3D3;Q790I0;Q7TPT7	IPI00130353	0.183491	0.163316	0.231871	0.179417	0.113161	0.195616	0.202505	0.16025	0.125982	0.210613	0.192629	0.241799	0.237388	0.189121	0.254427	0.135031	0.16385	0.227793	0.197931	0.187691	0.339363	0.169599	0.145206	0.253997	0.308502	0.370079	0.303205	0.136965	0.250148	0.262279	0.211966	0.188463	0.284476	0.249839	0.299028	0.278339	0.297768	0.443379	0.330157	0.23783	0.333516	0.245198	0.281719	0.28988	0.393217	0.149344	0.170573
Ighg1	Q99LC4;P01869;P01868	IPI00475246;IPI00308213;IPI00830215	-0.391328	0.150769	0.428702	2.14114	-0.0866479	0.293642	-0.227371	NaN	NaN	-0.0528332	0.525143	NaN	-0.16877	NaN	0.556584	-0.0182068	NaN	-1.0552	-0.0615688	-0.0434844	0.0424419	NaN	NaN	0.757257	-0.00129785	0.672083	0.042026	-0.0209111	0.639332	-0.059909	0.129592	0.593659	0.153061	-0.0200577	-0.0343565	1.17065	-0.114767	0.1551	-0.0721745	0.106995	-0.0409626	-0.0663991	-0.0683268	-0.0270125	NaN	0.0776346	0.862208
Uba6	Q8C7R4	IPI00226815;IPI00856334	-0.017637	0.0335399	-0.362554	-0.252779	-0.175429	-0.182692	-0.327457	-0.322505	-0.238298	-0.352984	-0.116098	-0.153027	-0.251689	-0.106884	-0.237564	-0.272143	-0.227741	-0.460376	-0.194465	-0.249021	-0.408929	-0.283092	-0.244765	-0.203139	-0.286526	-0.325502	-0.0724488	-0.348119	-0.231924	-0.102994	-0.0027385	-0.153935	-0.203765	-0.178237	-0.0586628	-0.216982	-0.10608	-0.426855	-0.0153549	-0.29443	-0.0633648	-0.325387	-0.296193	-0.463309	-0.365469	-0.260267	-0.279887
Fcgrt	Q61559;Q6PKB0	IPI00322497	-0.007913	0.0203404	-0.159242	NaN	NaN	-0.128425	-0.0824301	0.0709665	-0.0672258	NaN	0.023519	-0.121015	NaN	0.523338	-0.0836559	NaN	0.0265136	0.102961	0.237677	-0.0619835	-0.0814759	-0.14104	-0.0806576	-0.128689	0.182589	NaN	-0.134089	-0.0430645	0.0742436	-0.117961	0.0222293	0.018805	-0.0732718	0.0673492	0.031312	0.0852671	-0.0265876	0.0430066	-0.0561673	0.023739	-0.0284277	-0.033652	-0.190931	0.112802	-0.134747	7.22309e-05	-0.065848
0610037L13Rik	Q8BHG2-3;Q8BHG2;A2A8E4;Q8BHG2-1;A2A8E2;Q8BHG2-2;A2A8E1;B7ZC71;B7ZC72	IPI00120915;IPI00649890;IPI00649435;IPI00648039;IPI00133735;IPI00882110;IPI00880583;IPI00880681	-0.250113	-0.330558	-0.335026	-0.18916	-0.2806	-0.337997	-0.230695	-0.303693	-0.265197	-0.335597	-0.282025	-0.230572	-0.221568	-0.349705	-0.189414	-0.291368	-0.223423	-0.219958	-0.208018	-0.282025	-0.309526	-0.27011	-0.302758	-0.256165	-0.264236	NaN	-0.370276	-0.287709	-0.373286	-0.31603	-0.291721	-0.356482	-0.192573	-0.277628	NaN	-0.322043	-0.206393	NaN	-0.365916	-0.331476	-0.00460935	-0.256286	-0.364685	NaN	-0.19497	-0.431569	-0.392977
Psmb1	O09061;Q6LCE5;Q6RI64	IPI00113845	-0.0450236	0.0655514	0.0312235	0.00717359	0.0909872	0.0159285	0.0862317	0.100824	0.101722	0.0757329	0.104496	0.103286	0.0881781	0.0244432	0.121063	0.099448	0.0635448	-0.021764	0.0189072	0.00613001	0.00463847	0.0328314	0.0972241	0.0571215	0.0283809	0.191607	-0.0545011	0.00588372	-0.0309717	-0.00719552	0.0224342	0.102264	-0.101381	0.0966532	0.129387	0.156354	0.111118	0.261483	0.0264843	0.0961134	0.0647063	-0.0227584	0.0300446	0.226426	0.0938021	0.0543773	0.105985
Arhgap5	B9EKC3;Q3TQ76;P97393	IPI00124298;IPI00923685	-0.181166	-0.206768	-0.470511	-0.318346	-0.00173015	-0.0727233	-0.0139267	-0.249749	-0.0275787	-0.0798389	-0.212881	-0.374733	-0.279293	0.129324	-0.152378	-0.201508	0.0607734	-0.196859	-0.0886844	1.16741	-0.0166389	-0.489132	-0.23217	0.0113117	-0.193961	0.0204283	-0.402176	-0.362779	-0.232292	-0.403486	-0.36793	-0.0426443	-0.139076	0.0686346	-0.257735	-0.411209	-0.0888201	-0.198494	-0.0619835	0.0274543	-0.328492	0.0722856	-0.0311129	-0.128821	-0.188274	-0.362666	-0.108892
	Q8C6S9	IPI00808401;IPI00808435	0.257735	0.159734	0.30961	-0.0082	-0.0127833	NaN	-0.192825	-0.13014	NaN	0.0779848	0.595249	0.303935	-0.0328061	0.121094	0.179662	-0.0227584	0.140746	NaN	0.371833	-0.0443242	NaN	-0.400647	-0.154194	NaN	-0.0874628	-0.0747794	NaN	-0.109561	0.143532	NaN	-0.121679	0.148145	-0.0556121	-0.202763	0.402359	NaN	0.284651	0.0713455	NaN	-0.0437644	0.536273	0.0774977	0.383699	0.00471082	-0.215989	-0.330099	0.0594347
Acsl5	Q8JZR0;Q3UC67;Q3UKS0;Q9D9S0	IPI00170363	-0.135535	-0.137766	-0.16221	-0.00662128	-0.146786	-0.139862	-0.102457	-0.0343565	-0.0571383	-0.172359	-0.165815	-0.168642	-0.182311	-0.152248	-0.158725	-0.0487942	-0.109427	-0.109829	-0.188654	-0.13711	-0.186881	-0.155749	-0.204391	-0.204266	-0.264356	-0.21176	-0.25181	-0.244644	-0.183074	-0.262313	-0.196355	-0.0894982	-0.183455	-0.144308	-0.113834	-0.135009	-0.308943	-0.224164	-0.331132	-0.175812	-0.145743	-0.188148	-0.32435	-0.302173	-0.355693	-0.167229	-0.116631
Ostf1	Q62422	IPI00125923	-0.0247452	0.0100908	0.0550366	-0.0285692	-0.0462816	0.0472787	-0.00158604	-0.0385766	0.0741676	0.0374141	-0.00446547	0.235195	0.0539429	-0.0229005	0.169647	0.0317101	0.043081	0.0298089	0.0492628	0.0426945	0.128866	-0.032383	0.0532841	0.193783	0.102341	0.02157	-0.0130691	0.00984382	0.212216	0.0479796	0.0604123	0.292581	0.135824	0.0396514	0.236928	0.0910641	0.090803	0.120733	0.0297796	0.0457292	0.209678	0.115723	0.0636804	0.0608184	0.0607434	-0.0556121	-0.0287106
Acmsd	Q8R519;Q3TNK0	IPI00378448	-0.251931	-0.365133	-0.508226	-0.317651	-0.124593	-0.212009	0.0658988	-0.310689	-0.268913	-0.012211	-0.343692	-0.467488	-0.399007	-0.669027	-0.760349	-0.405884	-0.201132	-0.369494	-0.238053	-0.231555	-0.367818	-0.200881	-0.358959	-0.32008	-0.134878	-0.0769695	-0.0835198	0.567297	0.626736	0.507808	0.247525	0.472349	0.360953	-0.398241	-0.609093	-0.471552	0.00526098	0.183802	0.00995997	0.0981039	0.10981	0.0476813	-0.0938305	-0.0758749	-0.128293	-0.0508848	-0.365133
Cab39l	Q9DB16-1;Q9DB16;Q9DB16-2	IPI00270110;IPI00312673	0.0315185	0.00586916	0.0405563	-0.0504668	-0.132774	-0.147046	NaN	-0.0193461	0.0426202	NaN	-0.213378	-0.102188	-0.059909	-0.0472592	-0.0935602	NaN	0.139585	-0.0725861	NaN	-0.224905	-0.0413831	0.0188342	-0.193961	-0.000576859	NaN	0.088132	-0.097476	NaN	NaN	-0.177599	NaN	-0.358284	-0.0822938	NaN	NaN	-0.272859	NaN	0.145573	-0.344374	NaN	0.0594197	-0.0526941	NaN	NaN	-0.0504668	NaN	0.0678784
Cdc42ep4	Q9JM96;A2A6Q1;Q3TH99;A2A6Q2	IPI00124906;IPI00649798;IPI00650059	NaN	-0.176067	-0.125387	NaN	-0.188528	-0.0295589	NaN	-0.35061	-0.135535	NaN	-0.494262	-0.369159	NaN	-0.100036	-0.134221	NaN	0.0397404	-0.0489337	NaN	-0.0654344	-0.161049	NaN	-0.472592	-0.138421	NaN	-0.304044	-0.0576928	NaN	-0.00575923	-0.168514	NaN	-0.418136	-0.163885	NaN	0.242482	0.0134508	NaN	NaN	0.00853719	NaN	-0.0985544	0.118821	NaN	0.334498	-0.0557509	NaN	0.135095
Bre	Q8K3W0-1;Q8K3W0;Q8K3W0-2;Q8K3W0-5;Q8K3W0-3;Q8K3W0-6;Q8K3W0-4	IPI00170162;IPI00856467;IPI00128466;IPI00400095;IPI00403535;IPI00400287;IPI00400376	NaN	-0.0720373	0.0866146	1.51854	-0.059909	0.123261	NaN	0.0767062	0.104806	0.0991081	-0.0027385	NaN	-0.297015	-0.170694	-0.0856966	0.0141208	0.0639368	NaN	-0.1133	-0.0690147	-0.057277	-0.264356	0.169582	0.0386731	0.209395	NaN	0.0674852	0.170475	0.169436	0.0889144	0.24035	-0.123534	0.136299	-0.263395	0.272942	0.0321231	0.0111518	0.0219947	0.171677	NaN	0.102667	0.0531195	0.118085	0.150385	0.171206	NaN	0.0704816
Rbbp4	A2A875;Q60972	IPI00828412;IPI00122696;IPI00828216	0.06124	0.0556063	0.185195	0.146483	0.0798591	0.221791	0.140014	0.180136	0.181215	0.205547	0.13984	0.25281	0.201477	0.272001	0.212133	0.0915406	0.0462356	0.282228	0.142449	0.26375	0.073378	0.00455156	0.15645	0.215932	0.259029	-0.0418037	0.148609	0.161121	0.0602018	0.278059	0.115285	0.11416	0.0971624	0.283527	0.0710423	0.229433	0.218816	0.0648269	0.29389	0.213788	-0.081067	0.241714	0.203884	0.0249274	0.369036	0.179825	-0.0612924
Mvk	Q3UEB4;Q9R008	IPI00126732;IPI00756996;IPI00776133;IPI00677125	1.0858	1.14328	1.44015	1.34777	1.09302	1.03887	1.18374	1.15894	1.27911	1.4478	1.30287	1.45079	1.30155	1.2693	1.2031	1.20397	1.21806	1.09857	1.07178	1.211	1.38018	1.08418	1.20101	1.19241	1.3396	1.35816	1.22975	1.34931	1.57162	1.06712	1.34861	1.46825	1.40579	1.01272	2.74788	1.1908	1.46228	1.30965	1.52056	1.32478	1.68006	1.32106	1.35365	1.42206	1.44989	1.29106	1.0514
Psmc5	P62196;B1ARK2;Q99KR1;Q8K1K2	IPI00135640;IPI00462789	0.013742	-0.00374608	0.00762308	-0.0398403	-0.0343565	0.0269398	0.0377101	-0.0103502	0.0192873	-0.0585243	-0.0706641	-0.012211	-0.0090604	-0.0251707	-0.0455827	-0.00762614	-0.0109229	-0.0238941	0.0215116	-0.00949054	-0.0117819	0.0273809	-0.0454429	-0.0194885	-0.0766959	0.0349583	0.045625	-0.00388998	-0.0347791	-0.0199154	-0.0490732	0.00307624	-0.0172093	-0.00331438	0.00630399	0.00101022	0.00450818	0.00311966	0.0367627	-0.0299829	0.0810948	-0.00676469	0.0565362	0.11338	0.00298957	0.0377989	0.202174
Usp9y	Q91XW2	IPI00129561	0.0959283	0.0500095	0.0259994	NaN	0.168674	0.0950188	NaN	NaN	-0.1644	NaN	NaN	0.00921936	NaN	NaN	-0.100843	NaN	-0.1133	-0.167487	0.269199	0.0293083	0.11857	NaN	NaN	NaN	-0.100709	-0.032524	0.0486508	0.323426	-0.131589	-0.0460021	0.188957	0.0168039	0.186016	0.125101	0.172522	0.150033	NaN	-0.00733908	-0.0295589	-0.212009	-0.14965	-0.0641931	NaN	-0.040682	-0.0265876	-0.0274372	0.0111081
Tmed2	Q9R0Q3;A2RS53;Q8C1Z9;Q8BPI2;Q3THL1;Q3U9H7	IPI00127983;IPI00223492;IPI00885547	-0.0347791	-0.146786	-0.0102069	-0.0272955	0.00762308	-0.0644689	-0.0532505	-0.107822	-0.0997664	0.0577071	-0.0648829	-0.0961269	-0.0113525	-0.133037	-0.133827	-0.16092	-0.0448837	-0.0745054	-0.1129	0.158607	-0.0443242	0.103007	-0.00187428	0.0251183	0.140539	-0.182692	0.0795543	0.180593	-0.256165	0.0526554	-0.0294175	NaN	-0.0197731	0.00763762	-0.127105	0.0228007	0.145573	0.244275	0.0693004	0.166746	0.334644	0.0206918	0.197765	-0.118493	0.249874	0.0388805	0.00368363
Hspa4	Q61316;Q3U2G2;Q571M2;Q8C6R3;Q99L75	IPI00331556	0.0378583	0.0695579	0.0382284	0.0696638	0.0294849	0.0335547	0.0433337	0.0783808	0.061797	0.0270574	0.0565512	0.0445532	0.0220826	-0.00129785	-0.0306892	0.0433189	0.00400181	0.0486808	0.0593596	0.0338649	0.0548118	0.0418478	0.0735147	0.021365	0.0918019	0.10715	0.0690583	0.0706787	0.0794018	0.0763715	0.0348253	0.0312825	0.0675003	0.0321675	0.0666539	0.0908952	0.0628816	0.0901885	0.0611347	0.0034522	0.0306488	0.0535836	0.0940484	0.120028	0.104915	-0.0123541	0.0875494
Puf60	Q3UEB3-1;Q3UEB3;Q0VDY2;Q3UEB3-2;Q3UEB3-3	IPI00652919;IPI00127174;IPI00857642	0.072331	0.0443598	0.0338797	0.0133924	0.0267929	0.060939	0.0694973	0.00601406	0.0261904	0.0419963	0.0305307	0.0232258	0.0188196	0.0304718	0.0453719	-0.00259445	0.0599461	0.0395031	-0.00604658	0.00265692	0.0102797	-0.0391385	0.00311966	-0.012068	-0.0518593	-0.0106367	-0.0377336	0.0629118	0.0867524	-0.00475299	-0.00676469	0.0294408	0.000952469	-0.017637	-0.0092038	-0.0294175	0.0518178	0.012199	-0.0281449	-0.00848689	0.0344705	0.010425	-0.0447438	-0.0294175	-0.0203421	0.00710103	0.015447
Copb1	Q9JIF7;Q3T9Y4;Q3TT72;Q3U8G9;Q3UE02	IPI00120503	-0.0367494	-0.0319598	-0.00288247	-0.0589399	-0.0164963	0.0180013	-0.0418037	-0.0282861	0.010483	-0.0568609	-0.0106367	-0.0458623	-0.06226	-0.0777899	0.000404103	0.0166725	0.0158846	-0.00518435	0.0541376	0.100098	0.0725283	-0.0024506	0.0125337	0.00348103	0.0977181	0.103969	0.081278	0.00385705	0.103069	0.017899	0.0482928	0.0605929	-0.0226164	-0.0201999	0.0325805	0.0654457	0.122963	0.223761	0.0824078	0.0433783	0.0458483	-0.0278618	0.0922326	0.231854	0.0471446	-0.0335111	0.0286312
A230050P20Rik	Q8CAK3-1;Q8CAK3;Q3U076;Q8CAK3-2	IPI00228108;IPI00885968	-0.1149	-0.000576859	-0.165815	0.230161	NaN	-0.148609	0.143166	1.21401	-0.152897	-0.193078	-0.235482	NaN	0.220345	0.160927	NaN	-0.164143	NaN	-0.0328061	NaN	NaN	-0.126709	NaN	NaN	-0.0180643	-0.0306892	-0.0368901	NaN	-0.324465	-0.00891703	NaN	-0.0284277	1.79071	1.48645	-0.0985544	2.91539	-0.202512	-0.00388998	2.16819	-0.0900404	NaN	NaN	0.423449	0.0310171	NaN	0.0395476	-0.0027385	NaN
Pabpn1	Q8CCS6-1;Q8CCS6;Q8CCS6-2	IPI00918348;IPI00136169;IPI00410858;IPI00918132;IPI00918200	NaN	0.155132	0.00978574	-0.225275	0.157625	-0.0439044	-0.243791	0.0468316	0.110542	-0.0549179	0.538408	0.208044	-0.0309717	NaN	0.248519	0.0384509	NaN	-0.040121	0.0190095	-0.00676469	0.114722	-0.269871	0.0138585	0.13016	NaN	-0.107822	-0.0886844	-0.183455	0.273518	0.00456613	-0.0786098	NaN	NaN	NaN	0.506619	-0.17594	-0.0639171	0.300839	0.0570013	-0.11836	NaN	0.134461	-0.0340748	NaN	-0.0962618	-0.176067	NaN
Gldc	Q91W43;Q8BJQ7;Q9CRJ4	IPI00127267;IPI00403373	-0.113834	-0.270589	-0.24123	-0.216238	-0.246712	-0.294194	-0.217231	-0.221196	-0.266397	-0.17479	-0.167101	-0.229588	-0.266277	-0.228357	-0.200128	-0.219215	-0.278104	-0.331132	-0.249991	-0.212009	-0.198745	-0.245861	-0.251689	-0.264717	-0.220578	-0.244156	-0.235114	-0.0779266	-0.0597706	-0.105142	-0.217355	-0.14991	-0.19333	-0.125519	-0.111699	-0.150949	-0.209641	-0.130535	-0.221692	-0.235237	-0.207893	-0.224411	-0.264476	-0.252779	-0.234379	-0.192825	-0.0233263
Aqp9	Q9JJJ3;Q4FK77;Q8R1T7	IPI00121897;IPI00320720	0.727762	0.736557	0.401559	NaN	NaN	0.564073	NaN	0.561005	0.649028	0.497283	NaN	0.271479	NaN	NaN	0.746616	1.28775	0.80493	0.712528	NaN	0.486449	0.479814	0.628207	0.702679	0.893008	0.443183	NaN	0.378569	0.573982	NaN	NaN	NaN	NaN	0.451228	0.574154	NaN	0.74727	0.52824	NaN	0.506968	0.712551	NaN	0.682557	0.618119	NaN	0.596514	0.539771	NaN
Mdh1	P14152	IPI00336324;IPI00649695	-0.0867838	-0.0515809	-0.0648829	-0.0519985	-0.0384361	-0.0708015	-0.00331438	-0.00388998	-0.0497701	-0.0533895	-0.0788831	-0.0859685	-0.0173518	-0.033934	-0.00547193	-0.0654344	-0.0106367	-0.0180643	-0.0460021	-0.062398	-0.0618453	-0.0507454	-0.0251707	-0.0556121	-0.129217	-0.124063	-0.0924781	-0.103397	-0.064607	-0.0550568	-0.0809306	-0.0482362	-0.0356239	-0.0318186	-0.0265876	-0.0264459	-0.171079	-0.136979	-0.142609	-0.124196	-0.091666	-0.103934	-0.159758	-0.126048	-0.123534	-0.0953169	-0.0586628
Prkar1a	Q3TYK4;Q8C3Z4;Q9DBC7;A2AI68;Q3UBA7;Q9CS50	IPI00119575;IPI00649804;IPI00762049;IPI00310841;IPI00856972;IPI00857789;IPI00875652	-0.0294175	0.190882	0.140412	0.092171	-0.0569997	-0.0745054	0.0516385	-0.0494913	0.0287195	-0.0515809	-0.236707	-0.0949116	-0.0418037	-0.0575542	0.0608336	-0.0211954	-0.14274	-0.0508848	-0.0953169	-0.0905825	0.00727507	-0.0263043	-0.226509	-0.0514416	-0.0357646	0.191442	-0.0756011	0.0397106	-0.0398403	0.0473385	-0.100843	-0.121148	-0.161049	-0.104739	0.0283663	-0.0220482	-0.0932898	-0.00776948	0.0485464	-0.0729976	-0.0578315	0.0086967	-0.0727233	0.0204429	-0.0429245	-0.0632268	0.177066
Dus3l	Q91XI1-2;Q91XI1;Q91XI1-1	IPI00776080;IPI00129184	0.0781981	-1.57143	-0.109294	0.315846	-0.563549	-0.0814759	-0.024887	0.188891	-0.244522	0.0622489	-0.624803	0.062972	0.308109	-0.092072	NaN	0.22511	0.0697698	NaN	0.00213668	-1.40125	-0.0869197	-0.217851	-0.81032	-0.00891703	-0.290424	-0.0545011	-0.032524	0.101474	NaN	-0.0717627	0.114832	NaN	NaN	-0.0268709	NaN	0.25627	0.0984129	NaN	0.10827	-0.217479	NaN	-0.415759	-0.0846086	NaN	-0.4336	0.0476962	NaN
Rpl29	P47915;Q5M8M8	IPI00222548;IPI00849107;IPI00662684;IPI00849210;IPI00762791;IPI00850143;IPI00850140;IPI00849550;IPI00874437;IPI00676157;IPI00461500;IPI00849245;IPI00850168;IPI00553385;IPI00849542;IPI00676715;IPI00270333;IPI00757474;IPI00849228;IPI00752952;IPI00381643	-0.0107799	-0.0926134	-0.0600475	-0.0585243	-0.110631	-0.131985	-0.0340748	-0.0614305	-0.0503276	-0.136585	-0.115965	0.0196968	-0.182438	-0.0462816	0.0102216	-0.104739	-0.0619835	-0.012068	-0.0654344	-0.00302645	-0.0367494	-0.14978	-0.0629506	-0.0632268	-0.0524158	-0.0257375	0.0812016	-0.057277	-0.0093472	0.0548418	0.0252798	0.110807	0.11416	0.0623392	0.011748	0.0170082	0.156338	0.0928786	0.22053	0.0823925	0.0523414	0.158558	0.133638	0.185507	0.132356	-0.0294175	-0.0359054
Dek	Q7TNV0;Q3U4W4;Q9CVL7	IPI00227720;IPI00856442;IPI00856853;IPI00652367	0.0778784	0.00111127	-0.101784	0.101056	0.18871	-0.147437	0.178518	0.135396	-0.0107799	0.378494	0.191458	0.0464889	-0.0878702	0.592549	0.130381	-0.104068	0.323371	0.113395	-0.14104	0.298087	-0.0200577	-0.137635	0.354538	-0.0799754	0.0266752	-0.116098	-0.25882	-0.109829	0.164917	-0.185232	-0.00690829	0.150449	0.0634545	0.0496809	-0.0633648	-0.190552	-0.0705267	0.434247	0.0149806	-0.00877375	0.123088	-0.0583858	-0.0360461	0.260221	-0.137635	0.0274837	0.150417
Elmo1;Elmo2	Q8BPU7-1;Q8BPU7;Q571D6;Q8BPU7-2;Q8BPU7-4;Q8BHL5-3;Q8BHL5;Q8BHL5-1;A2A5A5;Q8BHL5-2;Q5GMG5	IPI00131428;IPI00310489;IPI00310491;IPI00468079;IPI00402900;IPI00756692;IPI00754194	NaN	NaN	NaN	NaN	NaN	NaN	-6.90557	0.815783	NaN	-3.24601	NaN	NaN	NaN	1.68098	NaN	-2.7316	3.51993	NaN	NaN	NaN	NaN	-3.84187	1.52637	-4.33978	-6.17748	1.27432	NaN	NaN	-3.30773	NaN	-1.63273	-4.96121	NaN	0.0835081	NaN	-2.25954	NaN	-1.16086	-2.44993	0.00993093	1.44697	NaN	-1.25484	2.12255	-4.12887	0.504366	1.02894
Stxbp3	Q60770-1;Q60770;Q60770-2	IPI00624098;IPI00652134;IPI00649742;REV__IPI00930753;REV__IPI00928168;REV__IPI00928133;REV__IPI00755555;REV__IPI00927989;REV__IPI00853721;IPI00648706	0.00672413	-0.0630888	-0.0973412	-0.158596	0.12926	-0.0996318	-0.109561	-0.163756	0.0386878	0.0195945	0.128046	0.0573466	0.0045951	0.33661	0.0555462	0.00718814	-0.135404	-0.0207689	-0.0999011	-0.126973	-0.0557509	0.0406452	0.0397702	-0.127765	-0.0844725	-0.0640551	-0.0984196	0.0503829	-0.0775164	0.00943706	-0.0223323	-0.012068	-0.0889556	-0.0196308	-0.0612924	0.0118788	-0.0863762	-0.0137839	0.00730416	0.00810184	0.0300299	-0.0837921	-0.0751904	-0.108625	-0.0888201	0.07552	0.0222145
Pygl	Q3TJQ7;Q3UKJ0;Q8BLV0;Q91WP9;Q9ET01;Q3UEJ6	IPI00653254;IPI00319525;IPI00856665	-0.249021	-0.235604	-0.206018	-0.145351	-0.171719	-0.161307	-0.132643	-0.158854	-0.139208	-0.223793	-0.206393	-0.190425	-0.158596	-0.199123	-0.19711	-0.240864	-0.238298	-0.219958	-0.238909	-0.237197	-0.218595	-0.234501	-0.302641	-0.287354	-0.277271	-0.257856	-0.252294	-0.398132	-0.398898	-0.398241	-0.285698	-0.280362	-0.268913	-0.18954	-0.189919	-0.182057	-0.313942	-0.309526	-0.31823	-0.379621	-0.358509	-0.379732	-0.310573	-0.30229	-0.302524	-0.239398	-0.233888
Aamp	Q3TJ22;Q3U9F0;Q3UJF9;Q8K2C1	IPI00169880	-0.00547193	-0.063779	0.0630474	0.11288	-0.0824301	-0.106214	0.0808964	0.00911768	0.236248	0.0807133	0.0409866	0.260964	0.150657	NaN	0.107182	-0.286172	0.280405	-0.044464	0.0240911	-0.146786	0.0478006	-0.142609	NaN	-0.0333701	-0.16877	-0.102188	-0.260628	-0.298424	0.0192873	-0.2949	-0.193204	-0.1137	-0.155361	0.02869	0.0568813	0.0381397	-0.204391	-0.219958	-0.338453	NaN	-0.25689	-0.189034	-0.302992	-0.303693	-0.0893626	-0.167615	-0.0193461
Ppia	P17742;Q3TE63;Q3UAJ1;Q5SVY2;Q9CZK9	IPI00554989;IPI00755515;IPI00874996;IPI00458631	0.183605	0.178175	0.170914	0.220597	0.216116	0.0983664	0.20425	0.186771	0.135951	0.218028	0.235535	0.165677	0.147697	0.189105	0.196971	0.191689	0.148305	0.162993	0.176544	0.194741	0.185097	0.142449	0.149393	0.133606	0.190273	0.143118	0.217424	0.195071	0.230584	0.214508	0.244497	0.258115	0.177409	0.185819	0.231854	0.201742	0.16125	0.170962	0.225531	0.235127	0.231126	0.22085	0.158784	0.278199	0.178012	0.182246	0.0988146
Prrc1	Q3UPH1	IPI00130462	-0.0908535	-0.0597706	-0.0183493	-0.0326651	-0.0592169	-0.0611541	-0.0546401	-0.0662615	4.3339e-05	-0.0635029	-0.0586628	0.0883161	-0.126973	0.0368366	0.0715121	-0.073546	0.012519	0.0477112	0.161024	0.229619	0.0719216	-0.00129785	-0.0556121	0.134097	0.00306182	-0.2444	-0.0347791	0.111991	-0.213876	0.253464	0.020121	-0.277628	-0.76774	0.0199892	-0.143132	0.458763	0.0974247	-0.20364	0.123387	0.223997	0.00547824	NaN	0.0953579	-0.167101	0.0769498	-0.188528	-0.0360461
Hypk	Q9CR41-1;Q9CR41;A2ARQ7;Q9CR41-2	IPI00173157;IPI00828429	0.0763563	NaN	NaN	0.0611948	NaN	0.489099	0.115004	NaN	NaN	0.0226689	NaN	0.0248394	0.0670015	NaN	-0.0187766	0.156338	0.0239003	NaN	NaN	NaN	-0.138683	0.159509	NaN	NaN	0.132151	NaN	NaN	0.0136401	0.0177383	0.912048	0.150561	NaN	0.837687	0.475435	NaN	NaN	0.127289	NaN	0.114879	0.166244	NaN	NaN	0.0977025	NaN	0.0402892	0.106653	NaN
Fahd1	Q8R0F8;Q3UQY4	IPI00468850;IPI00653743	0.0962522	0.0941563	0.115551	0.0425162	0.014485	0.0703151	-0.00762614	0.104635	0.0974093	0.0764932	0.11313	0.144202	0.126864	0.112911	0.179188	0.135697	0.106498	0.0906032	0.0885769	0.0287784	0.0444045	0.0969617	0.0959283	0.101846	-0.00877375	-0.0590784	-0.0251707	0.0281162	0.0185856	0.0126646	-0.051024	0.0566263	0.0630474	0.145988	0.0783048	0.147921	0.0344558	-0.0370308	0.010614	0.0742284	0.0661403	0.0111663	-0.0247452	-0.03492	0.0199015	0.0435567	0.101211
Lias	Q99M04;Q8CCZ4	IPI00117104;IPI00882331	0.533514	0.117099	0.243814	NaN	0.271688	0.333952	0.307055	0.33428	0.208794	0.479895	0.366076	0.393425	0.219959	0.275874	0.272611	0.637738	0.326787	0.286533	0.585626	0.33159	0.211097	0.402722	0.309056	0.264929	0.279634	0.0527155	0.280019	0.15645	0.222902	0.323354	-0.0405417	0.241867	0.247337	0.168123	0.0733932	0.18074	0.318938	0.380333	0.491247	0.530156	0.181477	0.168333	0.358343	0.227168	0.221421	0.486085	0.328199
Nudt5	Q9JKX6	IPI00123572;IPI00754168	-0.0257375	0.0177383	0.177735	0.18641	0.032433	0.0515039	0.131677	0.0451636	0.0158701	0.48451	0.247508	0.222313	0.0440921	-0.0753272	-0.0486546	0.188562	0.107135	0.0225222	0.316402	0.252707	0.0640576	0.0644648	-0.00317046	-0.10165	-0.146264	0.0752919	0.239907	-0.17594	0.249085	-0.0156403	0.255891	0.140348	0.0977798	0.225278	0.199686	0.13443	-0.0234682	0.424455	0.121832	-0.0447438	0.0689221	0.157657	-0.153805	0.228926	-0.0092038	NaN	0.0619778
Vps29	Q9QZ88-2;Q9QZ88;Q9QZ88-1	IPI00230513;IPI00136936;IPI00881629;IPI00881968;IPI00881215	0.0399629	-0.0308304	-0.0751904	0.0722856	-0.00201834	-0.0492126	0.023475	0.0426945	-0.0387171	0.0472787	0.127478	-0.0144982	-0.0189191	-0.00317046	-0.0244615	-0.00776948	0.0182204	-0.0229005	-0.0854246	0.000750337	-0.0243196	-0.00288247	-0.000432773	0.0177968	0.0247367	0.0326985	-0.00417774	-0.0582473	0.0873808	-0.0160683	-0.0059029	0.0465037	0.0262492	0.000851407	0.046623	-0.0250288	0.132467	0.164044	0.0180013	0.0437499	0.150097	-0.00518435	0.0289697	0.120875	0.0502037	-0.0130691	-0.0409626
Cct4	P80315;Q3TII0;Q3UJZ8;Q564F4	IPI00116277	-0.0419438	-0.044464	-0.0514416	0.027822	-0.0593554	-0.0366088	-0.0119249	0.012068	0.0325805	-0.0536674	-0.0441843	-0.0297002	-0.0918015	-0.0927488	-0.1133	-0.0687396	-0.0468402	0.00555071	-0.0227584	-0.0274372	-0.0482362	-0.0174944	-0.0632268	0.00821796	-0.057277	-0.0650208	-0.0610158	-0.0861043	-0.0687396	-0.0727233	-0.100978	-0.0885487	-0.0490732	-0.0385766	-0.103263	-0.0889556	-0.0719	-0.0601858	-0.1038	-0.101784	-0.0688771	-0.0996318	-0.0745054	-0.0824301	-0.0892269	-0.0513025	-0.0760118
Cenpv	Q9CXS4-1;Q9CXS4	IPI00318428	-0.343919	-0.265917	-0.221196	-0.326997	-0.265797	-0.282499	-0.300299	-0.21661	-0.226878	-0.36233	-0.306496	-0.259664	-0.149519	-0.118625	-0.0993626	-0.35061	-0.304161	-0.208392	-0.412077	-0.387583	-0.430071	-0.434988	-0.266877	-0.371838	-0.22848	-0.284988	-0.4728	-0.568032	-0.375846	-0.347212	-0.401194	-0.367036	-0.423847	-0.351855	-0.310457	-0.307079	-0.455229	-0.388465	-0.411969	-0.422771	-0.323312	-0.333538	-0.435949	-0.437228	-0.429321	-0.421156	-0.412944
Map4	P27546-1;P27546;P27546-2;P27546-3;Q78TF3	IPI00408119;IPI00848818;IPI00473748;IPI00406741	0.103767	-0.0411028	0.152083	0.0340717	-0.259664	-0.201383	0.10245	0.020355	-0.0643311	0.0199015	-0.0464211	0.0910796	0.0799964	-0.0504668	0.0385396	-0.0820213	-0.0113525	0.0428432	-0.00302645	-0.0147838	0.0686044	0.0719368	-0.0404014	0.0566113	0.00657913	-0.131589	-0.0632268	-0.387914	-0.0791561	-0.00733908	-0.102725	0.0508311	0.0605477	-0.0754641	-0.040121	-0.0476779	0.168658	-0.0871912	-0.00719552	-0.0458623	-0.0388575	0.159573	-0.0253123	0.0837986	-0.054779	0.0429622	0.0109045
Agxt2l1	Q8BWU8	IPI00406756	-0.332622	-0.406646	-0.454808	-0.442121	-0.325387	-0.320773	-0.187388	-0.556307	-0.489337	-0.201007	-0.301354	-0.442439	-0.370945	-0.439676	-0.512176	-0.435095	-0.297837	-0.197991	-0.318809	-0.380175	-0.297133	-0.44074	-0.262674	-0.313478	-0.563451	-0.384713	-0.517225	-0.234133	-0.121546	-0.210763	-0.104605	0.0144413	-0.0093472	-0.486869	-0.210888	-0.4728	-0.828063	-0.830337	-0.702037	-0.154842	-0.0447438	-0.118891	-0.9307	-0.978122	-0.954047	-0.347099	-0.341303
Rhot1	Q8BG51-4;Q8BG51;Q8BG51-3;Q8BG51-2;Q7TPW0;Q8BG51-1	IPI00515349;IPI00123186;IPI00222930;IPI00307931	-0.19131	-0.135404	-0.254231	-0.324696	-0.0703892	-0.208018	-0.195221	0.0511301	-0.210015	-0.274769	-0.169284	-0.263034	-0.158854	-0.0203421	-0.183074	-0.250234	-0.1133	-0.298658	0.0759914	-0.168385	-0.0919366	NaN	-0.012211	-0.10044	-0.223546	0.0190681	-0.417056	-0.219711	-0.0315363	-0.36614	-0.198243	-0.0677763	-0.247198	-0.399445	-0.216486	-0.27011	-0.356482	-0.0486546	-0.369159	-0.306379	0.13787	-0.335483	-0.00201834	-0.0255958	-0.144177	-0.134484	-0.0651587
Cyp2j5	O54749;Q3TNC5;Q3UEF7	IPI00117741;IPI00867906;IPI00867812;IPI00752833;IPI00466878;IPI00357757;IPI00117761;IPI00331417	0.0512496	0.0513842	-0.0848807	-0.0871912	0.0430363	0.00726052	-0.14965	-0.0328061	-0.024887	-0.0905825	-0.0615688	-0.0384361	0.0011257	0.122366	0.0374288	-0.00028853	0.0843032	-0.0708015	-0.102725	-0.230203	-0.101784	-0.0878702	-0.0457225	-0.0625362	-0.142087	-0.241108	-0.123269	-0.143655	-0.146004	-0.101247	-0.116897	-0.0070519	-0.0871912	-0.0579701	-0.024036	-0.014641	-0.135666	-0.0207689	-0.179766	-0.146264	-0.178747	-0.255561	-0.0978804	-0.115832	-0.106214	-0.134747	-0.180784
Coq7	P97478;Q8K359;Q3TYT1	IPI00125592;IPI00653062	0.103255	0.237745	0.164836	0.0392066	0.134065	0.0782894	0.0418032	0.275682	0.0381248	0.120247	0.174638	0.212751	0.0936635	0.405815	0.232752	-0.0129261	0.140332	0.152933	0.0152721	0.0685136	0.0138294	0.0449252	0.133321	0.0911102	-0.142217	0.00792773	-0.0315363	-0.0154976	0.0407195	-0.0375931	-0.0506062	-0.00129785	0.0186296	0.0318134	0.114957	0.170183	-0.0497701	-0.0129261	0.0268663	0.129339	0.0282192	0.0359638	-0.123004	-0.0875986	-0.13829	0.054707	0.0673341
		IPI00750243	0.176968	-0.00963389	-0.0433446	0.129229	0.0552315	-0.0319598	0.206079	0.0792798	-0.0344974	0.2042	-0.154583	0.0268223	0.122444	0.088132	0.0855579	0.152163	0.121926	0.0103669	0.0892366	-0.0040339	0.00436347	0.183753	0.103751	-0.0507454	0.0709362	0.0916483	0.040482	0.0922479	0.0152721	0.0452974	0.124676	0.0334958	0.0225955	0.190767	-0.0316775	0.0848081	0.168447	0.0738791	0.105209	0.257804	0.0985364	0.15748	0.172262	0.188611	0.183474	0.10855	-0.0546401
Hnrpdl	Q9Z130	IPI00755892;IPI00129417	NaN	-0.207768	-0.247927	-0.170694	-0.0514416	-0.179001	-0.145351	NaN	-0.125783	-0.195221	-0.0110662	NaN	NaN	-0.0536674	NaN	-0.294547	-0.138945	NaN	-0.346645	-0.0575542	-0.235114	-0.360645	-0.164786	NaN	0.108068	0.273674	-0.0795658	-0.14104	-0.0280033	0.0992626	0.0131013	0.132578	0.0983512	0.135285	0.0341897	-0.146134	-0.0939657	0.050592	0.120624	-0.151859	-0.0423642	-0.233888	-0.0773797	0.305699	-0.17594	-0.282025	-0.1153
1300018J18Rik;Selo	Q9DBC0;A4FUU9;B9EJ24	IPI00321577	0.420414	0.51019	0.455416	0.326715	0.232837	0.375141	0.385658	0.423526	0.305254	0.295429	0.509882	0.30818	0.385431	0.479231	0.527263	0.363791	0.38981	0.349787	0.398189	0.456227	0.26349	0.44601	0.478849	0.394051	0.153832	NaN	0.0465335	0.103131	0.137965	0.236843	0.224941	-0.0399806	0.0307666	0.322235	0.149841	0.324365	0.262417	-0.013355	0.216636	0.275926	NaN	0.326046	0.247714	0.36965	0.383586	0.431403	0.325449
Ccdc104	Q8C6E0;Q99JR9;Q5SNY8	IPI00226249;IPI00515194	0.0463847	-0.158337	-0.134615	-0.066537	0.00815982	-0.0666748	-0.141564	-0.0271541	-0.123401	0.0507265	0.0390288	-0.0949116	-0.0600475	0.0627761	-0.108223	0.0851906	0.186902	-0.0662615	-0.197236	-0.0776532	-0.0612924	-0.0425041	0.0639671	-0.156526	0.0168914	-0.0200577	-0.0344974	-0.00475299	-0.0437644	-0.0467006	0.189252	-0.109026	0.0531195	0.0239883	-0.0457225	-0.0326651	0.0246926	0.207678	0.148753	0.0963756	0.0124172	-0.163756	0.170118	0.0792494	0.057752	0.0459079	-0.0738202
Gstm1	A2AE89;P10649	IPI00649135;IPI00230212	1.33144	1.29025	1.34549	1.36606	1.30141	1.3404	1.26743	1.42248	1.41219	1.31437	1.42051	1.42628	1.26767	1.35391	1.39021	1.42341	1.36654	1.45056	1.30315	1.33039	1.36978	1.37853	1.2685	1.26659	1.2059	1.2708	1.25168	1.21558	1.2348	1.23097	1.37643	1.37172	1.369	1.40545	1.40951	1.41311	1.15354	1.22773	1.19509	1.52674	1.56397	1.5391	1.06175	1.08767	1.10668	1.35661	1.35107
Sfxn1	Q99JR1;Q8BPC9	IPI00115454	-0.0567222	-0.0880058	-0.129613	-0.0677763	-0.135404	-0.169155	-0.121413	-0.0342158	-0.097476	-0.0683268	-0.0827026	-0.073546	-0.0986889	-0.117296	-0.0618453	-0.0651587	-0.00748264	-0.0264459	-0.0775164	-0.0139267	-0.132248	-0.0497701	-0.111966	-0.101112	-0.178874	-0.115166	-0.143132	-0.111432	-0.0123541	-0.0567222	-0.0478175	-0.0846086	-0.0766959	-0.134221	-0.100305	-0.0569997	-0.142217	-0.105678	-0.104739	-0.0156403	-0.0894982	-0.0931544	-0.111165	-0.129085	-0.0867838	-0.16221	-0.197488
[truncated: 2,358 more rows]
[truncated: 2 more columns]
