# Supplementary material for: In-Vivo Quantitative Proteomics Reveals a Key Contribution of Post-Transcriptional Mechanisms to the Circadian Regulation of Liver Metabolism
Source: PLoS Genet. 2014 Jan 2;10(1):e1004047. doi: 10.1371/journal.pgen.1004047 (PMC3879213; doi:10.1371/journal.pgen.1004047)
Supplement: Table S2 — Proteins with statistically significant circadian oscillations of abundance in the mouse liver. For each time point values are shown as the median of the triplicates z-scored normalized log2 ratios. (XLSX) [file pgen.1004047.s007.xlsx]

## Sheet: Matrix with 186 protein cycling
Gene name	Protein name	Uniprot	CT0	CT3	CT6	CT9	CT12	CT15	CT18	CT21	CT24	CT27	CT30	CT33	CT36	CT39	CT42	CT45	Phase	q-value
A2m	Alpha-2-macroglobulin;Alpha-2-macroglobulin 165 kDa subunit;Alpha-2-macroglobulin 35 kDa subunit	Q61838	-0.300229	-1.44339	1.21038	1.02349	0.0562326	-0.78479	-0.621765	-0.190953	1.47866	0.715924	0.744593	1.10968	0.0939418	-0.288865	-1.53785	-1.59064	6.82387	0.078325
Abca1	ATP-binding cassette sub-family A member 1	B1AWZ8;Q8BPY1;P41233	-0.378825	-0.40635	-0.801476	-1.16341	0.678253	0.100368	-0.0405281	-0.640645	-0.690916	-0.579297	-0.0354574	-0.627355	0.517531	0.921713	1.65158	0.754122	-7.03102	0.279089
Abca6	ATP-binding cassette sub-family A member 6	A2A6R3;Q8K441-1;Q8K441	-0.351512	-1.01062	-0.835988	0.609558	1.6451	0.757512	0.0726236	-0.115087	0.40453	-0.561118	-0.592407	0.0254943	-0.0844884	1.23204	-0.236918	0.0921639	-9.10169	0.161318
Abca8b	ATP-binding cassette sub-family A member 8-B	Q8K440-1;Q8K440;A2AM56;Q8K440-2	-0.0312429	0.799212	-0.348103	0.395943	0.785763	-0.508315	-0.578145	-0.592061	-1.07542	-0.00199871	0.0462066	0.550723	1.14899	0.927772	-1.39288	-0.500306	9.99976	0.212696
Abcc2	Canalicular multispecific organic anion transporter 1	Q8VI46;Q9ESU2;Q9JIH8;Q9JL42;Q8VI47	0.185595	-0.905419	-0.300625	-0.266203	0.72258	1.56213	1.64921	0.907126	-1.0816	-1.12608	-1.78414	0.0368727	-0.083923	0.288399	-0.411037	0.750563	-6.86141	0.0162222
Acadvl	Very long-chain specific acyl-CoA dehydrogenase, mitochondrial	P50544;B1AR27;B1AR28;Q3UJR6	0.23632	-1.20918	-1.45858	0.317204	1.6449	0.530392	0.363216	-0.882144	0.310638	-0.758229	-0.267611	1.8803	0.387352	-0.661229	-0.940755	-0.211836	-11.6192	0.254585
Acbd5	Acyl-CoA-binding domain-containing protein 5	Q5XG73-1;Q5XG73;Q5XG73-3;Q5XG73-2;Q5CZX6	0.177394	0.24354	-1.3053	0.0887457	0.427609	0.620185	-0.842108	0.134069	-0.456427	-0.645054	-0.241816	-0.792222	-0.655758	1.25846	0.987243	0.935636	-5.27872	0.322226
Acnat1	Acyl-coenzyme A amino acid N-acyltransferase 1	A2AKK5-1;A2AKK5;A2AKK5-2	-0.556149	0.997514	0.217695	-0.511294	-1.51211	-0.225786	0.185034	1.08216	0.0163824	0.126554	-0.721431	-0.533101	-0.0972463	-0.557428	-0.0984381	0.832404	-0.961584	0.236975
Acsm1	Acyl-coenzyme A synthetase ACSM1, mitochondrial	Q91VA0-1;Q91VA0;Q91VA0-2	0.331171	-0.140511	-0.4445	0.827418	1.19766	0.16628	-0.285889	0.263201	0.41853	-1.94876	-2.61298	0.104029	0.82403	-0.0840802	0.709416	0.329503	-7.51134	0.213126
Adck3	Chaperone activity of bc1 complex-like, mitochondrial	Q60936-1;Q60936	0.946913	0.830483	1.06093	0.353842	0.488153	0.496911	-0.264079	0.493428	-0.494572	-0.292465	0.721163	0.110166	-1.82854	-1.41451	-1.67632	0.0633582	4.49212	0.163326
Afg3l2	AFG3-like protein 2	Q8JZQ2;Q3U7C0;Q3UDQ7;Q8R5F1;Q9D736	0.428922	-0.796601	0.3555	0.477417	2.62562	0.618166	0.464834	-1.14008	-0.694968	-0.771242	0.842102	-0.383558	0.708901	-0.447254	0.00458519	-0.574047	-11.0549	0.306292
Akr1b1;Akr1b3	Aldose reductase	P45376;Q3TCL2;Q3UDY1;Q5U415	-0.279295	0.714886	0.73533	0.995398	0.0279274	-1.12805	0.340322	-0.485063	0.387334	1.33078	1.72118	-0.819948	-0.370353	0.228387	-0.0151698	-0.732979	5.31439	0.162586
Alas1	5-aminolevulinate synthase, nonspecific, mitochondrial	Q8VC19;Q3V0B2	0.110619	-1.57167	-0.653078	0.575256	1.14304	0.421873	0.755755	-0.0016747	-1.11755	-1.37647	-1.32952	0.844336	1.49761	1.28312	0.255352	0.137354	-8.73441	0
Alb	Serum albumin	P07724;Q546G4	-0.311255	-1.68359	1.34633	1.07214	0.130219	-0.702227	-0.223374	0.25878	1.38537	0.412762	0.356596	0.977701	0.125088	-0.734886	-2.32236	-0.54063	6.45402	0.250309
Amdhd1	Probable imidazolonepropionase	Q9DBA8	0.114276	0.213111	1.14747	0.0378686	0.672955	0.654887	-0.330661	-0.21632	-0.886413	0.0989308	0.803028	0.48264	-0.475033	-0.24522	-2.53572	-0.40901	7.29969	0.259265
Anp32e	Acidic leucine-rich nuclear phosphoprotein 32 family member E	P97822-1;P97822;Q3TX26;P97822-2	0.0191808	0.386661	1.41145	1.32584	-0.268588	-1.10804	0.402421	-0.937205	-0.448425	1.61847	0.286424	0.815438	-0.150851	-0.554319	-0.923543	-0.859835	5.96194	0.295907
Anpep	Aminopeptidase N	P97449;Q3TB69;Q3UP74	-0.333237	-0.332362	-0.0931037	-0.389128	0.905919	0.231248	0.689556	0.220144	0.481509	0.0141667	-0.0832357	-1.21578	0.710889	0.735185	0.884172	0.491953	-6.27142	0.294147
Apoa1	Apolipoprotein A-I;Truncated apolipoprotein A-I	O08855;O09042;Q3V2G1;Q58EV2;Q8BPD5;Q00623	-0.161395	-1.3981	0.681304	0.603185	-0.267458	-1.05458	-0.0487826	-0.338263	2.15385	0.279703	0.847336	1.20207	0.459801	-0.639363	-1.61482	-1.24913	6.48207	0.233448
Apool	Apolipoprotein O-like	Q78IK4;B1AV13;Q9CZB4;B1AV14	-0.217801	-0.686909	-0.00612536	0.231628	1.7432	0.92116	0.446756	0.156001	-1.10343	-0.625861	-1.10898	1.91896	-0.346599	-0.640076	0.935019	-0.326395	-9.92997	0.312258
Arf5	ADP-ribosylation factor 5	P84084	-0.56537	-0.323194	-0.958668	-1.6114	0.0587748	0.989629	-0.0383752	-0.340727	0.622335	0.161989	0.657711	-0.462885	0.387412	0.521029	1.02156	1.41788	-3.72881	0.314913
Asgr1	Asialoglycoprotein receptor 1	P34927;Q91Y84;B1AR34;B1AR32	0.961819	-0.275681	0.348739	-1.56952	0.0557697	1.73035	0.988473	0.872172	-0.469675	-1.26535	-0.628158	-0.682678	-0.412936	0.279823	0.602747	0.0684038	-5.76039	0.163597
Asgr2	Asialoglycoprotein receptor 2	P24721;B1AR36;B1AR35	0.306627	0.704264	-1.31482	-0.824628	0.469748	0.742068	1.09604	0.609469	-0.387252	-1.31244	-0.520356	-0.433038	0.103245	0.235684	-0.245078	1.87404	-4.67008	0.260203
Azgp1	Zinc-alpha-2-glycoprotein	Q64726;Q9DBB7	-0.502786	-0.207128	0.684419	1.48743	0.811205	-0.447638	-1.46656	0.28914	0.704457	-0.31277	0.00980852	0.836561	-0.386861	-0.383709	-0.512535	-1.25971	7.82781	0.234894
Bcap31	B-cell receptor-associated protein 31	A2ALM8;Q3U9U5;Q61335	-0.634618	-0.293504	0.100429	-0.710102	-1.33516	0.342225	-0.85165	1.28086	0.0448503	-0.19099	-0.313495	-1.06939	0.255014	1.74271	0.718409	0.105202	-4.25904	0.241383
Bgn	Biglycan	P28653;Q3TAF9;Q3TNY9;Q3UXK8;Q7TMW3	-0.907107	-0.111349	1.77664	2.65551	0.513607	0.367783	-1.01127	-1.22774	-1.28215	-0.435562	0.40299	-0.315591	-0.971594	-0.332951	-0.227994	-0.0299424	8.51103	0.290351
Ca2	Carbonic anhydrase 2	P00920	-0.395705	-1.42009	1.05436	0.935775	-0.450171	-1.03939	0.205425	0.0940538	2.2149	0.311106	0.648127	0.988087	-0.379412	-0.893117	-1.62051	-0.835833	5.29177	0.241969
Cacybp	Calcyclin-binding protein	Q9CXW3	0.0233541	-0.145501	0.233497	-2.25654	-0.727692	-0.0289424	-0.152165	0.813384	-0.55853	0.692711	-0.407958	-0.482941	0.436872	1.36768	0.832375	1.37707	-3.20603	0.130923
Cald1		Q3TUS1;Q3UGC3;Q8VCQ8	-1.48621	-0.763458	0.262391	0.122797	0.0253697	-0.395713	-1.06117	-1.14363	-0.121878	0.374082	1.22957	0.064188	1.00926	0.705186	0.568544	-0.162146	9.95648	0.250449
Calm1;Calml3	Calmodulin;Calmodulin-like protein 3	Q3UKW2;P62204;Q9D6P8	-0.175129	0.206195	-0.872418	1.27596	0.348659	-0.000723213	0.00743181	-0.369723	0.0518537	-1.42702	-0.554039	0.509156	0.712774	1.39178	0.0381577	-0.59919	-10.142	0.161
Cd47	Leukocyte surface antigen CD47	Q61735-2;Q61735;Q61735-1;Q3U967	-0.161271	-0.407772	0.748561	0.720886	1.51493	0.282666	-1.26232	-0.147383	0.08452	-0.870866	0.642638	0.935342	-0.0451826	-0.0140864	-1.11005	-0.340767	9.98021	0.160541
Cdh2	Cadherin-2	Q6GU11;P15116;Q3UIC2;Q8BSI9	1.50163	0.128928	-0.508126	0.0952754	1.19027	0.450586	0.723723	0.423282	-0.829424	-1.16729	-1.5417	-1.34993	1.06594	0.225416	0.464739	-0.641946	-7.2754	0.274058
Ces2c		Q80VX3;Q8K033;Q91WG0	0.16634	-0.0257002	-0.0532964	-0.733905	-1.51699	-0.051767	0.883494	-0.0633189	1.01238	1.01841	0.415912	-0.10561	-0.0475139	-1.4597	1.28849	0.193671	-0.516858	0.306898
Cgn	Cingulin	P59242-2;P59242;P59242-1;Q32NZ7	0.422337	0.0394055	0.707911	0.221628	0.131303	-0.253712	-0.42328	-0.516937	-0.0555713	0.742501	0.444092	0.289866	0.346499	-0.258695	-0.170558	-0.889526	5.71099	0.252195
Clic1	Chloride intracellular channel protein 1	Q9Z1Q5;Q3TIP8;Q542F1	0.00678979	-0.354881	0.942072	1.82103	-0.694687	-1.15372	-0.61953	-1.21358	0.709014	0.390592	1.43967	0.547524	0.62723	0.713603	-0.393942	-0.598704	7.16438	0.21268
Clpx	ATP-dependent Clp protease ATP-binding subunit clpX-like, mitochondrial	Q9JHS4;Q6P8N8;Q8BRZ3;Q8C4Z5	0.676151	1.15388	0.933396	0.164003	-0.708067	-1.39914	-1.36824	-0.109093	0.866963	0.569814	0.419383	0.364951	-1.07508	-1.48501	-0.73622	0.219108	3.17652	0
Cope	Coatomer subunit epsilon	O89079;Q9D1J2	-0.919024	-0.453565	-1.13876	-1.05084	-0.976378	-0.689548	1.25063	-0.364052	0.254762	0.733765	-0.562179	-0.656022	1.43574	0.396805	1.74751	-0.0455932	-5.4356	0.30605
Cox6b1	Cytochrome c oxidase subunit 6B1	P56391	-0.373676	-0.671084	-1.17879	-0.170731	1.06881	0.941003	-0.534616	-0.71874	-1.51041	-0.0256381	0.47231	1.23627	-0.486744	0.824205	-0.0221766	-0.229306	11.5252	0.308609
Cp	Ceruloplasmin	Q2F3J4;Q8BV37;Q8BU82;Q61147	-0.954994	-0.713974	0.413452	0.655352	-0.307528	-1.56386	-1.22603	-0.788043	1.39527	1.16584	0.933853	1.47498	1.05088	-0.53221	0.157712	-1.3282	6.92664	0.163317
Cpt1a	Carnitine O-palmitoyltransferase 1, liver isoform	P97742;A8ASF5;Q3UGT1;Q7TQD5	-0.664632	-1.51975	-1.60588	0.111337	0.320773	0.490068	-0.839419	-0.453195	-0.595316	0.456082	-0.026963	-0.109443	0.718267	0.487232	2.13219	-0.0696234	-8.72465	0.222
Crot	Peroxisomal carnitine O-octanoyltransferase	Q9DC50;Q3V3N1;Q9QZZ3	-0.414727	-0.180446	0.00149021	0.257069	-0.0928145	-0.479519	-1.14189	-1.35908	-0.464872	1.60204	1.20373	2.10519	0.670854	-0.384483	-1.51237	-0.474862	7.62921	0
Csde1	Cold shock domain-containing protein E1	Q80TP8;Q91W50;Q3TXH7;Q3U1S6;Q3U4S7;Q05C63;Q3U672;Q3UJ74;Q8JZN2;Q8R3R1	-0.328937	-0.235407	-0.198231	-0.233399	-0.200578	1.29825	0.186539	0.535571	0.0159314	-1.122	-0.312974	-1.12704	0.0198456	1.0235	0.293814	0.636912	-6.24172	0.119083
Cstf3	Cleavage stimulation factor subunit 3	Q99LI7;A2AQH9;Q3TV86;Q3TXN6	0.941593	-0.168999	-0.716969	-0.168346	-1.30364	0.205908	0.791389	0.611834	-1.25916	-0.118462	-0.362671	-0.895083	-0.163584	0.44442	1.49184	-0.515766	-4.6343	0.218198
Ctage5	cTAGE family member 5	Q8R311;Q3TZZ3	0.141473	1.35615	-1.16267	-0.600108	0.0531601	0.63895	1.154	0.642844	-0.345681	-1.09759	-1.02583	-0.0703196	-0.869594	0.659643	0.918967	-0.674252	-5.39946	0.215367
Cyp1a2	Cytochrome P450 1A2	P00186;B6VGH4	0.836227	0.513788	-0.0776642	-0.710676	-0.151429	1.39064	1.43294	0.523066	0.169501	-2.61428	-1.0975	-0.59064	-0.407788	0.487338	0.0260294	0.304538	-5.38562	0.0898913
Cyp2a12	Cytochrome P450 2A12	Q8VCW9;P56593	0.41853	0.0148159	-0.401009	-0.656706	-0.718627	-1.25784	0.0529949	0.263035	1.19293	-0.316352	-0.693323	-0.722842	0.536092	0.120751	2.8845	-0.333604	-3.29652	0.250657
Cyp2a5	Cytochrome P450 2A5	Q80XK1;Q91X75;P20852	0.73508	-0.26226	-0.19831	-0.679181	0.375796	1.20415	0.964921	0.969565	-0.897308	-1.84493	-1.6904	-0.593462	-0.66905	0.974331	0.845292	1.1347	-5.75962	0
Cyp2e1	Cytochrome P450 2E1	Q05421;Q0PGA1	0.680164	-0.921346	-1.33639	-1.11102	0.552544	0.937953	1.31159	0.135836	-0.166484	-1.1384	-1.92041	-0.292926	0.88876	0.435897	1.43443	0.511915	-6.31329	0
Cyp3a11	Cytochrome P450 3A11	Q64459;Q3UEN8;Q52L54	1.65171	0.603718	-1.3007	-1.88497	0.54087	0.979481	0.886227	0.163666	0.732955	-1.19844	-0.841607	0.243551	-0.39696	-0.195403	0.170552	0.565959	-4.23741	0.156574
Cyp3a13	Cytochrome P450 3A13	Q64464;Q3UW87	0.461326	-0.0162656	-0.928369	-1.03283	0.149056	-0.644073	-0.0245168	0.752044	1.13837	-0.241993	-1.28825	-1.51775	0.793892	-0.135319	2.64711	-0.580953	-3.78526	0.151379
Cyp3a25	Cytochrome P450 3A25	O09158;Q9QXK4	0.576106	-0.44446	-1.05558	-1.24889	-0.101519	0.491801	1.48784	0.579766	0.513752	-1.08148	-1.60969	-0.114341	-0.322485	0.141727	1.15125	0.418561	-5.03595	0
Cyp51;Cyp51a1	Lanosterol 14-alpha demethylase	Q8K0C4;Q9CW87	-1.64184	-0.624145	-0.182054	1.72934	0.120934	0.86613	-0.0858023	-1.2648	0.205893	-0.0688594	0.477313	-0.439911	0.683835	0.703777	0.51594	-0.435943	-11.3736	0.163566
Cyp7a1	Cholesterol 7-alpha-monooxygenase	A1L3S6;Q8BFR7;Q64505	-0.201606	-0.404623	0.0421255	0.444352	0.0976435	0.820433	0.00523284	0.337507	0.0246783	-1.13641	-0.889339	-2.3571	-0.23431	0.262812	0.737882	0.464782	-5.99035	0.249348
Cyp8b1	7-alpha-hydroxycholest-4-en-3-one 12-alpha-hydroxylase	O88962	0.338476	1.12709	1.03517	1.17776	0.938147	-0.355687	-0.902574	-1.28102	0.233227	-0.208164	0.152519	0.412484	0.683178	-2.48272	-0.680616	-0.193772	6.55677	0.0168462
D1Pas1;Ddx3x	ATP-dependent RNA helicase DDX3X;Putative ATP-dependent RNA helicase Pl10	Q62167;B7ZWF1;B9EKE9;Q3TQX5;P16381;B9EIA2	-1.2013	-0.566233	-1.09116	-0.478959	0.402583	-0.310917	0.519651	-0.115341	0.371421	-0.357072	-0.0891976	-0.799557	1.19225	0.594366	1.34856	-0.64206	-7.68508	0.295888
Dap	Death-associated protein 1	Q91XC8;Q3U706	0.376663	0.415085	0.954341	0.24039	-2.20843	-0.601555	-0.686227	0.786963	-0.212926	0.974646	1.2984	0.431716	-1.53829	-0.774387	0.103506	-0.514047	3.56071	0.0775238
Ddx5	Probable ATP-dependent RNA helicase DDX5	Q61656;A1L333;Q3UXW3;Q3V0Z8;Q5U222;Q8BTS0;Q921Y3;Q9CSD9	-0.365654	-1.15006	-1.51435	0.408914	1.34564	0.163303	-0.624685	-0.826294	0.150856	-1.20062	0.865154	1.08844	2.08892	1.07301	0.313246	-0.406512	-10.8237	0.0210313
Ddx6	Probable ATP-dependent RNA helicase DDX6	P54823	-0.282034	-0.25883	0.489618	-0.923255	-0.219588	0.14732	0.500007	-1.02088	-0.448452	-0.777065	-0.195542	-0.741449	0.732873	1.46022	1.16145	-0.620569	-7.94491	0.167308
Dnaja1	DnaJ homolog subfamily A member 1	P63037;Q3TK61;Q5NTY0;B1AXY1;B1AXY0;B1AXX9	-0.0315747	-0.649868	-0.854618	-1.60405	-1.21443	0.470054	0.83864	0.980688	0.212961	-0.263771	-0.889108	-1.05951	-0.0562416	1.04154	1.697	0.947529	-4.45515	0
Dnaja2	DnaJ homolog subfamily A member 2	Q9QYJ0;Q3TFF0	-0.0958173	-0.425366	-0.520837	-1.64861	-1.12296	0.0264586	0.0355055	0.728139	1.06565	-1.56625	-0.514185	-0.534775	0.72151	0.889127	1.62488	0.191066	-4.6896	0.0926596
Dnajb1	DnaJ homolog subfamily B member 1	Q9QYJ3;Q3TIT6;Q3TU79;Q3TYL7	-0.337342	0.417055	-0.704697	-1.36273	-0.545839	0.0289221	1.67291	1.50857	-0.156832	-0.301701	-0.276268	0.2405	0.0803241	1.10527	0.979256	-0.232682	-4.74705	0.1655
Dnajb4	DnaJ homolog subfamily B member 4	Q9D832	-0.626026	-0.165009	-0.619277	-1.47019	-0.774938	-0.515015	0.649936	0.214775	-0.079187	-0.709473	0.254552	-0.405803	0.543746	1.29797	1.68903	0.874057	-4.72622	0.162633
Dnajb6	DnaJ homolog subfamily B member 6	O54946-1;O54946;Q9DAN5;O54946-2	0.262504	-0.451696	-0.346479	-0.804348	0.468896	1.38639	-0.434071	0.837461	-0.313213	-1.33848	-1.62311	-0.786799	-0.173425	0.509032	0.921778	0.493165	-6.17116	0.16539
Eed	Polycomb protein EED	Q921E6-2;Q921E6;Q921E6-1;Q921E6-3	-0.497916	-0.339679	1.15889	0.822927	-0.177396	-1.03447	0.0226437	0.0622006	2.03063	0.198046	0.715088	1.04026	-0.567039	-0.575486	-1.53976	-0.498231	4.51559	0.304844
Eef1a1	Elongation factor 1-alpha;Elongation factor 1-alpha 1	P10126;Q3TII3;Q3UA81;Q3UZQ3;Q4FZE5;Q58E64	-0.311066	-0.223406	-0.601453	-1.06037	-1.43382	-0.731227	0.887886	-0.235111	1.0843	0.0735926	-0.0767392	-1.40287	1.04156	0.409359	2.12382	-0.0649775	-3.92704	0.217361
Eef2	Elongation factor 2	P58252;O89069;O89070;Q3TJZ1;Q3TK17;Q3TLB1;Q3TPG2;Q3TSK4;Q3TW58;Q3TWX1;Q3TX47;Q3UBL9;Q3UDC8;Q3UMI7;Q3UZ14;Q61509;Q6P9L9;Q8BMA8;Q8C153;Q99LT6	-0.511302	-0.379181	-0.834936	-1.00873	-1.35174	-0.526563	0.740653	-0.0771458	1.34076	0.348507	-0.158922	-1.47384	1.52878	0.40162	1.91314	-0.071291	-4.07618	0.233
Eif1	Eukaryotic translation initiation factor 1	P48024;Q3UBT8;Q4V9T8	0.272899	-0.506011	-0.980315	-1.54557	-0.826274	0.654875	1.24705	0.132463	0.446049	-0.248255	-0.551363	-1.17547	0.497571	0.604054	1.523	0.275934	-4.41194	0
Eif4a2	Eukaryotic initiation factor 4A-II	P10630-2;P10630;P10630-1;Q52KC1;Q8BTU6	-0.538226	-0.256798	-0.698719	-1.03917	-0.789845	0.0501301	0.322498	0.260571	0.111874	-0.326853	-0.336848	-0.892703	0.879085	-0.0492934	2.50276	-0.0132052	-4.6744	0.17571
Eif4g1	Eukaryotic translation initiation factor 4 gamma 1	Q6NZJ6-1;Q6NZJ6;Q3UTK0;Q3UYM6;Q3UZD9;Q6NZJ6-2;Q6PD42;Q8K0J8;Q8R2V4;A0PJB5;Q3UQI5;Q6EVH9;Q8BUW8	0.243627	-0.5177	-1.33071	-0.940227	-1.43675	0.0444304	0.70429	-0.39483	0.591144	-0.193248	-0.703457	-0.848952	1.61673	0.219419	1.81506	-0.101095	-4.34858	0.218781
Eif5	Eukaryotic translation initiation factor 5	P59325;Q05CM5;Q3TKY2;Q3TQR3;Q05C65;Q05CY6;Q3TT65;Q6PHA6;Q8BVV6	-0.763695	-0.350642	-1.50692	0.0410257	0.195956	-0.53656	0.0413038	-0.861718	-0.0258138	-1.25847	0.672518	0.670522	0.873156	1.20755	0.364776	-0.410749	-10.1954	0.250817
Ephx1	Epoxide hydrolase 1	P97869;Q6PEV0;Q8K2W5;Q9D379	-0.183708	-0.86749	-2.00158	-0.51303	-1.10086	0.675066	-0.600331	-0.101223	0.917424	-0.0858428	0.407815	0.644234	-0.209528	1.78958	0.701714	1.07516	-5.41889	0.310779
F9	Coagulation factor IX;Coagulation factor IXa heavy chain;Coagulation factor IXa light chain	P16294;A0JLY3;A2AEU0	-0.80476	-0.746394	1.49068	1.20127	1.05115	-0.374679	-0.898434	-0.334332	0.619894	-0.539489	0.524149	0.480573	0.287014	-0.15685	-0.646889	-1.67359	8.66521	0.216851
Fads2	Fatty acid desaturase 2	Q9Z0R9	-0.972604	-1.278	-0.635152	-0.769699	-0.662756	1.06154	-0.121233	0.126017	-0.494374	0.291838	-0.861489	-1.1325	0.397253	1.06313	1.21223	0.49296	-6.13928	0.194545
Fam107b	Protein FAM107B	Q3TGF2	0.0365307	-0.880584	-0.189397	-1.66604	-0.117361	1.39871	0.117643	0.21265	0.127919	-0.505502	0.271925	-0.577037	0.909524	0.246097	0.468658	0.297185	-6.14402	0.166909
Fga		Q08284;Q99K47	-0.130562	0.124853	0.988245	0.771125	-0.710564	-1.8469	-0.867296	-0.412157	1.82236	1.13446	1.04395	0.38608	0.467969	-1.22633	-0.591231	-1.12383	5.04403	0
Fgb	Fibrinogen beta chain;Fibrinopeptide B	Q8K0E8;Q3TGR2	-0.744316	-0.370385	0.288324	0.397581	-0.590826	-1.42031	-0.922807	-0.665833	1.93698	0.826847	0.950584	0.765505	1.03585	-0.796342	-0.454296	-1.00093	5.97447	0.0817442
Fgg	Fibrinogen gamma chain	Q8VCM7;Q3UEM7;Q3UER8	-0.238793	-0.0504961	0.64497	0.482857	-0.945202	-1.82943	-0.942395	-0.512699	1.92665	1.31495	1.06513	0.6984	0.290193	-1.38492	-0.40154	-0.840211	4.58865	0
Fkbp4	Peptidyl-prolyl cis-trans isomerase FKBP4;Peptidyl-prolyl cis-trans isomerase FKBP4, N-terminally processed	P30416;Q8CBS1	-0.211887	0.159597	0.140855	-1.00605	-2.04228	0.0602553	-0.375625	0.773259	0.718919	1.02076	-0.0453779	-1.64598	-0.330388	0.324808	1.69082	0.441695	-1.49777	0.017
Fmo5	Dimethylaniline monooxygenase [N-oxide-forming] 5	P97872;Q3TRA1;Q3UV28;Q8R1W6	0.198525	0.098462	-0.867132	-1.15079	-1.27173	-0.701218	-0.231181	0.650567	1.3188	1.43298	-0.682682	-1.92308	0.650778	0.425197	0.984674	0.434896	-1.56785	0.0201935
Fth1	Ferritin heavy chain	P09528	1.16288	1.40098	0.750691	0.899382	2.65454	0.44877	-0.735495	-0.444614	-0.221744	-0.461103	-0.135672	0.918805	-0.128614	-0.483403	-0.699886	-0.929109	8.57423	0.30689
Gc	Vitamin D-binding protein	P21614	-0.0688301	-1.44224	-0.82279	0.0127979	0.457111	0.583612	0.250262	-0.254673	1.19896	-1.01836	-0.598031	0.227846	1.22754	1.90769	-0.891142	-0.0755448	-8.8798	0.155928
Gjb1	Gap junction beta-1 protein	P28230;A2AGI4	-1.11686	-0.152942	0.119045	1.36665	1.74354	-0.342141	-0.228669	-1.40042	-1.20613	-0.461788	0.036609	0.903393	1.18718	0.468611	-0.841631	-0.862228	10.5943	0
Gjb2	Gap junction beta-2 protein;Gap junction protein	Q00977;Q3TZE5;Q3UJE9;Q3UY12	-0.750989	-1.01802	0.352768	0.63787	0.16734	0.0788316	-0.353124	-0.342811	-0.102434	-0.81304	0.822681	1.02042	1.66419	0.571343	0.693928	-1.30063	11.4217	0.15891
Gm10742		Q3URL2	0.125638	-0.882017	-0.0264171	-0.832224	-0.193735	0.378522	1.81511	0.151457	-0.617437	0.31755	-0.656877	-1.75673	-0.890475	0.250689	1.3137	0.59242	-3.91142	0.137113
Gm11275;Hist1h4a;Hist2h4;OTTMUSG00000000446	Histone H4	P62806;B2RTM0;Q61667;Q6B822	0.107044	-0.160554	0.566573	1.08784	1.57458	-0.597629	-1.59875	-0.730745	-0.571318	0.375731	0.959648	0.782672	-0.228504	1.42149	-0.654199	-0.156429	8.87931	0.173515
Gm13646;Hist1h2ba;Hist1h2bb;Hist1h2bc;Hist1h2bf;Hist1h2bh;Hist1h2bj;Hist1h2bk;Hist1h2bm;Hist1h2bp;Hist2h2bb	Histone H2B;Histone H2B type 1-A;Histone H2B type 1-B;Histone H2B type 1-C/E/G;Histone H2B type 1-F/J/L;Histone H2B type 1-H;Histone H2B type 1-K;Histone H2B type 1-M;Histone H2B type 1-P;Histone H2B type 2-B	P10854;B2RTK3;Q64478;Q64525;Q6ZWY9;Q8CGP2-2;Q8CGP2;Q921L4;Q8CBB6;P10853;A0JLV3;Q8CGP1;B2RVD5;Q64475;Q8CGP2-1;P70696;A0JNS9	-0.048758	-0.634636	0.384986	0.909889	1.45679	0.0592765	-1.40304	-0.679699	-0.842893	-0.13773	0.339488	0.384986	-0.480662	0.68904	-0.792821	-0.362119	9.1965	0.231466
Gne	Bifunctional UDP-N-acetylglucosamine 2-epimerase/N-acetylmannosamine kinase;N-acetylmannosamine kinase;UDP-N-acetylglucosamine 2-epimerase (hydrolyzing)	B1AWE3;Q3UW64;Q91WG8;Q3TCI8	-0.876599	-0.96442	-0.985953	-0.89602	0.19215	-0.425547	0.835639	-0.125907	1.33797	-0.289311	-0.0290964	-1.25867	1.54356	1.18103	1.41975	-0.466284	-6.84802	0.0787179
Gpcpd1	Glycerophosphocholine phosphodiesterase GPCPD1	Q8C0L9-1;Q8C0L9;B0R058;Q8C0L9-2;A2AMD4	0.200116	-1.11656	-0.124802	0.418581	1.57529	-0.0654836	0.43811	-0.805409	-0.687226	-0.938933	-0.686703	0.430641	1.56858	0.880299	0.675558	-0.498088	-9.98613	0.0794146
Gpt	Alanine aminotransferase 1	Q8QZR5;Q566C3	1.60268	0.767177	0.0769995	-0.0343232	0.00930353	-0.111999	-0.547917	1.24586	0.0291183	-0.899383	-0.844411	-0.119901	-1.98255	-0.82056	0.15651	0.237966	-1.00771	0.307377
Gpx3	Glutathione peroxidase 3	P46412	-0.618186	-0.504731	1.4987	1.17457	-0.407527	-1.13265	-0.731616	-0.339472	1.13082	-0.0669812	1.00071	0.337085	-0.814609	-0.443013	-0.567196	0.285055	5.70327	0.175323
Gpx4;Hnrpll	Glutathione peroxidase;Phospholipid hydroperoxide glutathione peroxidase, mitochondrial;Phospholipid hydroperoxide glutathione peroxidase, nuclear	O70325-2;O70325;Q3TI34;Q76LV0;O70325-1;Q3TIF2;Q5XJZ8;Q91XR9;Q8K4U7	-0.142454	-0.623918	-1.07715	-0.704886	-0.66865	1.71324	0.750007	0.0915232	-0.795991	-0.280173	-1.04472	-0.386863	-0.451406	1.58543	0.0122789	1.226	-5.68283	0.16025
Grpel1	GrpE protein homolog 1, mitochondrial	Q99LP6;Q3UTB8	0.317721	-0.272408	-0.280125	-1.51779	-0.133145	0.241635	0.616171	0.829399	0.436193	-1.4562	-1.10378	0.207596	1.01731	0.116152	1.3315	0.581675	-5.28205	0.168656
Gulo	L-gulonolactone oxidase	P58710;Q8JZZ1;Q8K152;Q8K156	-0.532071	0.462562	0.742453	0.0239208	-0.822415	0.912479	-0.443008	0.99108	1.06305	-0.653109	-1.05656	-1.3819	0.598021	-1.17262	1.50021	0.658995	-3.08966	0.294965
Hal	Histidine ammonia-lyase	P35492;B2RXW1;Q8CE60;Q9D3I5	1.00627	0.512467	1.19054	0.164002	0.671786	0.0794227	-0.118293	0.335478	-0.894729	0.0595129	0.893113	0.710495	-1.70932	-0.310961	-2.60046	0.0390924	5.60408	0.2035
Hba;Hba-a1;Hba-a2	Hemoglobin subunit alpha	A8DUV1;Q61287;Q61649;Q8BPF4;Q91VB8;Q9CWS5;Q9CY06;Q9QWJ3;P01942;A8DUV3;Q9CY10	-0.181724	-1.28572	1.21891	1.10907	-0.371354	-0.930037	0.102589	0.126697	2.09209	0.247258	0.55069	0.993922	-0.312524	-0.74535	-1.60223	-1.24951	5.63055	0.205733
Hbb-b1		A8DUK7	-0.234461	-1.39707	1.25429	1.0458	-0.412478	-0.951957	0.111285	0.0997255	2.13542	0.293084	0.58206	1.05778	-0.294885	-0.715028	-1.55707	-1.14536	5.61412	0.216177
Hbb-b1		A8DV59	-0.186803	-1.32197	1.26349	1.12148	-0.32004	-0.989872	-0.0183566	0.00989388	2.16726	0.282154	0.656379	1.06391	-0.233979	-0.836516	-1.57537	-1.26941	5.98253	0.25389
Herc4	Probable E3 ubiquitin-protein ligase HERC4	Q6PAV2-1;Q6PAV2;Q6PAV2-2	-0.954992	0.954524	0.21682	1.14714	1.01817	1.28896	0.132579	-0.655965	0.438428	-1.29489	0.411903	0.134843	0.923006	-0.804802	-0.566418	-0.882892	10.8163	0.286473
Hmgcs1	Hydroxymethylglutaryl-CoA synthase, cytoplasmic	Q8JZK9;Q3UJ70;Q3UJQ2;Q3UKE7;Q3UWQ9;Q8K0I5	-0.807045	0.811	1.3659	2.22503	0.513753	0.677559	-1.31342	-0.780071	-0.123711	-0.235546	0.994278	-0.913135	0.605699	-0.945727	-0.549106	-0.644742	7.71174	0.0455556
Hnrnpk	Heterogeneous nuclear ribonucleoprotein K	P61979-2;P61979;Q3TJ38;Q3TL71;Q3TUA1;Q5FWJ5;P61979-1;Q3TG17	-0.78431	-0.814093	-0.704763	0.941766	0.887788	-0.207306	-0.734614	-0.926366	-0.0198613	-0.47166	0.255604	0.666168	1.02621	0.739878	-0.15034	0.0130113	11.3825	0.19299
Hnrnpl	Heterogeneous nuclear ribonucleoprotein L	Q8R081;Q9CVU5;Q3UMT7	-0.52103	-0.737866	-0.827477	-0.381187	1.42497	-0.218312	-1.04655	-0.791186	0.271556	-0.745144	0.588921	1.09639	1.38277	0.448796	-0.582123	-0.523474	10.6074	0.22059
Hnrnpul2	Heterogeneous nuclear ribonucleoprotein U-like protein 2	Q00PI9	-0.640054	0.328922	0.01924	1.3389	1.7685	0.210367	-1.23547	-0.443301	-0.406366	0.0103904	0.0635522	0.0170276	0.293069	0.893918	-0.867212	-1.02664	9.90284	0.255084
Hsd17b4	(3R)-hydroxyacyl-CoA dehydrogenase;Enoyl-CoA hydratase 2;Peroxisomal multifunctional enzyme type 2	P51660;Q3TT11;Q3UHW2	0.326044	0.494083	-0.0284149	-1.13159	-1.24758	1.01006	-1.16079	0.455961	0.266397	0.574469	-0.561433	-0.514651	-1.25008	0.671756	1.08204	0.922091	-1.81419	0.286924
Hsp90ab1	Heat shock protein HSP 90-beta	P11499;Q71LX8;Q80YC2;Q811H6	-0.415957	0.275617	0.125949	-0.614747	-2.35523	-0.517869	-0.176453	0.638228	1.07015	0.669253	-0.264871	-1.53428	-0.197734	0.690893	1.7016	0.863769	-1.78502	0.0175862
Hspa8	Heat shock cognate 71 kDa protein	P63017;Q3KQJ4;Q3TB63;Q3TEK2;Q3TF16;Q3TH04;Q3TH56;Q3TQ13;Q3TRH3;Q3TZJ3;Q3U9L2;Q3UBA6;Q3UDS0;Q3ULM1;Q3UBR0;Q3UXU1;Q504P4;Q9QZ38	-0.427773	-0.583037	-0.588024	-1.24071	-1.85549	-0.371769	0.83538	0.600767	0.704896	0.623929	-0.328947	-1.2463	0.0332057	0.98778	2.19622	0.571272	-3.40409	0
Hsph1	Heat shock protein 105 kDa	Q61699-1;Q61699;Q8C6H1;Q61699-2	-0.344945	-0.387555	-0.66848	-1.16134	-1.79118	-0.546346	0.0865068	0.0558521	0.502519	0.97343	-0.0414632	-1.17353	0.440375	1.04171	1.71324	0.690821	-3.12569	0.16174
Idi1	Isopentenyl-diphosphate Delta-isomerase 1	P58044	-0.968731	-0.70644	1.04584	1.90476	0.587512	0.147842	-0.686981	-1.04232	-0.277227	0.0810533	0.635166	-0.933022	1.38312	-0.560354	0.320209	-0.561341	9.75752	0.155037
Igh-3;Ighg	Ig gamma-2B chain C region	Q8R3H6;Q91Z05;P01867-1;P01867;P01867-2;Q5R3X7;Q5R3X8;Q5R3X9;Q5R3Y0;Q569X1	-1.00412	0.62826	1.32386	1.5773	0.782749	0.121832	-0.418403	-0.128991	-0.262535	0.939136	0.669563	0.0123658	-0.223088	0.111317	-2.53335	-1.51114	7.91178	0.0182143
Iqgap2	Ras GTPase-activating-like protein IQGAP2	Q3UQ44;B9EKK3;Q3TU73;Q7TMU5;Q811L1;Q8BV47;Q8C9I3	0.0441117	-0.2914	-0.113318	-0.563973	1.26456	1.20604	-0.977812	0.54591	-0.0525706	-1.3698	-1.89739	0.498684	-0.0847437	0.651467	0.198615	0.411667	-8.28575	0.28371
Itih2	Inter-alpha-trypsin inhibitor heavy chain H2	Q61703;Q3UEG7;Q8K016	-0.472809	0.146378	0.0846775	0.901245	0.801851	-0.329296	-0.656779	-2.78712	1.02824	0.223215	0.885498	0.202851	0.542728	0.243285	-0.661203	-0.48276	8.73567	0.285319
Kng1	Bradykinin;Kininogen-1;Kininogen-1 heavy chain;Kininogen-1 light chain	O08677-1;O08677;O08677-3;O08677-2	0.354374	0.128349	1.7677	1.44152	0.64427	-0.777708	-0.738781	0.427636	0.624348	-0.485963	0.575185	0.55052	-0.353361	-0.99211	-1.62972	-1.46402	6.21687	0.0545946
Kng2		Q6DMP4;Q6S9I3;Q6S9I2;Q6S9I0	-0.801126	-1.66702	-0.40532	0.488361	1.37445	0.247897	-1.30595	0.140087	0.110262	0.679165	0.742631	0.849954	-0.38796	1.05001	-0.510953	-1.23399	9.92176	0.257755
Ldlr	Low-density lipoprotein receptor	P35951;Q3TVR4;Q3U8R7;Q6GTJ9;Q8VCT0;Q91ZJ1;Q3TDD1	0.0262462	-0.156354	-0.124203	-0.0442808	0.159512	1.47778	1.41324	0.344684	-1.44134	-1.26833	-0.178493	-0.989453	0.591228	0.845699	-0.642975	-0.444388	-7.88672	0.248825
Lmna	Lamin-A/C;Prelamin-A/C	P48678-1;P48678;B3RH23;Q3U7I5;Q3UCU3;Q8BNX5;P48678-2;B3RH24;Q3U733;P48678-3;Q9CTL2	-0.539177	-0.284441	0.274532	1.17518	0.870684	0.439088	-0.444653	-0.681975	-0.791511	-1.03609	0.272972	0.300852	0.127338	0.140169	-1.24856	-0.00245329	9.33974	0.216461
Lmnb1	Lamin-B1	P14733;Q8C553	0.950651	-0.257662	0.556993	0.891351	0.77056	0.154829	-0.71026	-0.410454	-0.563357	-0.919129	-0.00188471	1.0222	-0.908599	0.788931	-2.109	0.0220037	9.26745	0.252369
Lpin2	Phosphatidate phosphatase LPIN2	Q99PI5-1;Q99PI5;Q3UWC4;Q571N3	-0.352535	-0.325428	-0.658907	0.231174	1.48146	0.420603	-0.421198	-0.368665	-1.02659	-0.911792	0.167969	1.92968	1.82009	-0.957285	-0.772251	-0.305409	11.4195	0.155125
Lrp1	Low-density lipoprotein receptor-related protein 1 515 kDa subunit;Low-density lipoprotein receptor-related protein 1 85 kDa subunit;Low-density lipoprotein receptor-related protein 1 intracellular domain;Prolow-density lipoprotein receptor-related protein 1	Q91ZX7;Q3U454;Q811K6;Q8C4T5	-1.9009	-0.94863	-0.648148	0.227747	0.135955	-0.481869	-0.830412	-0.922828	-0.0528948	0.18483	-0.0276339	0.404603	2.04447	0.698091	0.886635	-0.732767	11.4178	0.159967
Lrpprc	Leucine-rich PPR motif-containing protein, mitochondrial	Q6PB66	0.520584	0.0229708	0.260323	-0.583326	-0.0898905	-0.753358	0.778988	0.728611	1.1262	-1.18379	-0.374114	-0.839824	-0.374114	-0.638927	1.35575	1.85963	-2.56986	0.17566
Lum	Lumican	P51885	-0.789708	-0.757492	2.03676	2.1785	-0.0485164	-0.324973	-0.333563	-1.13874	-0.343568	-0.219406	0.737953	0.146843	-1.02547	-0.444067	-1.57646	-0.243681	7.24037	0.1764
Man2a1	Alpha-mannosidase 2	B9EHS6;Q8C4L1;P27046	0.00962576	-0.801267	-1.16342	-1.14305	-1.01903	-0.177444	0.587598	-0.150618	1.11218	0.341838	-1.30287	-0.157621	0.357924	0.993775	1.94686	-0.184431	-4.07018	0.1638
Mettl7a1		Q5K4Q9;Q8C6B0;Q1XG79;Q9D7S5	1.19484	-0.420949	-1.38914	-1.44137	-0.355316	-0.209896	-0.566707	0.512741	0.89927	-0.467993	0.455813	-0.834328	-0.983721	-0.549844	1.84662	0.356291	-2.32221	0.0423143
Mettl7b	Methyltransferase-like protein 7B	Q9DD20	0.534938	-0.256732	-0.820298	-0.709174	-0.96446	0.259127	-1.31886	0.938983	1.25067	0.0548364	-0.137365	-0.82325	-1.00974	1.60031	0.387784	0.942691	-2.88676	0.259507
Mia3	Melanoma inhibitory activity protein 3	Q8BI84-1;Q8BI84;Q8BI84-2	0.89159	0.068031	-1.48002	-0.317386	-0.176492	0.879271	0.884342	-0.309751	-0.244722	-0.0496679	-1.10678	-0.587641	0.112675	0.413141	-0.224869	0.0758456	-5.26158	0.275826
Mocs2	Molybdopterin synthase catalytic subunit	Q9Z223-2;Q9Z223	0.505923	0.306337	0.278751	-0.215966	0.179668	-0.85141	-0.0860394	-0.00709656	0.252758	0.17488	-0.544205	-1.42351	-1.04541	-0.0659803	2.07907	0.600692	-1.37471	0.253836
Mtss1	Metastasis suppressor protein 1	Q8R1S4-1;Q8R1S4;Q6ZQB7;Q8R1S4-2	-0.718937	-0.530843	-0.74158	-1.06043	0.450239	0.628893	0.618154	0.72531	-0.371808	-0.547866	-1.93195	-0.00202483	0.574397	1.05732	0.921778	0.503998	-6.54298	0.01568
Mug1	Murinoglobulin-1	P28665	-0.6711	-0.101485	-0.214281	1.30041	0.485446	-1.57603	-0.533953	-0.87885	1.11722	0.425833	0.850588	1.45943	0.888924	-0.742173	-1.03765	-1.34128	7.46452	0.0170435
Mug2	Murinoglobulin-2	P28666	-0.422653	0.630806	0.385373	1.05956	0.911476	-1.20189	-0.769974	-0.942215	0.352308	0.564593	0.837804	0.712975	0.343141	-0.653682	-2.06212	-0.325906	7.05843	0
Mvp	Major vault protein	Q9EQK5;Q3THX5;Q3U7S9;Q8C2S9;Q922X6	-0.355914	-0.254514	-0.895435	-0.0243037	0.591551	0.0179778	-0.394536	-0.550279	0.990638	-2.00143	-0.720555	0.895618	2.14621	1.07525	-0.418933	-0.441832	-10.2169	0.166488
Naa15	N-alpha-acetyltransferase 15, NatA auxiliary subunit	Q80UM3;Q8C5M5;Q8K2S4	1.87416	-0.852303	-0.525284	-0.796034	-0.889462	0.438283	0.66274	0.455849	-0.341498	-0.599591	-1.29858	-1.32988	1.06777	0.829303	0.37936	-0.538559	-5.25879	0.319384
Nasp	Nuclear autoantigenic sperm protein	B1AU75;Q3TTH5;Q99MD9-1;Q99MD9;B1AU76;Q99MD9-2;B1AU77	-0.70596	-0.678584	-0.345242	0.134411	0.840309	0.329638	-0.95822	-0.691151	-1.12391	-0.331323	-0.165188	-0.722863	1.40635	0.777622	0.813203	-0.100827	-10.1575	0.16352
Ndrg2	Protein NDRG2	Q9QYG0-1;Q9QYG0;Q8CGR9;Q9QYG0-2;Q9CTJ5	1.05069	-0.147882	0.143267	-0.439363	0.0860407	0.488696	0.574581	1.2233	0.488696	-1.05199	-1.50499	-1.7891	-0.562722	0.132737	1.07524	0.250383	-3.68263	0.120898
Ndufs1	NADH-ubiquinone oxidoreductase 75 kDa subunit, mitochondrial	Q3TIU7;Q3UIQ2;Q3UQ73;Q91VD9	0.135328	-1.1812	-0.352075	0.127234	1.41566	-0.395756	-0.471026	0.20223	0.410117	0.0827386	1.03557	1.90091	0.0989088	-0.914242	-2.00517	-0.134576	7.61416	0.285655
Ndufv1	NADH dehydrogenase [ubiquinone] flavoprotein 1, mitochondrial	Q91YT0	-0.152716	-0.413712	-0.444788	0.431416	1.07687	-0.231043	-0.289088	-0.309157	0.509298	-0.269011	0.546019	1.5773	0.626515	-0.447004	-1.48367	0.0722727	9.0155	0.312301
Pah	Phenylalanine-4-hydroxylase	Q3UEH8;Q91WV1;P16331	-0.375215	-0.807897	-0.89566	0.427605	0.566091	0.0611593	-0.00331842	0.372218	-0.667677	-0.339386	-1.38343	-1.26412	-0.254533	2.1041	1.91853	0.600887	-6.49275	0.0163333
Pck1	Phosphoenolpyruvate carboxykinase, cytosolic [GTP]	Q9Z2V4;A2APF6;Q8BSX3;Q8CI37	-1.00256	-1.32062	-1.68176	-0.0506941	0.535572	0.370463	0.508702	-1.27038	0.128019	-0.0690625	-0.124108	0.334649	2.20552	1.48151	0.591279	-0.553701	-9.62946	0
Pdcd4	Programmed cell death protein 4	Q61823	-0.0478752	0.580832	1.15961	1.36705	0.560442	-1.29002	-0.92722	-0.0659255	-0.164635	0.283581	0.622894	1.1466	0.141409	-0.864978	-0.536351	0.151322	5.83339	0.0858636
Pdzk1	Na(+)/H(+) exchange regulatory cofactor NHE-RF3	Q9JIL4	0.0751457	-0.679616	-1.24822	0.34965	0.0346413	0.590673	-0.405582	-0.437488	-0.519425	-0.560331	-0.995608	-0.184679	0.471311	0.70319	0.647239	0.263369	-8.22194	0.220337
Pgrmc1	Membrane-associated progesterone receptor component 1	O55022;Q3TFP8;Q3TH84;Q3TXU8	0.789591	0.803324	-0.00688131	-0.0808588	-0.394812	0.527573	-0.488127	0.551177	0.0299843	-0.645478	-0.85511	-0.254223	-1.77964	-0.976323	0.859952	1.06197	-2.05913	0.286079
Pigr	Polymeric immunoglobulin receptor;Secretory component	O70570;Q8R544	0.729756	0.157995	0.167099	0.682989	0.313799	-1.33184	-1.78076	0.671327	0.0693739	0.650158	-0.0503334	0.631141	-1.43203	-0.563972	-0.176599	0.79921	3.19392	0.250277
Pkm	Pyruvate kinase isozymes M1/M2	P52480-1;P52480;P52480-2	-1.46372	-0.792241	-0.0404816	1.53854	-0.335412	-0.699459	-1.00975	0.0363412	0.397265	0.61871	1.52345	0.419286	-0.342948	0.412991	-0.0619325	-0.919569	7.36366	0.284335
Pon1	Serum paraoxonase/arylesterase 1	P52430;Q91X30	1.04476	1.16092	0.748498	-0.0973999	0.113628	0.0852321	0.198636	1.03144	0.462805	-1.53716	-1.56964	-0.69451	-1.04808	-1.52439	0.470366	1.25535	-1.31285	0.163014
Por	NADPH--cytochrome P450 reductase	P37040;Q05DV1	0.602083	-0.65279	-0.0469375	-0.882255	0.371731	1.42044	0.068943	1.12775	-0.35636	-0.492853	-1.3727	-1.17255	-0.44868	1.00195	0.728178	0.783633	-5.05658	0
Ppm1g	Protein phosphatase 1G	Q61074	-0.28724	-1.28021	-2.11799	-0.164509	0.484906	-0.194334	0.966103	1.07753	-0.57786	-0.926916	-0.147711	0.00602714	0.8983	1.3187	-0.348309	-0.129029	-7.84703	0.1626
Prdx1	Peroxiredoxin-1	P35700;B1AXW7;Q3U9J9;B1AXW6;B1AXW5;B1AXW4	-1.40448	-0.24299	0.176031	-0.779809	-0.785301	0.614676	-0.239805	0.506747	0.472602	-1.45188	-1.25223	0.280544	0.441337	1.52301	1.4624	0.613046	-7.07823	0.232261
Prdx2	Peroxiredoxin-2	Q61171;Q5M9N9	0.00859957	-0.0724916	1.0274	1.1996	-0.266659	-0.505846	-0.383528	-0.0787165	1.81032	-0.157406	0.323459	1.20313	-0.920432	-1.18577	-1.3543	-1.08518	5.28868	0.0839556
Proc	Activation peptide;Vitamin K-dependent protein C;Vitamin K-dependent protein C heavy chain;Vitamin K-dependent protein C light chain	P33587	-0.961391	-0.219965	0.629099	0.378683	0.995402	-0.438086	-0.948516	-0.458315	-0.138051	0.000127953	1.19579	1.26197	0.740279	-0.585232	-0.589552	0.268516	8.45774	0.257383
Rab1;Rab1A	Ras-related protein Rab-1A	P62821;Q0PD67;Q3UB66;Q5SW88;Q6ZPF0	-0.639619	-0.388357	-0.19121	-1.85058	-1.30522	-1.04305	0.430833	0.702731	1.43685	0.477487	0.93964	-0.775641	0.481973	0.4361	1.06001	0.293733	-1.63083	0.285874
Rab10	Ras-related protein Rab-10	P61027;Q3U621;Q4FJL0	0.877838	-0.220002	-0.860127	-1.93805	-0.4378	-0.433046	-0.220481	1.07539	0.668233	-0.737262	-0.256683	0.0911162	-0.941211	0.420513	1.29257	-0.130574	-3.20516	0.161547
Rab14	Ras-related protein Rab-14	Q91V41;Q50HW9;Q50HX0;Q50HX1;Q50HX2;Q50HX3;Q50HX4;A2AL34;Q3U9E0	-0.0272749	-0.187203	-0.566682	-1.84081	0.0305935	-0.633499	0.629844	0.675702	0.759099	0.181009	-0.282259	-1.36135	-0.221379	0.314524	1.66949	0.378512	-3.43919	0.167065
Rab7;Rab7a	Ras-related protein Rab-7a	P51150;Q4FJQ0	0.423755	-0.259851	-0.360188	-1.51917	-0.971898	0.173086	0.307718	-0.107406	0.968645	-0.648905	0.0989806	-1.20807	0.314936	1.10962	0.616815	-0.195718	-3.79736	0.248403
Reep6	Receptor expression-enhancing protein 6	Q9JM62-2;Q9JM62;Q9JM62-1	-0.503988	-0.196835	-0.0236904	-0.205563	-0.742441	-0.398172	0.0211012	1.88691	0.513231	0.00529862	-0.273703	-0.784978	-0.722394	-0.317909	1.81207	-0.0905817	-2.30371	0.214636
Rsl1d1		Q3TAJ5;Q3TGI9;Q3TH37;Q3TLJ3;Q3TN25;Q3TS64;Q3UL54;Q8BVY0;Q8K235;Q9CSF9	-0.61724	-1.63415	-0.853417	-0.873483	0.426311	1.40709	0.64008	1.45624	0.314985	0.626193	-1.53295	-0.797105	0.0558048	0.871224	0.340139	-0.0862115	-5.58313	0.285982
Sacm1l	Phosphatidylinositide phosphatase SAC1	Q9EP69;B0LAE6	0.359922	-0.232407	1.06205	-0.964889	-0.81443	-0.975445	-0.225771	0.430181	1.05574	0.448085	-0.451927	-0.835711	-0.762032	0.759974	0.670686	0.557853	-0.493939	0.276312
Sar1a		Q3TXJ4;Q99JZ4	0.530251	0.344741	-0.106195	-3.69558	-0.255608	0.4579	-0.526357	0.855518	0.468553	-0.328494	-0.337184	0.378826	-0.0807234	0.269776	0.763007	0.665481	-3.22806	0.164329
Serpinc1	Antithrombin-III	P32261;Q543J5	-0.715522	-0.452924	2.1558	1.15931	0.473098	-0.241149	-0.397782	-0.0590742	1.55357	0.0522182	0.93834	0.281671	-0.41753	0.333984	-1.45455	-1.54436	6.98808	0.164432
Serpinf2	Alpha-2-antiplasmin	Q61247;Q5ND36;Q5ND35	0.168662	-0.843191	1.26017	1.34117	-0.0397154	-1.24099	-0.962756	-0.474959	1.42928	0.992606	0.571212	1.08955	0.0377124	-1.04909	-0.701687	-0.826676	5.51741	0.0148571
Sf3b1	Splicing factor 3B subunit 1	Q99NB9;A0JLN0;Q3UIB4;Q3US00;Q8C2Y9	-0.377004	-1.4563	-0.587511	0.0748147	1.52104	-1.37411	0.115817	-0.349308	-0.37952	0.324394	1.20802	-0.0478032	1.43129	0.731686	-1.01328	-0.329151	10.9797	0.307642
Slc10a1	Sodium/bile acid cotransporter	O08705;O35940	0.351372	0.176459	0.423137	-0.0622316	0.6511	1.2838	0.792876	0.608319	-1.02702	-2.08273	-1.71242	-0.278651	0.262514	0.013609	0.410964	0.887914	-6.87272	0.160976
Slc1a2	Excitatory amino acid transporter 2	Q3USU5;P43006-1;P43006;Q3UYK6;P43006-2;A2APL8;A2APL5;P43006-3;A2APL7;A2APM7;A2APM8	0.196696	0.673194	-0.263637	-1.46236	-0.0293921	1.24613	0.584891	1.00065	0.0895584	-0.846091	-1.33801	-1.44901	0.339521	-0.53229	1.43115	0.690517	-5.01841	0.0261515
Slc38a3	Sodium-coupled neutral amino acid transporter 3	Q9DCP2	0.269471	-0.294742	-0.465935	-0.772255	0.166847	1.06115	-0.554332	1.20189	-0.488709	-0.27907	-1.25255	-2.20226	-0.1959	1.54879	0.896592	0.433244	-5.20113	0.0178182
Slc4a1	Band 3 anion transport protein	P04919-1;P04919;Q3TA19;Q3TAJ4;Q3TNH7;Q3TNL6;Q3TZ12;Q3TZ29;Q3TZG9;Q3TZJ1;Q3U065;Q53ZN9;P04919-2	-0.258547	0.665275	0.748484	1.23558	-0.29846	-0.44753	-0.318465	-0.329433	1.36308	-0.255826	0.618498	1.20939	-0.443187	-2.1304	-0.673598	-0.487277	5.02049	0.236182
Slc7a2	Low affinity cationic amino acid transporter 2	P18581-2;P18581;Q8R2J2;P18581-1;Q8R2J3	-0.405493	-0.824573	-0.970127	0.866485	1.71693	1.4942	-0.3462	-0.667515	-0.942618	-0.804735	-0.67201	0.724953	0.916521	1.77408	-0.590594	-0.420047	-10.401	0
Slc9a3r1	Na(+)/H(+) exchange regulatory cofactor NHE-RF1	P70441-1;P70441;Q3TG37;Q9R1A1	1.18705	-0.912269	0.0501598	-1.17265	-0.100507	0.172721	0.200913	0.944812	0.0101118	-1.09191	-1.31475	-1.01567	-0.00829853	0.090717	0.0291723	0.317099	-3.94561	0.162448
Slco1a1	Solute carrier organic anion transporter family member 1A1	Q9QXZ6;Q53ZW9;Q7TQB3	-1.29247	-0.185254	-0.979607	-0.226456	-0.399689	0.249126	-0.153235	0.306841	0.628449	-0.664904	-1.30776	-0.149689	1.70105	0.707577	2.04902	-0.304672	-7.65522	0.162157
Slco1b2	Solute carrier organic anion transporter family member 1B2	Q9JJL3-2;Q9JJL3;Q9JJL3-1	0.0772213	-0.19088	-0.581808	-0.127068	0.548356	0.264149	0.270268	0.806266	0.102545	-0.814791	-0.939634	0.438697	0.739848	0.261705	0.772439	0.049545	-7.16533	0.154035
Snap47	Synaptosomal-associated protein 47	Q8R570-1;Q8R570;Q8R570-2;B2FDF6	0.398901	-0.521798	-0.131742	-0.778179	-0.608128	-0.790106	-0.132713	0.925472	1.37546	0.0248651	-0.768076	-0.744163	0.302674	-0.142151	1.88786	-0.676614	-2.57373	0.163986
Sqrdl	Sulfide:quinone oxidoreductase, mitochondrial	Q9R112;Q3UDS4;Q8BW20	0.0899346	0.00259165	-0.00126038	-1.41583	-1.23325	-0.110359	0.500342	0.433099	0.605588	0.0485095	0.0207074	-1.99997	0.262849	1.01337	1.74333	1.21145	-3.26683	0.0721316
Tars	Threonine--tRNA ligase, cytoplasmic	Q9D0R2;Q3U630;Q99KJ4	-1.00716	1.47872	1.03336	-0.0883337	-0.623738	-0.56395	-1.21364	-0.218355	0.670241	-0.560959	0.328869	-0.0640949	1.49765	-1.25774	-0.323865	-1.30179	6.4581	0.162148
Tat	Tyrosine aminotransferase	Q8QZR1;Q3UEH2	0.226368	-0.571879	-1.07022	-0.715318	0.925325	1.35494	1.2695	0.236106	-0.506285	-1.12839	-1.51093	-1.4601	0.809714	1.51795	0.892133	0.369835	-6.69099	0
Tdo2	Tryptophan 2,3-dioxygenase	P48776;C5NSA7;Q80Z63;Q8VCW3	-0.988028	-0.696405	-0.938453	0.180854	1.32925	0.657424	0.295256	-1.83597	-0.723458	-0.871922	-0.166905	0.336039	1.66131	1.5096	0.385753	-0.44756	-10.5089	0
Thnsl2	Threonine synthase-like 2	Q80W22	-0.778662	1.04378	-0.416914	-0.444111	0.147367	1.20606	1.19151	-0.13015	-0.619007	-2.10567	-0.393167	0.61227	0.10398	0.537264	1.28479	0.770731	-7.82798	0.238746
Thrap3	Thyroid hormone receptor-associated protein 3	Q569Z6;A2AJI4;Q3U503;Q8BV76;Q8BZN7;Q8R353	-0.490476	-0.245251	-0.732783	0.538903	1.31709	-0.0441807	-0.311191	-0.284065	-1.16812	-1.18296	-0.0166946	0.707154	0.763413	0.759331	0.26618	0.141071	-11.0593	0.0325882
Thrsp	Thyroid hormone-inducible hepatic protein	Q62264;Q543J4;Q8BPB6	0.389401	0.395079	0.565987	-1.06164	-0.487098	1.25001	1.24477	0.800322	0.0899309	-1.58323	-0.967633	-1.08904	-0.947588	-0.546426	1.27994	1.29181	-3.83047	0.0156
Tomm70a	Mitochondrial import receptor subunit TOM70	Q9CZW5;Q3TSX8;Q80TT4;Q8BNI6	-0.0881582	-1.62941	-1.57971	-0.58285	0.165088	0.335068	0.92542	0.429245	-0.365235	-0.215457	-0.554306	0.645166	1.99165	0.338003	0.648134	0.0338396	-8.00345	0.153364
Tpi1	Triosephosphate isomerase	P17751	-0.0646385	1.03689	0.755569	1.69394	-0.131944	-1.39345	-1.1906	-0.822655	-0.0646385	-0.103845	0.0901764	-0.432899	0.997811	-0.422594	0.321193	-0.640159	7.41873	0.217589
Tradd	Tumor necrosis factor receptor type 1-associated DEATH domain protein	Q3U0V2;B2RRZ7	-0.221173	-1.55456	1.25207	0.92519	0.16502	-0.69539	-0.0974072	0.323962	1.16658	0.432394	0.431995	0.906645	0.0560611	-0.690005	-2.38387	-0.602526	6.44388	0.25873
Ttpa	Alpha-tocopherol transfer protein	Q8BWP5;A2AIT6;Q499J1;Q499J3;A8Y5N9;Q8QZU5	-0.436715	0.082859	0.18788	-1.84183	0.512328	0.816211	-0.208912	0.665845	0.0890235	-1.17204	-0.334198	-0.782854	-0.428692	0.512328	1.26437	0.602623	-5.44957	0.213955
Ttr	Transthyretin	P07309;Q5M9K1;Q9D6A4	0.044501	0.193585	1.16605	1.08065	-0.28905	-0.807421	-0.553963	-0.271382	1.26219	0.111368	0.621852	1.53925	-0.368	-1.33617	-2.37358	-0.282866	5.61181	0
Txndc9	Thioredoxin domain-containing protein 9	Q9CQ79	0.705289	-0.509538	-0.413948	-0.45225	-1.61071	0.722055	0.747804	0.53008	0.137777	-0.00947167	-0.0800504	-1.57087	-0.649822	0.484485	0.0979489	-0.0483012	-3.25811	0.255209
Ugdh	UDP-glucose 6-dehydrogenase	O70475;Q3TI06;Q3TJ71;Q3TJE8;Q3TS38;Q3UIZ1	-0.959837	-0.508219	-0.322074	-0.336025	-0.91253	0.435856	0.222236	-0.0689974	0.230691	-1.2332	0.280492	-0.488699	-0.106088	2.59484	0.548506	0.394614	-6.45794	0.257952
Upf1	Regulator of nonsense transcripts 1	Q9EPU0-1;Q9EPU0;Q9EPU0-2	-0.424227	-0.996171	-1.27752	-0.6756	-1.01578	0.437773	0.0954756	0.303986	0.767945	0.128728	0.340055	-1.03324	1.27162	0.542996	2.38397	0.573618	-5.81431	0.236352
Vamp8	Vesicle-associated membrane protein 8	O70404;Q3V4C2	-0.58051	-1.03901	-1.07977	-0.605141	-0.320206	0.607379	-0.443598	-0.657169	0.429133	-1.00238	-0.480132	-0.213641	1.26694	1.24373	1.12913	-0.185394	-8.39445	0.116157
Vcp	Transitional endoplasmic reticulum ATPase	Q01853;Q8BNF8	0.0255249	-0.140676	-1.01456	0.7059	-0.80217	-0.653991	0.0963526	-0.236749	0.322111	-1.21446	-0.97748	-0.192488	-0.14368	1.55324	1.03683	0.791142	-5.78738	0.2488
Vim	Vimentin	P20152;A4IF59;Q3TFD9;Q3TWV0;Q3U6S1;Q3UAX1;Q3UD36;Q3V2S4;Q5FWJ3	-0.455842	0.0867789	1.49573	2.87751	-0.0754847	-0.565112	-0.666551	-0.672359	0.0133387	-0.288494	1.69659	-0.474703	-0.293269	0.197681	-1.13362	-0.131162	7.36074	0.11848
Vps26a	Vacuolar protein sorting-associated protein 26A	P40336-1;P40336;P40336-2	-0.323586	-0.649862	0.06554	-0.236728	-0.306543	0.986779	0.298399	0.319321	-0.283469	-0.307681	-0.248142	-0.285745	1.26195	0.709327	0.769991	0.534345	-7.18574	0.287301
Xrcc6	X-ray repair cross-complementing protein 6	P23475	0.297925	0.0865374	1.21606	1.06625	1.77744	0.3007	-0.423721	-0.356284	-0.755196	-1.1463	0.292125	0.050048	-0.555682	-0.576256	-0.747123	-0.436048	9.59526	0.256993
Ythdf3	YTH domain family protein 3	Q8BYK6-3;Q8BYK6;Q8BYK6-1;Q7TN20;Q8BVC6;Q8R5D2;Q8BYK6-2	0.234155	-0.00173561	-0.8693	-1.91541	-0.430054	0.0888377	0.634756	0.113911	0.138073	-0.465368	-0.53468	-0.786169	0.800067	-1.42441	1.09199	0.716434	-3.70987	0.255333
