# Supplementary material for: In-Vivo Quantitative Proteomics Reveals a Key Contribution of Post-Transcriptional Mechanisms to the Circadian Regulation of Liver Metabolism
Source: PLoS Genet. 2014 Jan 2;10(1):e1004047. doi: 10.1371/journal.pgen.1004047 (PMC3879213; doi:10.1371/journal.pgen.1004047)
Supplement: Table S3 — Enriched protein categories among the circadian liver proteome. Underlined categories are represented in Figure 2C and 2D. (XLSX) [file pgen.1004047.s008.xlsx]

## Sheet: KEGG
Category value	% in total	% in rhythmic	Enrichment factor	P value
Phenylalanine, tyrosine and tryptophan biosynthesis	0.127714	1.06952	8.3743	0.01884
Caffeine metabolism	0.223499	1.60428	7.178	0.0057572
African trypanosomiasis	0.159642	1.06952	6.6995	0.029542
Aminobenzoate degradation	0.351213	2.13904	6.0904	0.0026666
Linoleic acid metabolism	0.478927	2.6738	5.5829	0.001188
Complement and coagulation cascades	0.925926	4.81283	5.1979	2.4751e-05
ABC transporters	0.446999	2.13904	4.7853	0.0067471
Bile secretion	0.83014	3.74332	4.5093	0.00051619
Primary bile acid biosynthesis	0.41507	1.60428	3.8651	0.032678
Carbon fixation in photosynthetic organisms	0.446999	1.60428	3.589	0.039136
PPAR signaling pathway	1.24521	3.20856	2.5767	0.018933
Drug metabolism - other enzymes	1.1175	2.6738	2.3927	0.038409
Retinol metabolism	1.37292	3.20856	2.337	0.027792
Drug metabolism - cytochrome P450	1.97957	4.27807	2.1611	0.019018
Metabolism of xenobiotics by cytochrome P450	1.59642	3.20856	2.0098	0.047451
Protein processing in endoplasmic reticulum	2.58621	4.81283	1.861	0.029098
Ribosome	2.49042	0	0	0.0077207

## Sheet: GOCC
Category value	% in total	% in rhythmic	Enrichment factor	P value
extracellular region part	4.1507	11.7647	2.8344	3.8093e-06
integral to plasma membrane	1.1175	5.34759	4.7853	1.9397e-05
intrinsic to plasma membrane	1.21328	5.34759	4.4075	4.1862e-05
fibrinogen complex	0.159642	2.13904	13.399	5.8033e-05
hemoglobin complex	0.0957854	1.60428	16.749	0.00020964
brush border membrane	0.223499	2.13904	9.5707	0.00036007
membrane part	24.9361	34.7594	1.3939	0.00053151
extracellular space	2.93742	7.48663	2.5487	0.00063381
intracellular part	83.3653	74.8663	0.89805	0.00066687
plasma membrane part	6.86462	12.8342	1.8696	0.00096578
intrinsic to membrane	15.0702	21.9251	1.4549	0.0026972
integral to membrane	14.8148	21.3904	1.4439	0.0033756
connexon complex	0.063857	1.06952	16.749	0.0035469
endoplasmic reticulum membrane	5.55556	10.1604	1.8289	0.0036887
basolateral plasma membrane	0.957854	3.20856	3.3497	0.0059235
extracellular region	2.77778	5.88235	2.1176	0.0083359

## Sheet: GOMF
Category value	% in total	% in cycling	Enrichment factor	P value
iron ion binding	2.87356	10.6952	3.7219	1.2605e-07
heme binding	2.20307	9.09091	4.1265	2.4158e-07
tetrapyrrole binding	2.26692	9.09091	4.0102	3.7424e-07
oxidoreductase activity, acting on paired donors, with incorporation or reduction of molecular oxygen	2.49042	9.09091	3.6503	1.5185e-06
monooxygenase activity	2.01149	6.95187	3.4561	4.7528e-05
oxygen binding	0.287356	2.6738	9.3048	7.1486e-05
oxidoreductase activity, acting on paired donors, with incorporation or reduction of molecular oxygen, NADH or NADPH as one donor, and incorporation of one atom of oxygen	0.510856	3.20856	6.2807	0.00018498
anion transmembrane transporter activity	0.510856	3.20856	6.2807	0.00018498
oxygen transporter activity	0.0957854	1.60428	16.749	0.00020964
organic acid transmembrane transporter activity	0.574713	3.20856	5.5829	0.00038043
carboxylic acid transmembrane transporter activity	0.574713	3.20856	5.5829	0.00038043
oxidoreductase activity, acting on paired donors, with incorporation or reduction of molecular oxygen, reduced flavin or flavoprotein as one donor, and incorporation of one atom of oxygen	0.862069	3.74332	4.3422	0.00065648
aromatase activity	0.63857	3.20856	5.0246	0.00070464
bile acid transmembrane transporter activity	0.127714	1.60428	12.561	0.00078925
