# Supplementary material for: In-Vivo Quantitative Proteomics Reveals a Key Contribution of Post-Transcriptional Mechanisms to the Circadian Regulation of Liver Metabolism
Source: PLoS Genet. 2014 Jan 2;10(1):e1004047. doi: 10.1371/journal.pgen.1004047 (PMC3879213; doi:10.1371/journal.pgen.1004047)
Supplement: Table S4 — Circadian rhythmic proteins with oscillating mRNA in the mouse liver. (XLSX) [file pgen.1004047.s009.xlsx]

## Sheet: Table S4
Gene name	Protein name	Uniprot	mRNA Phase CT	mRNA q-value	Prot Phase CT	protein q-value	Time lag (hours)
Abca1	ATP-binding cassette sub-family A member 1	B1AWZ8;Q8BPY1;P41233	18.3688	0.0932945	16.969	0.280559	22.6001
Abca6	ATP-binding cassette sub-family A member 6	A2A6R3;Q8K441-1;Q8K441	15.0071	0.100864	14.8983	0.153538	23.8912
Abca8b	ATP-binding cassette sub-family A member 8-B	Q8K440-1;Q8K440;A2AM56;Q8K440-2	4.80328	0	9.99976	0.207574	5.19648
Abcc2	Canalicular multispecific organic anion transporter 1	Q8VI46;Q9ESU2;Q9JIH8;Q9JL42;Q8VI47	9.10841	0	17.1386	0.0162222	8.03018
Acbd5	Acyl-CoA-binding domain-containing protein 5	Q5XG73-1;Q5XG73;Q5XG73-3;Q5XG73-2;Q5CZX6	6.30193	0.000182222	18.7213	0.320448	12.4194
Adck3	Chaperone activity of bc1 complex-like, mitochondrial	Q60936-1;Q60936	0.976586	0	4.49212	0.157602	3.51553
Afg3l2	AFG3-like protein 2	Q8JZQ2;Q3U7C0;Q3UDQ7;Q8R5F1;Q9D736	11.7079	0	12.9451	0.304659	1.23719
Alas1	5-aminolevulinate synthase, nonspecific, mitochondrial	Q8VC19;Q3V0B2	13.6877	0	15.2656	0	1.57786
Amdhd1	Probable imidazolonepropionase	Q9DBA8	5.73611	0	7.29969	0.261432	1.56358
Anp32e	Acidic leucine-rich nuclear phosphoprotein 32 family member E	P97822-1;P97822;Q3TX26;P97822-2	20.9978	0.000179431	5.96194	0.295784	8.96417
Anpep	Aminopeptidase N	P97449;Q3TB69;Q3UP74	14.5173	0.0223701	17.7286	0.29397	3.21125
Asgr1	Asialoglycoprotein receptor 1	P34927;Q91Y84;B1AR34;B1AR32	14.7875	0.0361982	18.2396	0.156426	3.4521
Azgp1	Zinc-alpha-2-glycoprotein	Q64726;Q9DBB7	3.03316	0.0637706	7.82781	0.232992	4.79465
Bcap31	B-cell receptor-associated protein 31	A2ALM8;Q3U9U5;Q61335	19.6514	0.038665	19.741	0.239712	0.0895216
Ca2	Carbonic anhydrase 2	P00920	20.6384	0.169209	5.29177	0.240298	8.65339
Cacybp	Calcyclin-binding protein	Q9CXW3	18.9839	0.00075793	20.794	0.123442	1.8101
Cald1		Q3TUS1;Q3UGC3;Q8VCQ8	3.59891	0	9.95648	0.249104	6.35757
Calm1;Calml3	Calmodulin;Calmodulin-like protein 3	Q3UKW2;P62204;Q9D6P8	23.5364	0.00401185	13.858	0.153903	14.3215
Cd47	Leukocyte surface antigen CD47	Q61735-2;Q61735;Q61735-1;Q3U967	9.28998	7.29927e-05	9.98021	0.153603	0.690221
Cdh2	Cadherin-2	Q6GU11;P15116;Q3UIC2;Q8BSI9	7.69474	0.000129032	16.7246	0.275808	9.02986
Cgn	Cingulin	P59242-2;P59242;P59242-1;Q32NZ7	22.6113	0.00851431	5.71099	0.250838	7.09974
Clpx	ATP-dependent Clp protease ATP-binding subunit clpX-like, mitochondrial	Q9JHS4;Q6P8N8;Q8BRZ3;Q8C4Z5	23.4406	0	3.17652	0	3.73594
Cope	Coatomer subunit epsilon	O89079;Q9D1J2	19.5986	0.0370311	18.5644	0.304017	22.9658
Cp	Ceruloplasmin	Q2F3J4;Q8BV37;Q8BU82;Q61147	1.87498	0	6.92664	0.157099	5.05165
Cpt1a	Carnitine O-palmitoyltransferase 1, liver isoform	P97742;A8ASF5;Q3UGT1;Q7TQD5	10.3982	0	15.2753	0.218298	4.87716
Crot	Peroxisomal carnitine O-octanoyltransferase	Q9DC50;Q3V3N1;Q9QZZ3	4.14172	0	7.62921	0	3.48749
Cstf3	Cleavage stimulation factor subunit 3	Q99LI7;A2AQH9;Q3TV86;Q3TXN6	21.7222	0.0109711	19.3657	0.213324	21.6435
Ctage5	cTAGE family member 5	Q8R311;Q3TZZ3	12.2286	0	18.6005	0.210602	6.37198
Cyp1a2	Cytochrome P450 1A2	P00186;B6VGH4	9.02728	0.211955	18.6144	0.0873913	9.5871
Cyp2a5	Cytochrome P450 2A5	Q80XK1;Q91X75;P20852	14.5681	0	18.2404	0	3.67233
Cyp2e1	Cytochrome P450 2E1	Q05421;Q0PGA1	13.1316	0.0336312	17.6867	0	4.55512
Cyp3a11	Cytochrome P450 3A11	Q64459;Q3UEN8;Q52L54	3.30618	0.0549443	19.7626	0.148955	16.4564
Cyp3a13	Cytochrome P450 3A13	Q64464;Q3UW87	18.0924	0.000982732	20.2147	0.144754	2.12239
Cyp3a25	Cytochrome P450 3A25	O09158;Q9QXK4	6.456	0	18.964	0	12.508
Cyp51;Cyp51a1	Lanosterol 14-alpha demethylase	Q8K0C4;Q9CW87	0.531884	0.311422	12.6264	0.156853	12.0945
Cyp7a1	Cholesterol 7-alpha-monooxygenase	A1L3S6;Q8BFR7;Q64505	16.7921	0	18.0097	0.247915	1.2175
Cyp8b1	7-alpha-hydroxycholest-4-en-3-one 12-alpha-hydroxylase	O88962	1.1645	7.0922e-05	6.55677	0.0168462	5.39227
D1Pas1;Ddx3x	ATP-dependent RNA helicase DDX3X;Putative ATP-dependent RNA helicase Pl10	Q62167;B7ZWF1;B9EKE9;Q3TQX5;P16381;B9EIA2	10.343	0.28819	16.3149	0.295762	5.97194
Dap	Death-associated protein 1	Q91XC8;Q3U706	19.1795	0.000316	3.56071	0.0775238	8.38116
Ddx5	Probable ATP-dependent RNA helicase DDX5	Q61656;A1L333;Q3UXW3;Q3V0Z8;Q5U222;Q8BTS0;Q921Y3;Q9CSD9	9.2829	0.00889655	13.1763	0.0210313	3.89338
Ddx6	Probable ATP-dependent RNA helicase DDX6	P54823	5.00243	0.200752	16.0551	0.161756	11.0527
Dnaja1	DnaJ homolog subfamily A member 1	P63037;Q3TK61;Q5NTY0;B1AXY1;B1AXY0;B1AXX9	15.6199	0.00367467	19.5448	0	3.92494
Dnaja2	DnaJ homolog subfamily A member 2	Q9QYJ0;Q3TFF0	13.3017	0	19.3104	0.0885106	6.00873
Dnajb1	DnaJ homolog subfamily B member 1	Q9QYJ3;Q3TIT6;Q3TU79;Q3TYL7	16.4001	0.00316625	19.253	0.158987	2.85282
Dnajb4	DnaJ homolog subfamily B member 4	Q9D832	16.3489	0.0304026	19.2738	0.155203	2.92487
Dnajb6	DnaJ homolog subfamily B member 6	O54946-1;O54946;Q9DAN5;O54946-2	15.2854	0	17.8288	0.157879	2.54348
Eed	Polycomb protein EED	Q921E6-2;Q921E6;Q921E6-1;Q921E6-3	7.4733	0.254649	4.51559	0.303178	21.0423
Eef1a1	Elongation factor 1-alpha;Elongation factor 1-alpha 1	P10126;Q3TII3;Q3UA81;Q3UZQ3;Q4FZE5;Q58E64	17.9986	0.122324	20.073	0.21257	2.07439
Eef2	Elongation factor 2	P58252;O89069;O89070;Q3TJZ1;Q3TK17;Q3TLB1;Q3TPG2;Q3TSK4;Q3TW58;Q3TWX1;Q3TX47;Q3UBL9;Q3UDC8;Q3UMI7;Q3UZ14;Q61509;Q6P9L9;Q8BMA8;Q8C153;Q99LT6	10.358	0.32447	19.9238	0.231066	9.56579
Eif1	Eukaryotic translation initiation factor 1	P48024;Q3UBT8;Q4V9T8	10.596	0	19.5881	0	8.9921
Eif4a2	Eukaryotic initiation factor 4A-II	P10630-2;P10630;P10630-1;Q52KC1;Q8BTU6	6.586	0.000512727	19.3256	0.17037	12.7396
Eif4g1	Eukaryotic translation initiation factor 4 gamma 1	Q6NZJ6-1;Q6NZJ6;Q3UTK0;Q3UYM6;Q3UZD9;Q6NZJ6-2;Q6PD42;Q8K0J8;Q8R2V4;A0PJB5;Q3UQI5;Q6EVH9;Q8BUW8	19.2978	0.0234381	19.6514	0.213865	0.353623
Eif5	Eukaryotic translation initiation factor 5	P59325;Q05CM5;Q3TKY2;Q3TQR3;Q05C65;Q05CY6;Q3TT65;Q6PHA6;Q8BVV6	7.73437	0.000378327	13.8046	0.249406	6.07025
Ephx1	Epoxide hydrolase 1	P97869;Q6PEV0;Q8K2W5;Q9D379	15.766	0.0820765	18.5811	0.308892	2.81509
F9	Coagulation factor IX;Coagulation factor IXa heavy chain;Coagulation factor IXa light chain	P16294;A0JLY3;A2AEU0	21.1915	0.00396318	8.66521	0.212991	11.4737
Fads2	Fatty acid desaturase 2	Q9Z0R9	14.3754	0	17.8607	0.189724	3.48528
Fam107b	Protein FAM107B	Q3TGF2	13.289	0.000705085	17.856	0.160329	4.56698
Fga		Q08284;Q99K47	3.632	0	5.04403	0	1.41203
Fgb	Fibrinogen beta chain;Fibrinopeptide B	Q8K0E8;Q3TGR2	3.45187	0	5.97447	0.0817442	2.5226
Fgg	Fibrinogen gamma chain	Q8VCM7;Q3UEM7;Q3UER8	2.40442	0	4.58865	0	2.18423
Fkbp4	Peptidyl-prolyl cis-trans isomerase FKBP4;Peptidyl-prolyl cis-trans isomerase FKBP4, N-terminally processed	P30416;Q8CBS1	18.1658	0.275574	22.5022	0.017	4.33643
Fmo5	Dimethylaniline monooxygenase [N-oxide-forming] 5	P97872;Q3TRA1;Q3UV28;Q8R1W6	18.0317	0	22.4321	0.0201935	4.4004
Fth1	Ferritin heavy chain	P09528	18.4048	0.0275726	8.57423	0.3055	14.1694
Gc	Vitamin D-binding protein	P21614	19.0383	0.197988	15.1202	0.148412	20.0819
Gjb2	Gap junction beta-2 protein;Gap junction protein	Q00977;Q3TZE5;Q3UJE9;Q3UY12	10.8335	0	11.4217	0.151212	0.588248
Gm11275;Hist1h4a;Hist2h4;OTTMUSG00000000446	Histone H4	P62806;B2RTM0;Q61667;Q6B822	21.8087	0.0121734	8.87931	0.168375	11.0706
Gm13646;Hist1h2ba;Hist1h2bb;Hist1h2bc;Hist1h2bf;Hist1h2bh;Hist1h2bj;Hist1h2bk;Hist1h2bm;Hist1h2bp;Hist2h2bb	Histone H2B;Histone H2B type 1-A;Histone H2B type 1-B;Histone H2B type 1-C/E/G;Histone H2B type 1-F/J/L;Histone H2B type 1-H;Histone H2B type 1-K;Histone H2B type 1-M;Histone H2B type 1-P;Histone H2B type 2-B	P10854;B2RTK3;Q64478;Q64525;Q6ZWY9;Q8CGP2-2;Q8CGP2;Q921L4;Q8CBB6;P10853;A0JLV3;Q8CGP1;B2RVD5;Q64475;Q8CGP2-1;P70696;A0JNS9	22.3888	0	9.1965	0.227414	10.8077
Gne	Bifunctional UDP-N-acetylglucosamine 2-epimerase/N-acetylmannosamine kinase;N-acetylmannosamine kinase;UDP-N-acetylglucosamine 2-epimerase (hydrolyzing)	B1AWE3;Q3UW64;Q91WG8;Q3TCI8	12.6807	0	17.152	0.0787179	4.47128
Gpcpd1	Glycerophosphocholine phosphodiesterase GPCPD1	Q8C0L9-1;Q8C0L9;B0R058;Q8C0L9-2;A2AMD4	10.1751	0	14.0139	0.0794146	3.83881
Gpt	Alanine aminotransferase 1	Q8QZR5;Q566C3	12.9111	0.075555	22.9923	0.305747	10.0812
Gpx3	Glutathione peroxidase 3	P46412	22.4819	0.077422	5.70327	0.170147	7.22136
Gpx4;Hnrpll	Glutathione peroxidase;Phospholipid hydroperoxide glutathione peroxidase, mitochondrial;Phospholipid hydroperoxide glutathione peroxidase, nuclear	O70325-2;O70325;Q3TI34;Q76LV0;O70325-1;Q3TIF2;Q5XJZ8;Q91XR9;Q8K4U7	18.8905	0.265817	18.3172	0.152206	23.4267
Grpel1	GrpE protein homolog 1, mitochondrial	Q99LP6;Q3UTB8	14.2103	0.0371872	18.7179	0.163056	4.50765
Hal	Histidine ammonia-lyase	P35492;B2RXW1;Q8CE60;Q9D3I5	3.32152	0	5.60408	0.198182	2.28256
Hba;Hba-a1;Hba-a2	Hemoglobin subunit alpha	A8DUV1;Q61287;Q61649;Q8BPF4;Q91VB8;Q9CWS5;Q9CY06;Q9QWJ3;P01942;A8DUV3;Q9CY10	14.715	0.0863413	5.63055	0.20049	14.9156
Herc4	Probable E3 ubiquitin-protein ligase HERC4	Q6PAV2-1;Q6PAV2;Q6PAV2-2	6.11443	0.0267594	10.8163	0.286056	4.70184
Hmgcs1	Hydroxymethylglutaryl-CoA synthase, cytoplasmic	Q8JZK9;Q3UJ70;Q3UJQ2;Q3UKE7;Q3UWQ9;Q8K0I5	2.00154	0	7.71174	0.0455556	5.71019
Hnrnpk	Heterogeneous nuclear ribonucleoprotein K	P61979-2;P61979;Q3TJ38;Q3TL71;Q3TUA1;Q5FWJ5;P61979-1;Q3TG17	7.11611	0	11.3825	0.188103	4.26642
Hnrnpl	Heterogeneous nuclear ribonucleoprotein L	Q8R081;Q9CVU5;Q3UMT7	7.99423	0.00585853	10.6074	0.216896	2.6132
Hsp90ab1	Heat shock protein HSP 90-beta	P11499;Q71LX8;Q80YC2;Q811H6	20.0964	0.000515539	22.215	0.0175862	2.11856
Hspa8	Heat shock cognate 71 kDa protein	P63017;Q3KQJ4;Q3TB63;Q3TEK2;Q3TF16;Q3TH04;Q3TH56;Q3TQ13;Q3TRH3;Q3TZJ3;Q3U9L2;Q3UBA6;Q3UDS0;Q3ULM1;Q3UBR0;Q3UXU1;Q504P4;Q9QZ38	15.1832	0.0643768	20.5959	0	5.41275
Hsph1	Heat shock protein 105 kDa	Q61699-1;Q61699;Q8C6H1;Q61699-2	19.0902	0.000761745	20.8743	0.154722	1.78415
Idi1	Isopentenyl-diphosphate Delta-isomerase 1	P58044	0.766556	0.0419278	9.75752	0.147981	8.99096
Iqgap2	Ras GTPase-activating-like protein IQGAP2	Q3UQ44;B9EKK3;Q3TU73;Q7TMU5;Q811L1;Q8BV47;Q8C9I3	19.8819	0.217078	15.7142	0.284522	19.8323
Itih2	Inter-alpha-trypsin inhibitor heavy chain H2	Q61703;Q3UEG7;Q8K016	5.28008	0.0540135	8.73567	0.286194	3.45559
Kng1	Bradykinin;Kininogen-1;Kininogen-1 heavy chain;Kininogen-1 light chain	O08677-1;O08677;O08677-3;O08677-2	13.4929	0.255805	6.21687	0.0545946	16.7239
Ldlr	Low-density lipoprotein receptor	P35951;Q3TVR4;Q3U8R7;Q6GTJ9;Q8VCT0;Q91ZJ1;Q3TDD1	12.5499	0.280393	16.1133	0.247433	3.56335
Lmnb1	Lamin-B1	P14733;Q8C553	11.6238	0.2656	9.26745	0.251094	21.6436
Lpin2	Phosphatidate phosphatase LPIN2	Q99PI5-1;Q99PI5;Q3UWC4;Q571N3	11.7463	0	11.4195	0.148327	23.6732
Lrp1	Low-density lipoprotein receptor-related protein 1 515 kDa subunit;Low-density lipoprotein receptor-related protein 1 85 kDa subunit;Low-density lipoprotein receptor-related protein 1 intracellular domain;Prolow-density lipoprotein receptor-related protein 1	Q91ZX7;Q3U454;Q811K6;Q8C4T5	6.38439	0.0496044	11.4178	0.152617	5.03345
Lrpprc	Leucine-rich PPR motif-containing protein, mitochondrial	Q6PB66	13.8169	0.00366587	21.4301	0.170376	7.61326
Lum	Lumican	P51885	19.5774	0.075156	7.24037	0.171181	11.663
Man2a1	Alpha-mannosidase 2	B9EHS6;Q8C4L1;P27046	14.5117	0	19.9298	0.155938	5.41812
Mettl7a1		Q5K4Q9;Q8C6B0;Q1XG79;Q9D7S5	13.8621	0.313491	21.6778	0.0423143	7.81572
Mettl7b	Methyltransferase-like protein 7B	Q9DD20	16.401	0.00512775	21.1132	0.261667	4.71226
Mia3	Melanoma inhibitory activity protein 3	Q8BI84-1;Q8BI84;Q8BI84-2	9.67073	0.000321792	18.7384	0.277647	9.06769
Mocs2	Molybdopterin synthase catalytic subunit	Q9Z223-2;Q9Z223	21.4019	0	22.6253	0.252584	1.22335
Mtss1	Metastasis suppressor protein 1	Q8R1S4-1;Q8R1S4;Q6ZQB7;Q8R1S4-2	11.3774	0	17.457	0.01568	6.07963
Mug1	Murinoglobulin-1	P28665	5.32181	0.0188909	7.46452	0.0170435	2.14271
Mug2	Murinoglobulin-2	P28666	5.20687	0.0012466	7.05843	0	1.85156
Mvp	Major vault protein	Q9EQK5;Q3THX5;Q3U7S9;Q8C2S9;Q922X6	10.0084	0.000673504	13.7831	0.160152	3.77471
Naa15	N-alpha-acetyltransferase 15, NatA auxiliary subunit	Q80UM3;Q8C5M5;Q8K2S4	4.84074	0.183531	18.7412	0.317517	13.9005
Nasp	Nuclear autoantigenic sperm protein	B1AU75;Q3TTH5;Q99MD9-1;Q99MD9;B1AU76;Q99MD9-2;B1AU77	13.6446	0.15277	13.8425	0.156716	0.197826
Ndrg2	Protein NDRG2	Q9QYG0-1;Q9QYG0;Q8CGR9;Q9QYG0-2;Q9CTJ5	10.0535	0.00435198	20.3174	0.114143	10.2639
Ndufs1	NADH-ubiquinone oxidoreductase 75 kDa subunit, mitochondrial	Q3TIU7;Q3UIQ2;Q3UQ73;Q91VD9	16.1041	0.041444	7.61416	0.286513	15.5101
Ndufv1	NADH dehydrogenase [ubiquinone] flavoprotein 1, mitochondrial	Q91YT0	14.0675	0.234324	9.0155	0.310213	18.948
Pah	Phenylalanine-4-hydroxylase	Q3UEH8;Q91WV1;P16331	14.3415	0	17.5073	0.0163333	3.16572
Pck1	Phosphoenolpyruvate carboxykinase, cytosolic [GTP]	Q9Z2V4;A2APF6;Q8BSX3;Q8CI37	11.3545	0	14.3705	0	3.01599
Pdcd4	Programmed cell death protein 4	Q61823	5.71712	0.000313492	5.83339	0.0858636	0.116269
Pdzk1	Na(+)/H(+) exchange regulatory cofactor NHE-RF3	Q9JIL4	16.9194	0.0120475	15.7781	0.215388	22.8587
Pigr	Polymeric immunoglobulin receptor;Secretory component	O70570;Q8R544	4.25547	0.0886776	3.19392	0.248843	22.9384
Pon1	Serum paraoxonase/arylesterase 1	P52430;Q91X30	23.7422	0.316266	22.6871	0.155814	22.945
Por	NADPH--cytochrome P450 reductase	P37040;Q05DV1	13.7878	0	18.9434	0	5.15562
Ppm1g	Protein phosphatase 1G	Q61074	10.3457	0.0959952	16.153	0.156595	5.80725
Prdx2	Peroxiredoxin-2	Q61171;Q5M9N9	15.6647	0.000927536	5.28868	0.0839556	13.624
Proc	Activation peptide;Vitamin K-dependent protein C;Vitamin K-dependent protein C heavy chain;Vitamin K-dependent protein C light chain	P33587	10.6248	0.0189092	8.45774	0.259514	21.833
Rab10	Ras-related protein Rab-10	P61027;Q3U621;Q4FJL0	15.5865	0.316772	20.7948	0.1556	5.20831
Rab14	Ras-related protein Rab-14	Q91V41;Q50HW9;Q50HX0;Q50HX1;Q50HX2;Q50HX3;Q50HX4;A2AL34;Q3U9E0	5.76647	0.0295474	20.5608	0.161571	14.7943
Rab7;Rab7a	Ras-related protein Rab-7a	P51150;Q4FJQ0	15.3059	0.0073855	20.2026	0.246913	4.89676
Reep6	Receptor expression-enhancing protein 6	Q9JM62-2;Q9JM62;Q9JM62-1	15.2719	0.110238	21.6963	0.209908	6.42441
Sar1a		Q3TXJ4;Q99JZ4	13.7889	0.033814	20.7719	0.157885	6.98303
Serpinc1	Antithrombin-III	P32261;Q543J5	22.6992	0.0323016	6.98808	0.15815	8.28886
Serpinf2	Alpha-2-antiplasmin	Q61247;Q5ND36;Q5ND35	5.56101	0	5.51741	0.0148571	23.9564
Sf3b1	Splicing factor 3B subunit 1	Q99NB9;A0JLN0;Q3UIB4;Q3US00;Q8C2Y9	8.36746	0	10.9797	0.306029	2.61223
Slc10a1	Sodium/bile acid cotransporter	O08705;O35940	14.3142	0.0011026	17.1273	0.15488	2.81304
Slc1a2	Excitatory amino acid transporter 2	Q3USU5;P43006-1;P43006;Q3UYK6;P43006-2;A2APL8;A2APL5;P43006-3;A2APL7;A2APM7;A2APM8	15.1705	0.115053	18.9816	0.0261515	3.8111
Slc38a3	Sodium-coupled neutral amino acid transporter 3	Q9DCP2	9.91768	0	18.7989	0.0178182	8.88119
Slc4a1	Band 3 anion transport protein	P04919-1;P04919;Q3TA19;Q3TAJ4;Q3TNH7;Q3TNL6;Q3TZ12;Q3TZ29;Q3TZG9;Q3TZJ1;Q3U065;Q53ZN9;P04919-2	14.7123	0.173532	5.02049	0.23428	14.3082
Slc7a2	Low affinity cationic amino acid transporter 2	P18581-2;P18581;Q8R2J2;P18581-1;Q8R2J3	10.6395	0	13.599	0	2.95949
Slc9a3r1	Na(+)/H(+) exchange regulatory cofactor NHE-RF1	P70441-1;P70441;Q3TG37;Q9R1A1	14.2255	0	20.0544	0.156581	5.8289
Slco1a1	Solute carrier organic anion transporter family member 1A1	Q9QXZ6;Q53ZW9;Q7TQB3	19.3816	0.206235	16.3448	0.156	20.9632
Slco1b2	Solute carrier organic anion transporter family member 1B2	Q9JJL3-2;Q9JJL3;Q9JJL3-1	9.21242	0	16.8347	0.147339	7.62225
Snap47	Synaptosomal-associated protein 47	Q8R570-1;Q8R570;Q8R570-2;B2FDF6	19.1202	0.0264783	21.4263	0.156901	2.30605
Sqrdl	Sulfide:quinone oxidoreductase, mitochondrial	Q9R112;Q3UDS4;Q8BW20	13.9882	0.0655384	20.7332	0.0721316	6.74495
Tars	Threonine--tRNA ligase, cytoplasmic	Q9D0R2;Q3U630;Q99KJ4	23.6938	0	6.4581	0.156345	6.76435
Tat	Tyrosine aminotransferase	Q8QZR1;Q3UEH2	17.4771	0.000321138	17.309	0	23.8319
Tdo2	Tryptophan 2,3-dioxygenase	P48776;C5NSA7;Q80Z63;Q8VCW3	9.67628	0	13.4911	0	3.81483
Thnsl2	Threonine synthase-like 2	Q80W22	7.21429	0	16.172	0.236984	8.95773
Thrap3	Thyroid hormone receptor-associated protein 3	Q569Z6;A2AJI4;Q3U503;Q8BV76;Q8BZN7;Q8R353	5.83013	0	12.9407	0.0325882	7.11053
Thrsp	Thyroid hormone-inducible hepatic protein	Q62264;Q543J4;Q8BPB6	17.1575	0	20.1695	0.0156	3.01204
Tomm70a	Mitochondrial import receptor subunit TOM70	Q9CZW5;Q3TSX8;Q80TT4;Q8BNI6	9.54526	0.00124471	15.9965	0.146407	6.45129
Tpi1	Triosephosphate isomerase	P17751	19.9815	0	7.41873	0.212755	11.4372
Tradd	Tumor necrosis factor receptor type 1-associated DEATH domain protein	Q3U0V2;B2RRZ7	9.90325	0.0841447	6.44388	0.260923	20.5406
Ttpa	Alpha-tocopherol transfer protein	Q8BWP5;A2AIT6;Q499J1;Q499J3;A8Y5N9;Q8QZU5	10.9189	0.17597	18.5504	0.208739	7.63152
Ttr	Transthyretin	P07309;Q5M9K1;Q9D6A4	2.14213	0.0787614	5.61181	0	3.46968
Ugdh	UDP-glucose 6-dehydrogenase	O70475;Q3TI06;Q3TJ71;Q3TJE8;Q3TS38;Q3UIZ1	8.18271	0	17.5421	0.258317	9.35935
Vamp8	Vesicle-associated membrane protein 8	O70404;Q3V4C2	13.264	0.152729	15.6056	0.109667	2.3416
Vcp	Transitional endoplasmic reticulum ATPase	Q01853;Q8BNF8	6.55266	0.0265949	18.2126	0.247386	11.66
Vps26a	Vacuolar protein sorting-associated protein 26A	P40336-1;P40336;P40336-2	12.4811	0.00405778	16.8143	0.287404	4.33314
Xrcc6	X-ray repair cross-complementing protein 6	P23475	18.6254	0.114708	9.59526	0.259097	14.9699
Ythdf3	YTH domain family protein 3	Q8BYK6-3;Q8BYK6;Q8BYK6-1;Q7TN20;Q8BVC6;Q8R5D2;Q8BYK6-2	13.3912	0.0266482	20.2901	0.253816	6.89893
